# Supplementary material for: Transcriptomics of Upper Gastrointestinal Fluids Can Diagnose Pancreatic Ductal Adenocarcinoma
Source: Cell Mol Gastroenterol Hepatol. 2026 Mar 26;20(7):101776. doi: 10.1016/j.jcmgh.2026.101776 (PMC13147430; doi:10.1016/j.jcmgh.2026.101776)
Supplement: Supplementary Table 1 [file mmc1.xlsx]

## Sheet: UMI_table
gene_name	C3_Z_P	C6_Z_P	C7_Z_P	D10_Z_P	C10_Z_P	C11_Z_P	C14_Z_P	C12_Z_P	C20_Z_A	C21_Z_P	H2_Z_P	C25_Z_P	C27_Z_P	C30_Z_P	C31_Z_P	C33_Z_P	C35_Z_P	C38_Z_P	D52_Z_A_P_B	C32_Z_A	C40_Z_P	C41_Z_P	C42_Z_P	C44_Z_P	C45_Z_P	C50_Z_P	D74_Z_P_P_B	C56_Z_P_Q	C1_Z_P	C58_Z_P	D31_Z_P_P_B	D25_Z_P_P_B	D30_Z_P_P_B	D32_Z_P_P_B	D34_Z_P_P_B	D39_Z_P_P_B	D46_Z_P_P_B	D47_Z_P_P_B	D55_Z_P_P_B	D56_Z_P_P_B	D57_Z_P_P_B	D58_Z_P_P_B	D69_Z_P_P_B	D75_Z_P_P_B	D76_Z_P_P_B	D87_Z_P_P_B_M	D90_Z_P_P_B_M	D95_Z_P_P_B	D14_Z_P_P_B
A1BG	0	1	3	0	0	0	0	0	1	0	1	0	0	0	0	0	0	1	0	3	0	0	1	0	12	0	0	26	4	3	0	0	0	0	0	1	0	1	0	0	0	0	0	0	1	0	0	0	0
A1CF	1	0	0	0	0	0	0	1	0	12	0	0	19	0	0	0	1	0	0	2	1	1	0	0	0	0	0	23	0	153	4	0	0	0	0	2	0	6	0	2	0	1	2	0	1	1	2	2	0
A2M	0	0	2	1	2	0	0	0	0	11	0	0	11	0	0	0	0	0	0	3	1	3	2	5	28	0	3	6	3	22	1	2	1	0	0	34	0	2	1	0	0	0	12	2	0	0	6	1	3
A2ML1	193	18	32	398	18	65	38	0	143	154	40	338	523	11	2	0	23	804	9	293	1191	15	138	3	561	33	6	757	140	2022	62	64	2	4	0	41	0	41	2	54	31	0	116	9	48	1	92	63	99
A3GALT2	0	0	0	0	0	0	0	0	0	0	0	0	0	0	0	0	0	0	0	0	0	0	0	0	0	0	0	0	0	0	0	0	0	0	0	0	0	0	0	0	0	0	0	0	0	0	0	0	0
A4GALT	2	1	1	9	1	0	2	0	3	9	0	1	1	0	0	1	0	5	0	1	6	0	2	0	12	0	1	5	7	77	1	5	0	0	1	2	0	0	1	0	3	0	6	1	1	0	1	1	0
A4GNT	0	0	0	0	0	0	0	0	0	0	0	0	0	0	0	0	0	0	0	0	0	0	0	0	0	0	0	0	0	1	0	0	0	0	0	0	1	0	0	0	0	0	0	0	0	0	0	0	0
AAAS	0	1	2	0	0	0	0	0	0	0	0	0	2	2	0	0	0	0	0	1	0	0	1	0	11	0	0	0	1	18	2	0	0	0	0	7	0	1	2	0	0	2	0	0	6	0	4	0	3
AACS	5	8	18	4	1	1	0	4	3	7	8	1	9	1	0	0	6	0	0	2	2	1	4	3	7	1	1	14	7	79	3	4	0	0	0	43	0	10	1	3	0	0	3	1	0	0	55	15	37
AADAC	7	0	151	7	0	3	1	0	3	41	10	26	33	19	0	1	17	2	0	17	1	1	1	2	21	0	6	41	18	363	73	5	1	1	0	78	0	6	1	7	1	0	54	2	40	0	104	26	72
AADACL2	0	0	0	0	0	0	0	0	0	0	0	1	0	0	0	0	0	0	0	0	0	0	0	0	0	0	0	0	0	0	0	0	0	0	0	0	0	0	0	0	0	0	0	0	0	0	0	0	0
AADACL3	0	0	0	0	0	0	0	0	0	0	0	0	0	0	0	0	0	0	0	0	0	0	0	0	0	0	0	0	0	0	0	0	0	0	0	0	0	0	0	0	0	0	0	0	0	0	0	0	0
AADACL4	0	0	0	0	0	0	0	0	0	0	0	0	0	0	0	0	0	0	0	0	0	0	0	0	0	0	0	0	0	3	0	0	0	0	0	0	0	0	0	0	0	0	0	0	0	0	0	0	0
AADAT	0	0	1	0	0	0	0	0	0	0	0	0	0	0	0	0	0	0	0	0	0	0	0	0	0	0	0	0	1	5	2	0	0	0	0	1	1	0	1	0	0	0	0	0	1	0	4	0	1
AAGAB	6	0	20	3	2	1	0	0	13	30	7	0	19	7	0	2	17	3	0	11	8	3	3	1	38	0	3	32	7	113	7	6	0	0	1	91	0	3	1	13	1	0	49	2	6	0	74	8	45
AAK1	20	5	18	14	5	3	6	7	25	51	15	2	65	8	1	1	19	11	0	25	35	7	4	6	65	2	3	50	31	204	24	12	0	1	3	113	1	29	1	17	1	3	28	2	23	2	98	22	52
AAMDC	5	7	67	14	1	0	0	0	2	42	8	0	31	20	0	0	13	2	0	8	9	6	6	3	74	1	0	56	11	112	5	4	0	0	0	105	1	15	1	20	0	1	48	10	39	2	109	11	47
AAMP	13	4	56	22	1	2	2	0	19	59	4	68	38	23	0	1	25	6	3	14	11	17	10	1	216	1	10	104	17	214	21	14	0	0	3	324	1	20	0	23	3	0	166	12	36	1	202	15	126
AANAT	0	0	0	0	0	0	0	0	0	0	0	0	0	0	0	0	0	0	0	0	0	0	0	0	0	0	0	0	0	0	0	0	0	0	0	0	0	0	3	0	0	0	0	0	0	0	0	0	0
AAR2	0	3	11	2	0	2	0	0	0	7	2	0	9	4	0	1	6	2	0	1	2	1	0	0	15	0	1	7	3	17	1	1	0	0	0	19	0	0	1	2	0	0	21	0	2	0	11	2	7
AARD	0	0	0	0	0	0	0	0	0	0	0	0	0	0	0	0	0	0	0	0	0	0	1	0	0	0	1	0	0	0	1	0	0	0	0	0	0	0	0	0	0	0	0	0	0	0	1	0	0
AARS2	0	3	5	0	1	0	0	0	0	3	2	0	1	0	0	0	0	2	0	1	0	0	0	0	2	0	0	3	2	20	1	0	0	0	0	19	0	2	0	0	0	0	10	2	0	0	12	3	1
AARSD1	0	0	11	0	2	0	0	0	0	2	0	173	4	4	0	0	4	0	0	7	0	0	2	4	11	0	0	21	12	38	5	0	3	0	0	7	0	0	0	0	0	0	25	0	12	0	13	9	3
AASDH	0	0	5	3	1	1	0	0	2	9	3	0	5	2	0	0	4	0	0	6	0	6	3	0	1	0	0	3	3	14	0	11	0	0	1	9	0	0	0	2	0	0	0	0	9	0	15	0	3
AASDHPPT	0	1	8	2	0	0	0	0	3	11	0	0	5	3	0	0	1	1	0	2	2	2	0	0	6	0	0	3	4	24	1	1	0	0	1	23	0	7	0	4	1	0	1	0	5	0	41	2	8
AASS	0	0	5	1	0	0	0	0	9	5	1	0	4	5	0	0	1	1	0	1	3	0	1	1	9	1	0	3	6	30	1	2	1	0	2	18	0	0	3	5	0	0	2	0	8	0	19	2	8
AATF	8	7	21	12	2	0	5	3	14	42	3	0	28	9	3	0	8	4	0	17	3	4	2	0	47	0	1	14	12	111	22	2	0	0	3	33	4	13	1	5	1	0	29	10	20	0	48	7	39
AATK	0	2	6	1	0	0	0	2	14	30	0	0	10	1	0	0	0	3	0	8	1	0	2	1	6	1	2	14	9	125	1	5	0	1	0	5	1	1	2	0	0	0	3	0	3	1	3	2	3
ABAT	5	6	8	5	2	1	0	1	10	29	0	1	14	1	0	4	7	7	0	5	6	4	1	0	5	0	0	25	10	110	2	2	0	1	1	20	1	2	10	2	0	1	12	0	5	0	10	5	5
ABCA1	3	2	28	11	0	0	0	0	124	66	0	0	33	4	2	1	2	8	0	15	3	1	2	0	22	0	1	50	7	57	4	2	0	2	0	45	0	9	0	3	1	1	3	0	0	1	41	2	11
ABCA10	2	2	0	1	0	0	0	0	1	0	2	0	1	2	0	0	1	0	0	0	1	0	1	0	0	0	0	4	2	11	0	0	1	0	1	0	0	0	0	0	0	1	0	1	0	0	0	0	1
ABCA12	0	0	0	1	0	0	0	0	1	1	0	0	0	0	0	0	0	1	0	0	0	0	0	0	6	0	0	1	0	0	0	0	0	0	0	0	0	0	0	0	0	0	0	0	0	0	0	0	0
ABCA13	0	3	0	2	1	0	0	0	0	4	0	1	2	0	0	0	0	0	0	0	2	0	0	0	0	1	0	0	1	101	1	5	0	0	4	0	0	0	0	0	1	0	3	0	0	0	3	1	0
ABCA2	0	3	0	0	0	0	0	0	3	4	0	0	1	0	0	0	0	1	0	0	0	0	0	0	2	0	1	5	1	12	0	0	1	0	0	4	0	0	3	0	1	0	0	0	0	0	2	0	1
ABCA3	1	1	1	0	0	0	0	2	1	0	0	0	0	0	0	0	0	0	0	0	0	4	1	0	7	0	0	0	0	5	0	0	4	0	0	0	0	2	1	0	0	0	0	0	0	2	3	0	0
ABCA4	0	2	0	0	0	0	0	0	0	0	0	0	0	0	0	0	0	0	1	0	0	0	0	0	0	0	0	0	0	4	0	0	0	0	0	0	0	0	2	0	0	1	0	0	0	0	1	0	0
ABCA5	3	0	39	10	0	3	0	6	13	65	10	2	42	5	0	0	12	6	1	27	6	6	1	1	36	1	0	41	8	250	9	7	1	1	5	97	1	18	3	6	1	0	16	0	29	1	111	15	38
ABCA6	0	2	2	0	0	0	0	0	1	1	1	0	0	0	0	0	0	0	0	0	0	0	0	0	0	0	0	2	0	6	0	0	0	0	0	1	0	0	3	0	0	0	0	0	0	0	3	1	0
ABCA7	3	4	10	9	0	0	0	1	4	24	1	3	8	4	1	0	4	2	0	9	5	3	6	2	11	0	1	27	12	54	1	4	0	0	3	11	1	3	1	0	2	3	36	8	1	1	5	2	15
ABCA8	1	0	0	0	0	0	0	0	0	0	0	0	0	0	0	0	0	0	2	0	0	0	0	0	0	0	1	0	0	2	1	0	0	0	0	0	0	0	1	0	0	1	0	0	0	0	0	0	0
ABCA9	0	0	0	0	0	0	0	0	1	0	0	0	0	0	0	0	0	0	0	0	0	0	0	0	0	0	0	0	0	1	0	0	0	0	0	0	0	0	1	0	2	0	0	0	0	0	1	1	0
ABCB1	2	0	0	1	0	2	0	4	4	2	0	0	52	0	0	0	0	1	0	0	0	4	1	2	1	0	0	22	3	73	0	3	0	3	0	3	0	3	0	11	2	0	4	0	0	0	4	0	1
ABCB10	0	0	9	0	0	0	0	0	4	3	0	0	6	0	0	0	1	0	0	0	0	1	0	0	5	0	0	12	3	40	1	1	0	0	1	25	0	0	0	1	0	0	3	1	0	0	12	0	5
ABCB11	1	1	0	0	0	0	0	0	0	0	0	0	1	0	0	0	0	0	1	1	0	0	0	0	4	0	0	1	2	6	0	0	0	0	0	1	0	0	1	0	0	0	0	0	0	0	0	0	0
ABCB4	0	0	0	0	0	0	0	0	0	0	0	0	0	0	0	0	0	0	0	1	0	0	1	0	0	0	0	2	1	0	0	0	0	0	0	0	0	0	2	0	0	0	2	0	0	0	0	0	0
ABCB5	0	1	0	0	0	0	0	0	0	0	0	0	0	0	0	0	0	0	0	0	0	0	0	0	4	0	1	1	0	0	0	1	0	0	0	1	0	0	0	0	0	0	0	0	0	0	0	1	0
ABCB6	8	0	13	2	0	0	0	0	4	8	2	0	0	13	0	0	2	1	0	1	1	26	1	0	1	0	0	16	6	8	16	2	0	0	0	13	0	0	5	1	0	0	216	0	1	0	107	6	22
ABCB7	2	0	12	2	2	2	0	0	8	8	5	0	4	4	0	0	6	2	0	9	4	1	2	0	14	2	2	21	3	52	7	1	0	0	0	39	0	4	0	2	0	0	20	1	2	0	33	3	12
ABCB8	2	2	0	1	1	0	0	3	2	6	2	0	0	1	0	0	0	0	0	2	0	1	0	0	5	0	1	5	2	49	2	0	0	0	0	5	0	1	2	1	1	0	10	2	4	0	5	1	4
ABCB9	2	1	1	7	0	0	0	0	0	1	0	0	6	0	0	0	0	3	0	2	13	0	1	0	0	0	0	11	1	25	0	0	1	1	0	1	0	0	0	0	0	1	4	0	0	0	0	1	0
ABCC1	2	1	10	6	4	3	2	0	11	26	3	0	14	8	0	0	4	2	1	8	6	4	4	1	22	2	5	22	7	52	6	4	1	1	1	49	0	5	3	5	0	0	24	5	5	0	53	3	43
ABCC10	0	0	2	1	1	0	0	0	1	3	1	0	0	3	0	0	0	2	0	0	0	1	0	1	3	0	0	5	0	23	2	1	0	0	1	7	0	0	1	0	0	0	1	0	1	0	9	0	3
ABCC11	0	0	0	0	0	0	0	0	0	0	0	0	0	0	0	0	1	0	0	0	0	0	0	0	0	0	1	1	0	2	0	0	0	0	0	1	0	0	1	0	0	0	4	0	0	0	0	0	1
ABCC12	0	0	0	0	0	0	0	0	0	0	0	0	0	0	0	0	0	0	0	0	0	0	0	0	0	0	0	0	0	1	0	0	2	0	0	0	0	0	1	0	0	0	0	0	0	0	0	0	0
ABCC2	0	1	1	0	0	2	0	7	10	0	0	0	29	0	0	2	0	0	0	1	2	5	1	1	2	0	1	29	3	148	0	3	1	1	0	6	0	9	0	2	0	1	1	0	0	0	2	3	0
ABCC3	16	6	109	9	3	2	2	1	11	95	26	17	27	48	1	0	28	4	0	29	5	13	7	10	113	0	2	60	27	607	67	14	0	2	5	184	2	24	3	27	3	0	65	0	51	2	202	41	219
ABCC4	1	0	0	0	0	0	0	0	0	3	0	0	3	0	0	0	0	0	0	2	0	0	1	0	5	0	1	2	2	14	0	0	0	0	0	1	0	0	1	0	0	0	1	1	1	0	3	1	0
ABCC5	7	2	104	19	9	2	4	6	17	188	46	34	37	45	3	3	27	4	3	42	12	11	12	6	163	3	13	35	23	505	28	9	0	0	7	255	2	51	0	20	1	2	144	17	51	1	331	27	343
ABCC6	2	1	15	1	0	0	1	0	0	17	2	0	6	0	0	0	3	0	0	3	0	2	8	0	34	0	1	9	2	41	11	1	0	0	1	8	0	0	1	0	0	0	21	3	6	0	10	1	5
ABCC8	0	4	0	0	1	1	0	0	0	0	0	0	0	0	0	0	0	0	0	0	0	0	0	0	0	0	0	0	0	5	2	0	5	0	0	0	0	0	2	0	0	0	0	0	0	0	0	0	0
ABCC9	0	0	0	0	0	0	0	0	0	0	0	0	0	0	0	0	0	0	0	0	0	0	0	0	0	0	0	0	0	0	0	0	0	0	0	0	0	0	0	0	0	1	0	0	0	0	0	0	0
ABCD1	1	1	2	4	0	0	0	0	1	3	0	0	4	0	0	0	0	0	0	0	2	2	0	0	4	0	1	11	1	30	0	4	0	0	0	4	0	0	1	0	0	0	8	1	2	0	2	1	1
ABCD2	0	0	0	0	0	0	0	0	0	0	0	0	0	0	0	0	0	0	0	0	0	0	0	0	0	0	0	0	0	1	0	0	0	0	0	0	0	0	0	0	0	0	0	0	0	0	0	0	0
ABCD3	11	0	89	15	9	8	1	0	8	63	7	0	37	14	0	0	15	8	0	32	13	5	4	0	64	1	1	52	30	348	31	6	2	0	2	137	0	15	0	14	4	0	51	1	23	0	134	16	98
ABCD4	0	6	23	5	1	0	0	0	6	25	1	0	10	5	0	1	1	3	0	3	13	0	2	0	27	0	0	4	2	93	3	2	0	0	4	32	0	4	1	9	0	1	20	3	9	0	65	8	14
ABCE1	0	1	4	2	0	0	0	0	1	7	2	1	8	2	1	0	2	1	0	2	0	1	1	0	9	0	1	3	10	14	0	4	0	0	3	15	1	0	0	5	0	0	6	0	0	2	9	1	6
ABCF1	36	8	36	61	18	12	6	13	40	148	21	2	88	40	2	0	31	24	2	57	66	17	17	4	179	3	4	109	46	387	28	16	2	4	2	135	1	46	2	18	4	0	103	4	49	2	148	22	94
ABCF2	0	3	4	0	0	0	0	1	3	4	0	0	4	2	0	0	1	0	1	1	1	0	1	0	1	0	1	4	1	14	0	1	0	0	1	6	0	1	0	0	0	0	13	63	3	0	7	3	3
ABCF3	2	1	2	3	0	3	0	0	4	9	0	0	2	2	1	0	4	1	0	4	3	3	2	2	28	1	2	12	7	72	3	0	0	0	0	15	0	2	1	3	0	0	5	1	3	0	23	5	15
ABCG1	7	1	37	23	2	4	5	1	23	88	14	18	50	6	0	1	15	11	2	30	14	6	5	0	172	2	10	92	21	180	2	17	1	0	5	149	3	4	1	22	1	0	144	6	11	2	158	16	49
ABCG2	0	0	2	1	0	0	0	5	6	15	0	0	27	0	0	0	0	2	0	1	0	3	0	0	14	0	0	45	4	336	0	4	0	0	0	15	1	9	0	5	0	0	2	0	0	3	8	3	1
ABCG4	0	0	1	1	0	0	0	0	0	0	0	0	0	0	0	0	0	0	0	0	0	0	0	0	0	0	0	0	0	1	0	1	0	0	0	0	0	0	0	0	0	1	1	0	0	0	0	0	0
ABCG5	0	0	1	1	0	0	0	2	8	1	0	0	16	1	0	1	1	0	1	0	0	2	0	0	0	0	0	12	2	54	0	0	0	0	0	0	0	2	1	1	0	2	0	1	4	0	2	1	2
ABCG8	0	3	0	0	0	0	0	0	1	0	0	0	1	0	0	0	0	0	0	0	0	0	0	0	0	0	0	0	1	13	0	0	0	0	0	0	0	0	2	1	0	0	0	1	0	0	1	0	0
ABHD1	0	1	0	0	0	0	0	0	0	0	0	2	0	0	0	0	0	0	0	0	0	0	1	0	0	0	0	1	0	0	0	0	0	0	1	0	0	0	0	0	0	0	0	0	0	0	0	0	0
ABHD10	0	1	12	1	0	1	2	1	0	9	0	0	5	2	0	0	5	0	1	6	0	1	1	0	3	0	0	7	4	17	2	0	0	0	0	13	1	2	0	2	1	0	14	3	5	0	13	2	3
ABHD11	3	1	10	6	1	1	0	0	5	9	1	1	12	1	0	0	3	4	0	5	16	3	4	1	16	2	3	20	5	242	6	5	0	1	2	12	1	5	1	0	0	0	27	0	6	1	15	9	14
ABHD12	18	5	19	23	0	2	2	2	24	38	4	73	28	7	1	0	4	29	3	25	75	10	9	1	68	6	3	73	22	350	17	10	2	0	0	78	2	38	0	9	3	0	42	14	13	4	54	23	32
ABHD12B	0	0	0	0	0	0	1	0	0	0	0	0	0	0	0	0	0	0	0	0	0	0	0	0	0	0	0	0	0	3	0	1	0	0	0	0	0	0	2	0	0	0	0	1	0	0	0	0	0
ABHD13	2	0	9	4	0	0	0	0	7	10	1	24	5	1	1	0	4	0	0	7	2	1	1	0	12	0	1	4	3	26	0	0	0	1	1	17	0	0	0	5	0	0	1	0	0	1	16	1	8
ABHD14A	0	0	4	1	0	0	0	1	0	4	2	0	2	2	0	0	1	0	0	0	0	0	1	0	2	0	1	1	0	31	3	2	0	0	0	10	0	2	1	2	0	0	4	0	2	0	12	2	8
ABHD14A-ACY1	2	7	27	5	0	5	0	7	24	42	4	1	73	7	0	0	5	2	0	31	2	12	5	21	522	0	3	278	36	2667	52	62	1	10	27	31	1	154	2	16	3	0	97	3	63	5	124	33	111
ABHD14B	4	0	21	3	1	0	0	0	2	24	0	26	12	6	0	0	3	2	0	5	3	3	1	1	14	0	4	25	4	87	13	2	0	0	0	41	1	1	0	1	2	0	47	4	12	1	48	3	21
ABHD15	1	0	8	8	0	0	0	0	0	6	2	1	3	3	0	0	2	0	0	4	2	1	0	0	7	0	1	9	2	42	3	7	0	0	0	27	1	1	1	1	1	1	11	1	15	1	23	7	1
ABHD16A	25	19	107	8	0	0	0	0	46	29	3	0	29	6	0	0	1	11	0	14	42	6	4	0	620	0	2	294	36	504	19	41	1	0	2	57	0	16	0	13	0	0	780	1	115	1	394	9	85
ABHD16B	0	0	0	0	0	0	0	0	0	0	0	0	0	0	0	0	0	0	0	0	0	0	0	0	0	0	0	0	2	0	0	0	0	1	0	0	0	0	0	0	0	0	0	0	0	0	0	1	0
ABHD17A	1	3	6	2	0	0	0	0	2	6	0	6	0	0	0	1	4	2	0	3	3	1	0	0	28	0	1	19	1	54	7	3	0	0	0	15	0	0	0	0	0	0	14	0	1	1	14	3	11
ABHD17B	8	2	23	22	0	1	0	0	13	23	5	97	19	4	2	0	0	22	1	15	23	2	5	0	34	1	1	19	4	148	5	4	1	0	0	35	0	2	0	9	1	0	16	2	8	1	41	7	17
ABHD17C	56	7	89	119	1	7	2	0	22	125	20	116	63	23	3	2	19	168	5	53	71	23	30	6	299	12	24	114	32	452	41	16	2	4	1	203	0	10	1	27	15	2	254	29	38	4	179	44	195
ABHD18	1	1	7	1	0	1	1	1	3	16	3	1	10	1	0	0	5	3	0	4	3	0	0	1	12	2	1	12	8	52	1	3	0	1	0	20	0	5	1	3	0	0	0	0	2	0	29	4	11
ABHD2	60	9	413	74	12	2	4	5	70	408	103	37	228	121	3	6	113	25	2	137	28	39	30	7	397	11	15	211	89	1297	88	38	2	7	15	1051	4	60	2	109	13	2	345	14	210	6	1283	86	594
ABHD3	25	2	102	36	0	7	3	5	27	106	12	114	104	24	6	1	30	26	1	34	58	11	34	5	194	0	8	112	52	715	32	17	0	1	3	292	1	41	2	39	5	0	109	6	24	3	245	23	240
ABHD4	1	1	19	6	2	0	0	0	10	29	1	33	16	6	0	0	4	5	1	3	7	4	2	1	48	0	2	32	11	177	10	9	0	1	0	51	2	1	1	5	1	0	30	2	10	1	58	6	29
ABHD5	43	18	91	94	0	10	7	1	49	162	19	103	153	12	0	0	12	104	2	104	74	13	19	0	123	5	3	169	64	507	41	26	3	0	5	60	1	15	1	16	7	0	60	3	6	2	89	14	66
ABHD6	0	3	14	1	1	2	0	0	3	7	0	0	12	3	0	0	0	0	1	9	0	2	2	1	13	0	1	14	8	73	3	6	1	1	0	28	0	3	0	3	0	0	2	0	2	0	34	7	8
ABHD8	1	3	1	4	0	0	0	0	0	0	0	0	0	1	0	0	2	0	0	1	2	1	2	0	7	0	0	8	0	8	2	2	0	1	0	2	0	0	1	1	0	0	2	0	0	0	10	0	2
ABI1	29	6	71	32	2	20	2	0	39	106	7	58	138	14	0	1	30	59	2	40	70	6	14	2	148	3	10	90	28	392	24	6	2	1	4	156	0	12	2	28	7	0	62	5	18	3	234	19	93
ABI2	0	3	2	0	0	0	0	0	0	3	0	1	4	0	0	0	0	1	0	0	1	0	0	0	8	0	2	3	2	28	5	3	0	0	1	8	0	0	1	0	0	1	14	1	2	1	12	3	3
ABI3	1	0	0	0	0	0	0	0	1	5	0	0	2	0	0	0	0	0	0	0	0	0	1	2	5	0	0	2	0	5	0	0	0	0	0	3	0	2	0	0	0	0	1	0	0	0	2	0	0
ABI3BP	0	0	0	0	0	0	0	0	1	5	1	0	3	0	0	0	1	0	0	3	1	0	0	0	3	0	0	2	0	2	0	1	0	0	0	1	0	1	0	1	0	0	1	1	0	0	6	0	0
ABL1	0	2	11	1	0	0	0	0	4	4	2	0	3	5	0	0	2	2	0	3	4	0	2	1	9	0	0	9	2	30	0	0	1	0	0	32	0	1	1	1	0	2	5	2	9	0	24	3	13
ABL2	0	1	5	4	0	1	1	0	8	18	4	5	17	1	0	0	4	3	0	7	2	0	1	3	11	0	2	38	4	20	0	2	0	2	1	16	0	2	0	2	0	0	3	9	0	0	4	2	4
ABLIM1	249	18	373	302	39	66	58	2	177	806	124	127	659	138	9	14	225	448	11	471	658	73	150	7	715	72	25	422	235	1829	215	86	9	10	35	1457	7	159	5	177	63	3	519	40	251	22	1776	137	1240
ABLIM2	0	19	2	5	0	0	0	0	2	2	0	0	4	0	1	0	1	1	0	2	2	0	0	0	1	0	1	0	2	14	2	0	0	0	0	1	0	0	5	0	1	6	0	1	1	0	4	0	2
ABLIM3	2	1	3	17	0	5	2	0	11	8	2	1	29	1	0	0	5	46	0	14	87	3	2	0	24	3	0	15	4	130	3	7	0	0	0	1	0	0	0	1	0	0	1	0	1	0	14	7	4
ABO	4	0	3	2	0	2	0	0	1	7	4	0	1	1	0	0	5	0	0	3	4	0	3	3	14	0	0	3	2	32	1	6	0	0	0	12	0	8	5	13	2	1	18	3	5	0	24	0	8
ABR	9	6	34	10	0	5	1	2	31	54	9	1	38	4	1	4	15	17	1	18	12	2	6	4	79	0	1	48	22	239	13	19	0	0	3	108	0	4	4	8	1	1	29	1	11	0	57	5	44
ABRA	0	0	0	0	0	0	0	0	1	0	1	0	0	0	0	0	0	0	0	0	0	0	0	0	0	0	0	0	0	0	0	0	0	0	0	0	0	0	0	0	0	0	0	0	0	0	0	0	0
ABRACL	14	11	56	29	2	1	0	0	7	60	8	0	31	4	0	0	5	30	1	12	11	4	9	2	120	1	1	64	16	213	24	6	0	0	5	139	0	12	0	6	2	2	72	5	17	0	84	17	52
ABRAXAS1	1	1	5	0	0	0	0	0	0	5	1	0	2	1	0	0	0	0	0	1	0	0	0	0	2	0	1	6	2	8	1	1	0	0	2	3	0	0	0	0	0	0	4	0	14	0	4	0	2
ABRAXAS2	3	1	5	1	0	1	1	0	1	16	1	0	17	2	0	1	2	4	0	8	3	0	2	0	5	0	0	10	8	45	0	2	0	0	1	35	1	2	1	6	0	0	4	0	2	0	26	1	9
ABT1	0	1	10	4	0	0	0	0	1	4	2	15	8	5	0	0	1	0	0	2	1	1	1	1	3	0	0	14	7	17	0	1	0	0	0	22	0	2	0	1	0	0	7	0	3	0	9	0	9
ABTB1	19	23	27	20	1	4	11	1	53	99	4	12	28	10	1	1	13	13	0	34	14	25	8	4	115	1	6	97	37	173	12	28	1	4	0	86	1	17	0	6	1	0	69	10	11	1	88	13	70
ABTB2	7	0	5	27	0	3	0	0	7	15	0	64	30	7	0	0	0	27	0	6	14	5	5	0	54	0	0	19	6	187	11	1	0	0	0	4	0	4	0	4	4	0	17	0	4	0	27	4	19
AC000058.1	0	0	0	0	0	0	0	0	0	0	0	0	0	0	0	0	0	0	0	0	0	0	0	0	0	0	0	0	0	0	0	0	0	0	0	0	0	0	0	0	0	0	0	0	0	0	0	0	0
AC000067.1	0	0	0	0	0	0	0	0	0	0	0	0	0	0	0	0	0	0	0	0	0	0	0	0	0	0	0	0	0	0	0	0	0	0	0	0	0	0	0	0	0	0	0	0	0	0	0	0	0
AC000124.1	0	0	1	0	0	0	0	0	0	0	0	0	0	0	0	0	0	0	0	0	0	0	0	0	0	0	0	0	1	0	0	0	0	0	0	0	0	0	0	0	0	0	0	0	0	0	0	0	0
AC000403.1	0	0	0	0	0	0	0	0	0	0	0	0	0	0	0	0	0	0	0	0	0	0	0	0	0	0	0	0	0	1	0	0	0	0	0	0	0	0	0	0	0	2	0	0	0	0	0	0	0
AC001226.1	0	0	1	0	0	0	0	0	0	0	0	0	0	0	0	0	0	0	0	0	0	0	0	0	0	0	0	0	0	0	0	0	1	0	0	0	0	0	0	0	0	0	0	0	0	0	0	0	0
AC001226.2	0	0	9	0	0	0	0	0	0	2	0	0	4	6	0	0	0	0	0	4	0	3	0	0	1	0	0	0	0	16	0	0	0	1	0	4	0	0	0	1	0	0	0	0	3	0	14	0	0
AC002064.1	0	0	0	0	0	0	0	0	0	0	0	0	0	0	0	0	0	0	0	0	0	0	0	0	1	0	0	0	0	0	0	0	0	0	0	0	0	0	0	0	0	0	0	0	0	0	0	0	0
AC002070.1	0	0	0	0	0	0	0	0	0	0	0	0	0	0	0	0	0	0	0	0	0	0	0	0	0	0	0	0	0	2	0	0	0	0	0	0	0	0	1	0	0	0	0	0	0	0	1	0	1
AC002091.1	0	0	0	3	0	0	0	0	4	0	0	0	1	0	0	0	0	0	0	0	0	0	0	0	2	0	0	1	0	0	0	0	0	1	0	0	0	0	0	0	0	0	0	0	0	0	0	0	1
AC002091.2	0	0	0	0	0	0	0	0	9	1	0	0	2	0	0	0	0	0	0	2	0	0	0	0	0	0	0	0	1	1	0	0	0	0	0	0	0	1	0	0	0	0	0	0	0	0	0	0	0
AC002094.3	0	0	0	0	0	0	0	0	0	0	0	0	0	0	0	0	0	0	0	0	0	0	1	0	2	0	0	0	0	0	0	0	0	0	0	0	0	0	0	0	0	0	0	0	0	0	0	0	0
AC002115.1	0	0	0	0	0	0	0	0	0	0	0	0	0	0	0	0	0	0	0	0	0	0	0	0	0	0	0	0	0	0	0	0	0	0	0	0	0	0	0	0	0	0	0	0	0	0	0	0	0
AC002310.4	0	0	1	0	0	2	0	0	0	4	3	0	0	0	0	0	0	0	1	1	0	0	0	0	0	0	0	6	0	2	0	1	0	0	2	1	0	5	0	0	0	0	5	0	0	0	4	0	0
AC002310.5	0	1	0	0	0	0	0	0	0	0	0	1	0	0	0	0	0	0	0	0	0	0	0	0	0	0	0	0	0	0	0	0	0	0	0	0	0	0	0	0	0	0	0	0	0	0	1	0	0
AC002347.1	0	1	0	0	0	0	0	0	0	0	0	0	0	0	0	0	0	0	0	0	0	0	0	0	0	0	0	0	0	0	0	0	0	0	0	0	0	0	0	0	0	0	0	0	0	0	0	0	0
AC002351.1	0	0	0	0	0	0	0	0	0	0	0	0	0	0	0	0	0	0	0	0	0	0	0	0	0	0	0	0	0	0	0	0	0	0	0	0	0	0	0	0	0	0	0	0	0	0	0	0	0
AC002375.1	0	1	0	0	0	0	0	0	0	0	0	0	0	0	0	0	0	0	0	0	0	0	0	0	0	0	0	0	0	0	0	0	0	0	0	0	0	0	0	0	0	2	0	0	0	0	0	0	0
AC002383.1	0	0	0	0	0	0	0	0	0	0	0	0	0	0	0	0	0	0	0	0	0	0	0	0	0	0	0	0	0	0	1	0	0	0	0	0	0	0	0	0	0	0	0	0	0	0	0	0	0
AC002386.1	0	0	0	0	0	0	0	0	0	0	0	0	0	0	0	0	0	0	0	0	0	0	0	0	0	0	0	0	0	0	0	0	0	0	0	0	0	0	0	0	0	0	0	0	0	0	0	0	0
AC002401.4	0	0	0	0	0	0	0	0	0	0	0	0	0	0	0	0	0	0	0	0	0	0	0	1	0	0	0	0	0	0	0	0	0	0	0	0	0	0	0	1	0	0	0	0	0	0	0	0	0
AC002428.1	0	0	0	0	0	0	0	0	0	0	0	0	0	0	0	0	0	0	0	0	0	0	0	0	0	0	0	0	0	0	0	0	0	0	0	0	0	0	0	0	0	0	0	0	0	0	0	0	0
AC002428.2	0	0	0	0	0	0	0	0	0	0	0	0	0	0	0	0	0	0	0	0	0	0	0	0	0	0	0	0	0	0	0	0	0	0	0	0	0	0	0	0	0	0	0	0	0	0	0	0	0
AC002463.1	0	0	0	0	0	0	0	0	0	0	0	0	0	0	0	0	0	0	0	0	1	0	0	0	0	1	0	0	0	0	2	0	0	0	0	0	0	0	0	0	0	0	0	0	0	0	0	0	0
AC002470.1	0	0	1	0	0	0	0	0	0	0	0	0	0	0	0	0	0	0	0	0	0	0	0	0	0	0	0	0	0	1	0	0	0	0	0	0	0	0	0	0	0	0	0	0	0	0	0	0	0
AC002511.1	0	0	0	0	0	0	0	0	0	0	0	0	0	0	0	0	0	0	0	0	0	0	0	0	0	0	0	0	0	1	0	0	0	0	0	0	0	0	0	0	0	0	0	0	0	1	1	0	0
AC002511.2	0	0	0	0	0	0	0	0	4	5	0	0	1	0	0	0	0	0	0	2	0	0	0	0	0	0	0	0	0	0	0	0	3	0	0	0	0	0	2	0	0	0	0	0	0	0	0	0	1
AC002546.1	0	0	0	0	0	0	0	0	0	0	0	0	0	0	0	0	0	0	0	0	0	0	0	0	0	0	0	0	0	0	0	0	0	0	0	0	0	0	0	0	0	0	0	0	0	0	0	0	0
AC002985.1	0	0	0	1	0	0	0	0	0	0	0	0	1	2	0	0	1	0	0	0	0	0	0	0	0	0	0	0	2	9	0	0	0	0	0	0	0	0	0	0	0	0	0	0	0	0	14	0	1
AC002996.1	0	0	3	0	4	0	0	0	1	0	4	0	26	1	0	0	1	0	0	18	1	0	0	0	0	0	0	1	0	7	2	9	0	0	0	2	0	6	0	0	0	0	0	0	17	0	42	0	7
AC003001.1	0	0	0	0	0	0	0	0	0	0	0	0	0	0	0	0	0	0	0	0	0	0	0	0	0	0	0	0	0	0	0	0	1	0	0	0	0	0	0	0	0	0	0	0	0	0	0	0	0
AC003002.1	5	0	0	0	0	0	0	0	0	0	0	0	1	0	0	0	0	0	0	0	0	0	0	0	0	0	0	0	1	4	0	0	0	0	0	0	0	0	0	0	0	0	0	0	0	0	0	0	0
AC003002.2	0	1	32	3	1	0	0	0	0	1	0	0	6	0	0	2	8	0	0	2	0	0	0	0	2	0	0	27	4	10	0	0	0	0	0	2	0	0	1	0	0	0	0	0	0	0	12	4	1
AC003002.3	0	0	0	0	0	0	0	0	0	1	0	0	0	0	0	0	0	0	0	0	0	0	0	0	0	0	0	0	0	0	0	0	0	0	0	0	0	0	0	0	0	0	0	0	0	0	0	0	0
AC003005.1	0	0	0	0	0	1	0	0	0	0	0	0	1	0	0	0	0	0	0	0	0	0	0	0	0	0	0	0	0	0	0	0	0	0	0	0	0	0	0	0	0	0	0	0	0	0	0	0	0
AC003005.2	0	0	0	0	0	0	0	0	0	0	0	0	0	0	0	0	0	0	0	0	0	0	0	0	0	0	0	0	0	0	0	0	0	0	0	0	0	0	0	0	0	1	0	0	0	0	0	0	0
AC003006.1	0	0	0	3	0	0	0	0	0	2	0	0	2	1	0	0	3	0	0	1	0	0	0	0	1	0	0	0	0	25	6	0	0	0	5	2	0	0	0	1	0	0	1	0	0	0	2	1	2
AC003035.1	0	0	0	0	0	0	0	0	0	0	0	0	0	0	0	0	0	0	0	0	0	0	0	0	0	0	0	0	0	0	0	0	0	0	0	0	0	0	0	0	0	0	1	0	0	0	0	0	0
AC003035.2	0	0	0	0	0	0	0	0	0	0	0	0	0	0	0	0	0	0	0	0	0	0	0	0	0	0	0	0	0	0	0	0	0	0	0	0	0	0	0	0	0	0	0	0	0	0	0	0	0
AC003043.1	0	0	0	0	0	0	0	1	0	0	0	0	0	0	0	0	0	0	0	0	0	0	0	0	0	0	0	0	0	0	1	0	0	0	0	0	0	0	0	0	0	0	0	0	0	0	0	0	0
AC003070.2	0	1	0	0	0	0	0	0	1	0	0	0	0	0	0	0	0	0	0	0	0	0	0	0	0	0	0	0	0	1	1	0	0	0	0	0	0	0	0	0	0	0	0	0	0	0	0	0	0
AC003084.1	0	0	0	0	0	0	0	0	0	0	0	0	0	0	0	0	0	0	0	0	0	0	0	0	0	0	0	0	0	0	0	0	0	0	0	0	0	0	0	0	0	0	0	0	0	0	0	0	0
AC003087.1	0	0	0	0	0	0	0	0	0	0	0	0	0	0	0	0	0	0	0	0	0	0	0	0	0	0	0	0	0	0	0	0	0	0	0	0	0	0	0	0	0	0	0	0	0	0	0	0	0
AC003092.1	0	0	0	0	0	0	0	0	0	0	0	0	0	0	0	0	0	0	0	0	0	0	0	0	0	0	0	0	0	0	0	0	0	0	0	0	0	0	3	0	0	0	0	0	0	0	0	0	0
AC003092.2	0	0	0	0	0	0	0	0	0	0	0	0	0	0	0	0	0	0	0	0	0	0	0	0	0	0	0	0	0	0	0	0	0	0	0	0	0	0	0	0	0	0	0	0	0	0	0	0	0
AC003101.1	0	0	0	0	0	0	0	0	0	0	0	0	0	0	0	0	0	0	0	0	0	0	0	0	0	0	0	0	2	0	0	0	0	0	0	0	0	0	0	0	0	0	0	0	0	0	0	0	0
AC003101.2	0	0	0	0	0	0	0	0	0	0	0	0	0	0	0	0	0	0	0	0	2	0	0	0	1	0	0	0	0	0	0	0	0	0	0	0	0	0	1	0	0	0	0	0	0	0	1	0	0
AC003666.1	0	0	0	0	0	0	0	0	1	0	0	0	0	0	0	0	0	0	0	0	0	0	0	0	0	0	0	0	0	0	0	0	0	0	0	0	0	0	0	0	0	0	0	0	0	0	0	0	0
AC003682.1	0	0	0	0	0	0	0	0	0	0	0	1	0	0	0	0	1	0	0	0	0	0	0	0	0	0	0	3	0	0	0	0	0	0	0	0	0	0	0	0	0	0	0	0	0	0	3	0	0
AC003684.1	0	0	3	0	0	0	0	0	1	0	0	0	0	0	0	0	0	0	1	0	0	0	1	0	0	0	0	0	0	0	0	0	0	0	0	0	0	0	0	0	0	0	0	0	0	0	0	0	0
AC003685.1	0	0	0	0	0	0	0	0	0	0	0	0	0	0	0	0	0	0	0	0	0	0	0	0	0	0	0	0	0	0	1	0	0	0	0	0	0	0	2	0	0	0	0	0	0	0	0	0	0
AC003688.1	0	0	0	0	0	0	0	0	0	0	0	0	0	0	0	0	0	0	0	0	0	0	0	0	0	0	0	1	0	0	0	0	0	0	0	0	0	0	0	0	0	0	1	0	0	0	0	0	0
AC003965.1	0	0	0	0	0	0	0	0	0	0	0	27	0	1	0	0	0	0	0	0	0	0	0	0	0	0	0	0	0	0	0	0	0	0	0	0	0	0	0	0	0	0	0	0	0	0	0	0	0
AC003973.1	0	0	0	0	0	0	0	0	0	0	0	0	0	0	0	0	0	0	0	0	0	0	0	0	0	0	0	0	0	1	0	0	0	0	0	0	0	0	0	0	0	0	0	0	0	0	0	0	0
AC003973.2	0	0	0	0	0	0	0	0	0	0	0	0	0	1	0	0	0	0	0	0	0	0	0	0	3	0	0	0	0	0	0	0	0	0	0	0	0	0	0	0	0	0	0	0	0	0	0	0	0
AC003975.1	0	0	0	0	0	0	0	0	0	0	0	0	0	0	0	0	0	0	0	0	0	0	0	0	0	0	0	0	0	0	0	0	0	0	0	0	0	0	0	0	0	0	0	0	0	0	0	0	0
AC003984.1	0	0	0	0	0	0	0	0	0	0	0	0	0	0	0	0	0	0	0	0	0	0	0	0	0	0	0	0	0	0	0	0	0	0	0	0	0	0	0	0	0	1	0	0	0	0	0	0	0
AC003985.1	0	0	0	0	0	0	0	0	0	0	0	0	0	0	0	0	0	0	0	0	0	0	0	0	0	0	0	0	0	0	0	0	0	0	0	0	0	0	0	0	0	0	0	0	0	0	0	0	0
AC003988.1	0	0	0	0	0	0	0	0	0	0	0	0	0	0	0	0	0	0	0	0	0	0	0	0	0	0	14	0	0	0	1	0	0	0	0	0	0	0	2	0	0	0	1	0	0	0	0	0	0
AC004009.1	1	0	0	0	0	0	0	0	0	3	0	0	0	0	0	0	0	0	0	2	0	0	0	0	0	0	0	0	0	0	0	0	0	0	0	2	0	0	0	1	0	0	0	0	0	0	4	0	0
AC004012.1	0	0	0	0	0	0	0	0	0	0	0	0	0	0	0	0	0	0	0	0	0	0	1	0	0	0	0	0	0	0	0	0	0	0	0	0	0	0	0	0	0	2	0	0	0	0	0	0	0
AC004014.1	0	0	0	0	0	0	0	0	0	0	0	0	0	0	0	0	0	0	0	0	0	0	0	0	0	0	0	0	0	0	0	0	0	0	0	0	0	0	0	0	0	0	0	0	0	0	0	0	0
AC004023.1	0	0	0	0	0	0	0	0	0	0	0	0	0	0	0	0	0	0	0	0	0	0	0	0	0	0	0	0	0	0	0	0	0	0	0	0	0	0	1	0	0	0	0	0	0	0	0	0	0
AC004052.1	0	1	0	0	0	0	0	0	0	0	0	0	0	0	0	0	0	0	0	0	0	0	0	0	0	0	0	0	0	0	0	0	0	0	0	0	0	0	0	0	0	0	0	0	0	0	0	0	0
AC004053.1	0	0	0	0	0	0	0	0	0	0	0	0	0	0	0	0	0	0	0	0	0	0	0	0	0	0	1	0	0	0	0	0	0	0	0	0	0	0	0	0	0	0	0	0	0	0	0	0	0
AC004063.1	0	0	0	0	0	0	0	0	0	0	0	0	0	0	0	0	0	0	0	0	0	0	0	0	0	0	0	0	1	0	0	0	0	0	0	0	0	0	0	0	0	0	0	0	0	0	0	0	0
AC004069.1	0	0	1	0	0	0	0	0	0	0	0	1	1	0	0	0	0	1	0	0	0	0	0	0	1	0	0	1	0	1	0	0	0	0	0	0	0	0	0	0	0	0	0	0	0	0	0	0	0
AC004076.1	0	0	0	0	0	0	0	0	0	0	0	0	0	0	0	0	0	0	0	0	0	0	0	0	0	0	0	0	0	0	0	0	0	0	0	1	0	0	25	0	0	0	0	0	0	0	3	0	0
AC004080.1	0	0	0	0	0	0	0	0	0	0	0	0	0	0	0	0	0	0	0	0	0	0	0	0	0	0	0	0	0	0	0	0	0	0	0	0	0	0	0	0	0	0	0	0	0	0	0	0	0
AC004080.2	0	0	0	0	0	0	0	0	0	0	0	0	0	0	0	0	0	0	0	0	0	0	0	0	0	0	0	0	0	0	0	0	0	0	0	0	0	0	0	0	0	0	0	0	0	0	0	0	0
AC004080.3	0	0	0	0	0	0	0	0	0	0	0	0	0	0	0	0	0	0	0	0	0	0	0	0	0	0	0	0	0	0	0	0	29	0	0	0	0	0	0	0	0	0	1	0	0	0	0	0	0
AC004147.2	0	0	0	0	0	0	0	0	0	0	0	0	0	0	0	0	0	0	0	0	0	0	0	0	0	0	0	0	0	0	0	0	0	0	0	0	0	0	1	0	0	0	0	0	0	0	0	0	0
AC004148.1	2	0	25	0	0	0	0	1	4	12	1	0	5	3	0	0	4	1	0	2	5	4	2	0	52	1	3	58	27	71	0	1	0	0	1	26	0	0	0	4	0	0	127	0	50	1	106	9	41
AC004156.1	0	3	1	0	0	0	0	0	0	0	0	0	0	0	0	0	0	0	0	0	0	0	1	0	0	0	0	0	1	0	0	1	1	0	1	0	0	0	0	0	0	0	0	1	0	0	0	0	0
AC004158.1	0	0	0	0	0	0	0	0	0	0	0	0	1	0	0	0	0	0	0	0	0	0	0	1	0	0	0	0	0	0	0	0	0	0	0	0	0	0	0	0	0	0	0	0	0	0	0	0	0
AC004221.1	0	0	0	0	0	0	0	0	0	0	0	0	0	0	0	0	0	0	0	0	0	0	0	0	0	0	0	0	1	1	0	0	0	0	0	0	0	0	0	0	0	0	0	0	0	0	0	0	0
AC004223.2	0	0	0	1	0	1	0	0	2	1	0	0	0	0	0	1	0	0	0	0	0	1	0	1	2	0	0	0	1	5	0	0	0	3	0	1	0	2	0	0	0	0	0	0	0	0	8	0	6
AC004223.3	17	0	4	16	0	2	0	0	3	5	4	1	15	0	0	0	0	2	0	4	51	88	1	0	32	0	0	17	1	51	7	0	1	0	0	3	0	0	0	0	0	0	0	0	0	0	73	0	31
AC004233.2	0	1	4	1	0	3	0	0	0	4	0	0	2	0	0	0	0	0	0	2	0	2	1	1	10	0	0	10	2	64	3	0	0	0	0	5	0	0	1	0	0	0	5	3	0	0	2	0	2
AC004233.3	0	1	0	1	0	1	0	0	0	0	0	0	0	0	0	0	0	1	0	1	10	0	2	0	1	0	0	3	0	3	0	0	0	0	0	0	0	0	0	0	0	0	0	0	1	0	0	0	0
AC004241.2	0	0	0	0	0	0	0	0	0	1	0	0	0	0	0	0	0	0	0	0	0	0	0	0	0	0	0	0	0	0	0	0	0	0	0	0	0	0	0	0	0	0	0	0	0	0	1	0	1
AC004253.1	0	0	0	0	0	0	0	0	0	0	0	0	0	0	0	0	0	0	0	0	0	0	0	0	0	0	0	0	0	0	0	0	0	0	0	0	0	0	0	0	0	0	0	0	0	0	0	0	0
AC004253.2	0	0	0	0	0	0	0	0	0	0	0	0	0	0	0	0	0	0	0	0	0	0	0	0	0	0	0	0	0	2	0	0	0	0	0	0	0	0	0	0	0	0	0	0	0	0	0	0	0
AC004257.1	0	0	0	0	0	0	0	0	0	0	0	0	0	0	0	0	0	0	0	0	0	0	0	0	0	0	0	0	0	0	3	0	0	0	1	0	0	0	0	0	0	0	0	0	0	0	0	0	0
AC004415.1	0	0	0	0	0	0	0	0	0	0	0	0	0	0	0	0	0	0	0	0	0	0	0	0	0	0	0	0	0	0	0	0	0	0	0	0	0	0	0	0	0	0	0	0	0	0	0	0	0
AC004448.3	0	3	0	0	0	0	0	0	0	0	0	0	0	0	0	0	0	0	1	0	0	0	0	0	0	0	0	0	0	0	0	0	0	0	0	0	0	0	0	0	0	1	0	0	0	0	0	0	0
AC004448.4	0	0	0	0	0	0	0	0	0	0	0	0	0	0	0	0	0	0	0	0	0	0	0	0	0	0	0	0	0	0	0	0	0	0	0	0	0	0	0	0	0	0	0	0	0	0	0	0	0
AC004449.1	0	0	0	0	0	0	0	0	0	0	0	0	0	0	0	0	0	0	0	0	0	1	0	0	0	0	0	0	0	0	0	0	0	0	0	0	0	0	0	0	0	0	0	0	0	0	0	0	0
AC004470.1	0	0	0	0	0	0	0	0	0	0	0	0	0	0	0	0	0	0	0	0	0	0	0	0	0	0	0	0	0	0	0	0	0	0	0	0	0	0	0	0	0	0	0	0	0	0	0	0	0
AC004471.2	0	0	0	0	0	0	0	0	0	0	0	0	0	0	0	0	0	0	0	0	0	0	0	0	0	0	0	0	0	0	0	0	0	0	0	0	0	0	0	0	0	0	0	0	0	0	0	0	0
AC004477.3	0	0	0	0	0	0	0	0	0	0	0	0	0	0	0	0	0	0	0	0	0	0	0	0	0	0	0	0	0	0	0	0	0	0	0	0	0	0	0	0	0	0	0	0	0	0	0	0	0
AC004540.1	1	0	0	0	0	0	0	0	1	1	0	0	0	0	0	0	0	0	0	0	0	0	0	0	0	0	0	1	1	0	0	0	1	0	0	0	0	0	1	0	0	3	0	0	0	0	0	0	0
AC004542.1	0	0	0	0	0	0	0	0	0	0	0	0	0	0	0	0	0	0	0	0	0	0	0	0	0	0	0	0	0	0	0	0	0	0	0	0	0	0	0	0	0	0	0	0	0	0	0	0	0
AC004542.2	0	0	0	0	0	0	0	0	0	0	0	0	0	0	0	0	0	0	0	0	0	0	0	0	0	0	0	0	1	0	0	0	0	0	0	0	0	0	0	0	0	0	0	0	0	0	0	0	0
AC004543.1	0	0	0	0	0	0	0	0	0	0	0	0	0	0	0	0	0	0	0	0	0	0	0	0	0	0	0	0	0	0	0	0	0	0	0	0	0	0	0	0	0	0	0	0	0	0	0	0	0
AC004554.2	0	0	0	0	0	0	0	0	0	1	0	0	0	0	0	0	0	0	0	0	0	0	0	0	0	0	0	0	0	1	0	0	0	0	0	0	0	0	0	0	0	0	0	0	0	0	0	0	0
AC004585.1	0	0	0	0	0	0	0	0	0	1	0	0	0	0	0	0	0	0	0	0	0	0	0	0	0	0	0	0	0	0	0	0	0	0	0	0	0	0	0	0	0	0	0	0	0	0	1	0	0
AC004597.1	0	0	0	0	0	0	0	0	0	0	0	0	0	0	0	0	0	0	0	0	0	0	0	0	0	0	0	0	0	0	0	0	0	0	0	0	0	0	0	0	0	0	0	0	0	0	0	0	0
AC004691.2	0	0	0	0	0	0	0	0	0	0	0	0	0	0	0	0	0	0	0	0	0	0	0	0	0	0	0	0	0	0	0	0	0	0	0	0	0	0	0	0	0	0	0	0	0	0	0	0	0
AC004702.1	0	0	0	0	0	0	0	0	0	0	0	0	0	0	0	0	0	0	0	0	3	0	0	0	2	0	0	0	0	2	0	0	0	0	0	0	0	0	0	0	0	0	0	0	0	0	0	0	0
AC004704.1	0	0	0	0	0	0	0	0	0	0	0	0	0	0	0	0	0	0	0	0	0	0	0	0	0	0	0	0	0	0	1	0	0	0	0	0	0	0	0	0	0	0	0	0	0	0	0	0	0
AC004706.1	0	0	0	0	0	0	0	0	0	0	0	0	0	0	0	0	0	0	0	0	0	0	0	0	0	0	0	0	0	4	0	0	0	0	0	0	0	0	0	0	0	0	0	0	0	0	4	0	0
AC004775.1	0	0	0	0	0	0	0	0	0	0	0	0	0	0	0	0	0	0	0	0	0	0	0	0	0	0	0	0	0	0	0	0	0	0	0	0	0	0	0	0	0	0	0	0	0	0	0	0	0
AC004801.3	0	0	0	0	0	0	0	0	0	0	0	0	0	0	0	0	0	0	0	0	0	0	0	0	0	0	0	0	0	0	0	0	0	0	0	0	0	0	0	0	0	0	0	0	0	0	0	0	0
AC004801.5	0	0	0	0	0	0	0	0	0	0	0	0	0	0	0	0	0	0	0	0	0	0	0	0	0	0	0	0	0	0	1	0	0	0	0	0	0	0	0	0	0	0	0	0	0	0	0	0	0
AC004801.6	0	0	0	0	0	0	0	0	0	0	0	0	0	0	0	0	0	0	0	0	0	0	0	0	0	0	0	0	0	1	0	0	0	0	1	0	0	0	0	0	0	0	0	0	0	0	0	0	0
AC004805.1	0	0	0	2	0	2	0	0	0	2	1	0	0	0	0	0	0	0	0	7	0	0	0	0	0	0	0	0	0	2	0	0	1	0	0	7	0	30	0	0	0	0	0	0	0	0	0	0	1
AC004816.1	25	2	4	47	5	8	8	0	7	22	4	60	33	4	0	0	2	86	1	30	73	8	18	0	44	7	0	36	21	188	10	2	1	1	0	4	1	5	0	2	14	0	23	5	3	0	7	9	10
AC004816.2	1	1	0	0	0	0	0	0	0	0	0	0	2	0	0	0	0	0	0	0	0	0	0	0	0	0	0	0	0	2	0	0	0	0	0	0	0	0	0	0	0	0	0	0	0	0	0	0	0
AC004817.1	0	0	0	0	0	0	0	0	0	0	0	0	0	0	0	0	0	0	0	0	0	0	0	0	0	0	0	0	0	0	0	0	0	0	0	0	0	0	0	0	0	0	0	0	0	0	0	0	0
AC004817.2	0	0	0	0	0	0	0	0	0	0	0	0	0	0	0	0	0	0	0	0	0	0	0	0	0	0	0	0	0	0	0	0	0	0	0	0	0	0	0	0	0	0	0	0	0	0	0	0	0
AC004817.3	0	5	0	0	0	0	0	0	0	0	0	0	0	0	0	0	0	0	0	1	0	0	0	0	0	0	0	0	0	0	0	0	0	0	0	0	0	0	0	0	0	0	0	0	0	0	0	0	0
AC004817.4	0	0	0	0	0	0	0	0	0	0	0	0	0	0	0	0	0	0	0	0	0	0	0	0	0	0	0	0	0	0	0	0	0	0	0	0	0	0	0	0	0	0	0	0	0	0	0	0	0
AC004825.2	0	0	0	0	0	0	0	0	0	1	0	0	0	0	0	0	0	0	0	0	0	0	0	0	1	0	0	0	0	0	0	2	0	0	0	0	0	0	0	0	0	0	0	0	0	0	0	0	0
AC004828.1	0	0	0	0	0	0	0	0	0	0	0	0	0	0	0	0	0	0	0	0	0	0	0	0	0	0	0	0	0	0	0	0	0	0	0	0	0	0	1	0	0	0	0	0	0	0	0	0	0
AC004832.3	0	4	20	4	0	172	0	2	3	16	4	1309	20	1	1	0	0	1	0	0	15	0	0	0	22	0	0	235	33	114	5	10	0	0	0	7	0	0	0	8	4	0	81	2	2	0	14	8	1
AC004832.6	0	0	0	0	0	0	0	0	0	1	0	0	0	0	0	0	0	0	0	0	0	0	0	0	0	0	0	0	0	0	0	0	0	0	0	0	0	0	0	0	0	0	0	0	0	0	0	0	0
AC004835.1	0	1	0	0	0	0	0	0	0	0	0	0	0	0	0	0	0	0	0	0	0	0	0	0	0	0	0	0	0	0	0	0	0	0	0	0	0	0	0	0	0	0	0	0	0	0	0	0	0
AC004852.2	0	0	0	0	0	0	0	0	0	0	0	0	0	0	0	0	0	0	1	1	0	0	0	0	0	0	0	0	0	0	0	0	0	0	0	0	0	0	0	0	0	0	0	0	0	0	0	0	0
AC004869.1	0	0	0	0	0	0	0	0	0	0	0	0	0	0	0	0	0	0	0	0	0	0	0	0	0	0	0	0	0	0	0	0	0	0	0	0	0	0	0	0	0	0	0	0	0	0	0	0	0
AC004869.2	0	0	0	0	0	0	0	0	0	0	0	0	0	0	0	0	0	0	0	0	0	0	0	0	0	0	0	0	0	0	0	0	0	0	0	0	0	0	0	0	0	0	0	0	0	0	0	0	0
AC004870.3	0	0	0	0	0	0	0	0	0	0	0	0	0	0	0	0	0	0	0	0	0	0	0	0	0	0	0	0	0	0	0	0	0	0	0	0	0	0	0	0	0	0	0	0	0	0	0	0	0
AC004870.4	0	0	0	0	0	0	0	0	0	0	0	0	0	0	0	0	0	0	0	0	0	0	0	0	0	0	0	0	0	0	0	0	0	0	0	0	0	0	1	0	0	0	0	0	0	0	0	0	0
AC004875.1	0	0	0	0	0	0	0	0	0	0	0	0	0	0	0	0	0	0	0	0	0	0	0	0	0	0	0	0	0	0	0	0	0	0	0	0	0	0	0	0	0	1	0	0	0	0	0	0	0
AC004895.1	0	0	0	0	0	0	0	0	0	0	0	0	0	0	0	0	0	0	0	0	0	0	0	0	0	0	0	0	0	0	0	0	0	0	0	0	0	0	0	0	0	0	0	0	0	0	0	0	0
AC004920.1	0	0	0	0	0	0	0	0	0	0	0	0	0	0	0	0	0	0	0	0	0	0	0	0	0	0	0	0	0	0	0	0	0	0	0	0	0	0	0	0	0	0	0	0	0	0	0	0	0
AC004921.1	0	0	0	0	0	0	0	0	0	1	0	0	0	0	0	0	0	0	0	0	0	0	0	0	0	0	0	3	0	0	0	0	0	0	0	2	0	0	0	0	0	0	0	0	0	0	0	0	0
AC004922.1	41	41	132	23	0	1	30	1	87	83	4	774	76	10	9	0	26	11	1	23	44	35	4	1	1029	0	4	1143	138	591	29	66	1	0	3	67	2	95	0	21	1	0	896	0	112	0	188	14	85
AC004930.1	0	0	0	0	0	0	0	0	0	0	0	0	0	0	0	0	0	0	0	0	0	0	0	0	0	0	0	0	0	0	0	0	0	0	0	0	0	0	0	0	0	0	0	0	0	0	0	0	0
AC004936.1	0	0	0	0	0	0	0	0	0	0	0	0	0	0	0	0	0	0	0	0	0	0	0	0	0	0	0	0	0	0	0	0	0	0	0	0	0	0	0	0	0	0	0	0	0	0	0	0	0
AC004943.3	0	0	0	0	0	0	0	0	0	0	0	0	0	0	0	0	0	0	0	0	0	0	0	0	0	0	0	0	0	0	0	0	0	0	0	0	0	0	0	0	0	0	0	0	0	0	0	0	0
AC004944.1	0	0	0	0	0	0	0	0	0	0	0	0	0	0	0	0	0	0	0	0	0	0	0	0	0	0	0	0	0	0	0	0	0	0	0	0	0	0	1	0	0	0	0	0	0	0	0	0	0
AC004946.1	0	1	0	0	0	0	0	0	0	0	0	0	0	0	0	0	0	0	0	0	0	0	0	0	0	0	0	0	0	0	0	0	0	0	0	0	0	0	0	0	0	0	0	0	0	0	0	0	0
AC004947.1	0	0	0	0	0	0	0	0	0	0	0	0	0	0	0	0	0	0	0	0	0	0	0	0	0	0	0	0	0	0	0	0	0	0	0	0	0	0	0	0	0	0	0	0	0	0	0	0	0
AC004948.1	0	0	0	0	0	0	0	0	0	0	0	0	0	0	0	0	0	0	0	0	0	0	0	0	0	0	0	0	0	0	0	0	0	0	0	0	0	0	0	0	0	0	0	0	0	0	0	0	0
AC004951.1	0	0	3	1	0	0	0	0	1	5	6	0	0	1	0	0	0	0	0	2	2	0	0	0	3	0	0	5	1	23	0	0	0	0	0	2	0	0	0	2	0	0	2	0	0	0	7	0	2
AC004969.1	0	0	0	0	0	0	0	0	0	0	0	0	0	0	0	0	0	0	0	0	0	0	0	0	0	0	0	0	0	0	0	0	0	0	0	0	0	0	0	0	0	0	0	0	0	0	0	0	0
AC004975.2	0	0	0	0	0	0	0	1	0	0	0	0	0	0	0	0	0	0	0	0	0	0	0	0	0	0	0	0	0	0	0	0	0	0	0	0	0	0	0	0	0	0	0	0	0	0	0	0	0
AC004982.1	0	0	1	0	0	0	0	0	1	3	0	0	0	0	0	0	0	0	0	0	0	0	0	0	2	0	0	0	0	5	0	0	0	0	0	1	0	0	0	0	0	0	0	0	0	0	6	2	4
AC004982.2	0	0	9	0	0	0	0	0	1	1	0	0	1	0	0	0	0	1	0	1	0	1	0	1	6	0	0	1	4	34	1	0	1	0	0	5	0	3	1	0	0	0	0	0	0	2	6	0	4
AC004997.1	0	0	0	0	0	0	0	0	0	0	0	0	0	0	0	0	0	0	0	0	0	0	0	0	2	0	0	0	0	0	0	0	0	0	0	0	0	0	0	0	0	0	0	0	0	0	0	0	0
AC005008.2	0	0	0	0	0	0	0	0	0	0	0	0	0	0	0	0	0	0	0	0	0	0	0	0	0	0	0	0	0	0	0	0	0	0	0	0	0	0	0	0	0	0	0	0	0	0	0	0	0
AC005013.1	0	0	0	0	0	0	0	0	0	0	0	0	0	0	0	0	0	0	0	0	0	0	0	0	0	0	0	0	0	0	0	0	0	0	0	0	0	0	0	0	0	0	0	0	0	0	0	0	0
AC005014.2	1	0	0	0	0	0	0	0	0	0	0	0	0	0	0	0	0	0	0	0	0	0	0	0	0	0	0	0	0	0	0	0	0	0	0	1	0	0	0	0	0	0	0	0	0	0	0	0	0
AC005014.3	0	0	1	0	0	0	0	0	0	0	1	0	1	0	0	0	0	0	0	0	0	0	0	0	0	1	0	0	0	3	0	0	0	0	0	0	0	0	0	0	0	0	0	0	1	0	0	0	0
AC005019.2	0	0	0	0	0	0	0	0	0	0	0	0	0	0	0	0	0	0	0	0	0	0	0	0	0	0	0	0	0	0	0	0	0	0	0	0	0	0	3	0	0	0	0	0	0	0	0	0	1
AC005020.2	8	0	0	0	0	0	0	0	0	0	0	0	4	0	0	0	0	0	0	0	0	0	0	0	0	0	0	0	1	1	0	0	0	0	0	1	0	0	0	0	0	0	0	0	0	0	2	0	0
AC005034.4	0	0	7	0	0	0	0	0	3	3	0	0	0	0	0	0	0	0	0	0	11	0	0	0	10	0	0	0	4	12	0	0	0	0	0	5	0	0	0	0	0	0	0	0	8	0	4	0	0
AC005041.1	0	0	0	0	0	0	0	0	0	1	0	0	0	0	0	0	0	0	0	0	0	0	0	0	1	0	0	0	0	1	0	0	0	0	0	2	0	0	0	0	0	0	0	0	0	0	0	0	1
AC005042.2	0	0	0	0	0	0	0	0	0	0	0	0	0	0	0	0	0	0	0	0	0	0	0	0	0	0	0	0	0	0	0	0	0	0	0	0	0	0	0	0	0	0	0	0	0	0	0	0	0
AC005050.1	0	1	0	0	0	0	0	0	0	0	0	0	0	0	0	0	0	0	0	0	0	0	0	0	0	0	0	0	0	0	0	0	0	0	0	1	0	0	0	0	0	0	0	0	0	0	0	0	0
AC005082.1	0	0	0	0	0	0	0	0	0	0	0	0	0	0	0	0	0	0	0	0	2	0	0	0	0	0	0	0	0	1	0	0	0	0	0	1	0	0	0	0	0	0	0	0	0	0	0	0	0
AC005090.1	0	0	0	0	0	0	0	0	0	0	0	0	0	0	0	0	0	0	0	0	0	0	0	0	0	0	0	1	0	0	0	0	0	0	0	0	0	0	0	0	0	0	0	0	0	0	0	0	0
AC005144.1	0	0	0	0	0	0	0	0	0	0	0	0	0	0	0	0	0	0	0	0	0	0	0	0	0	0	0	0	0	0	0	0	0	0	0	0	0	0	1	0	1	0	0	0	0	0	0	0	0
AC005154.4	0	0	0	0	0	0	0	0	0	0	0	0	0	0	0	0	0	0	0	0	0	0	0	0	0	0	0	0	0	0	0	0	0	0	0	0	0	0	0	0	0	0	0	0	0	0	0	0	0
AC005154.5	23	0	0	0	0	0	0	0	3	9	1	2458	5	1	0	0	1	0	0	2	17	0	436	0	0	0	0	8	13	25	0	14	0	0	0	5	0	0	0	0	0	0	103	0	9	0	165	0	9
AC005165.1	0	1	0	0	0	0	0	0	0	0	0	0	0	0	0	0	0	0	2	0	0	0	0	0	0	0	1	0	0	0	0	1	0	0	0	0	0	0	1	0	0	0	0	0	0	0	0	0	0
AC005180.1	0	0	0	0	0	0	0	0	0	0	0	0	0	0	0	0	0	0	0	0	0	0	0	0	0	0	0	0	0	0	0	0	0	0	0	0	0	0	0	0	0	0	0	0	0	0	0	0	0
AC005180.2	0	1	0	0	0	0	0	0	0	0	1	0	0	0	0	0	0	0	0	0	0	0	0	0	0	0	0	0	0	0	0	0	0	0	0	0	0	0	0	0	0	1	0	0	0	0	0	0	0
AC005224.1	0	0	0	0	0	0	0	0	0	0	0	0	0	0	0	0	0	0	1	0	0	0	0	0	0	0	0	0	0	0	0	0	0	0	0	0	0	0	0	0	0	0	0	0	0	0	0	0	0
AC005224.2	1	14	3	0	0	0	1	0	19	3	1	0	1	2	0	1	1	3	0	1	0	1	2	0	4	0	0	14	3	2	2	2	0	0	0	0	0	0	4	0	0	3	5	0	1	2	1	2	1
AC005224.3	0	0	0	0	0	0	0	0	7	1	0	0	0	0	0	0	0	0	0	0	0	0	0	0	0	0	0	0	0	0	0	0	0	0	0	0	0	0	0	0	0	0	0	0	0	0	0	0	0
AC005244.2	0	0	0	0	0	0	0	0	0	0	0	0	0	0	0	0	0	0	0	0	0	0	0	0	0	0	0	1	0	0	0	0	0	0	0	0	0	0	0	0	0	0	0	0	0	0	0	0	0
AC005256.1	0	0	0	0	0	0	0	0	0	0	1	0	0	0	0	0	0	0	0	0	0	0	0	1	3	0	0	0	0	4	0	0	0	0	0	0	0	0	0	0	0	0	4	2	0	0	3	0	0
AC005258.1	15	67	0	4	3	0	0	0	0	1	1	0	1	0	0	0	0	2	0	3	31	8	1	1	2	0	0	0	4	10	0	4	0	0	0	0	0	5	0	0	1	0	33	0	0	0	8	0	3
AC005261.2	0	0	0	0	0	0	0	0	0	0	0	0	0	0	0	0	0	0	0	0	0	0	0	0	0	0	0	1	0	0	0	0	0	0	0	0	0	0	0	0	0	0	0	0	0	0	0	0	0
AC005261.4	0	0	0	0	0	0	0	0	0	1	0	0	0	0	0	1	0	0	0	0	0	0	0	0	0	0	0	0	0	0	0	0	0	0	0	0	0	0	4	0	0	0	0	0	1	0	0	0	0
AC005303.1	0	0	0	0	0	0	0	0	0	0	0	0	0	0	0	0	0	0	0	0	0	0	0	0	0	0	0	0	0	0	0	0	0	0	0	0	0	0	0	0	0	0	0	0	0	0	0	0	0
AC005304.1	0	0	0	0	0	0	0	0	0	0	0	0	0	0	0	0	0	0	0	0	0	0	0	0	0	0	0	0	0	0	0	0	0	0	0	0	0	0	0	0	0	0	0	0	0	0	0	0	0
AC005304.2	0	2	0	0	0	0	0	0	0	0	0	0	0	0	0	0	0	0	0	0	0	0	0	0	0	0	0	0	0	0	0	0	0	0	0	0	0	0	0	0	0	0	0	0	0	0	0	0	0
AC005304.3	0	0	0	0	0	0	0	0	0	0	0	0	0	0	0	0	0	0	0	0	0	0	0	0	0	0	0	0	0	0	0	0	0	0	0	0	0	0	0	0	0	0	0	0	0	0	0	0	0
AC005307.1	0	0	0	0	0	0	0	0	0	0	0	0	0	0	0	0	0	0	0	0	0	0	0	0	0	0	0	0	0	0	0	0	0	0	0	0	0	0	0	0	0	0	0	0	0	0	0	0	0
AC005324.2	0	0	0	0	0	0	0	0	0	0	0	0	0	0	0	0	0	0	0	0	0	0	0	0	0	0	0	1	0	0	0	0	0	0	0	0	0	0	0	0	0	0	0	0	0	0	0	0	0
AC005324.3	6	2	1	0	0	0	0	0	2	1	0	0	2	0	0	0	0	1	1	11	5	1	0	0	61	0	0	4	0	27	0	1	0	0	0	0	0	0	0	0	0	0	0	0	0	0	0	1	1
AC005324.4	0	1	0	0	1	0	0	0	0	0	0	0	0	0	0	0	0	0	0	4	0	0	0	0	0	0	0	0	0	8	0	0	0	0	0	0	0	0	7	0	0	0	0	0	0	0	4	0	0
AC005330.1	0	1	0	0	0	0	0	0	0	0	0	0	0	0	0	0	0	0	0	0	0	0	0	0	0	0	1	0	0	0	0	0	0	0	0	0	0	0	0	0	0	0	0	0	0	0	0	0	0
AC005332.5	0	0	1	0	0	0	0	0	0	1	0	0	0	0	0	0	0	0	0	1	0	0	0	0	1	0	0	2	0	4	0	0	0	0	0	2	0	0	0	0	0	0	2	0	0	0	3	1	1
AC005332.6	0	1	8	2	0	0	0	0	1	17	1	34	10	1	0	0	2	2	0	8	0	1	2	1	19	0	0	16	1	47	5	1	0	0	1	25	1	1	1	5	2	0	0	0	6	1	32	2	16
AC005332.7	0	0	1	0	0	0	0	0	0	2	0	0	0	0	0	0	0	0	0	0	0	0	0	0	0	0	0	0	0	0	0	0	0	0	0	0	0	0	0	0	0	0	0	0	0	0	0	0	0
AC005355.1	0	0	0	0	0	0	0	0	0	0	0	0	0	0	0	0	0	0	0	0	0	0	0	0	0	0	0	0	0	0	0	0	0	0	0	0	0	0	0	0	0	0	0	0	0	0	0	0	0
AC005363.2	0	0	0	0	0	0	0	0	0	1	0	0	0	1	0	0	0	1	0	0	0	0	0	0	0	0	0	0	0	1	0	0	0	0	0	1	0	0	0	0	0	0	0	0	0	0	0	0	0
AC005381.1	0	0	0	0	0	0	0	0	0	0	0	0	0	0	0	0	0	0	0	0	0	0	0	0	0	0	0	0	0	0	0	0	0	0	0	0	0	0	0	0	0	0	0	0	0	0	0	0	0
AC005392.1	0	0	0	0	0	0	0	0	0	0	0	0	0	0	0	0	0	0	0	0	0	0	0	0	0	0	0	0	0	0	0	0	0	0	0	0	0	0	0	0	0	0	0	0	0	0	0	0	0
AC005392.2	1	1	0	5	0	0	0	0	0	0	0	0	2	0	0	0	0	6	1	4	7	0	0	0	0	0	0	2	8	6	1	0	0	0	0	0	0	0	0	0	1	0	2	0	1	0	0	0	0
AC005393.1	0	0	0	0	0	0	0	0	0	0	0	0	0	0	0	0	0	0	0	0	0	0	0	0	0	0	0	0	0	2	0	0	0	0	0	0	0	0	0	0	0	0	0	0	0	0	0	0	0
AC005394.1	0	1	0	0	0	0	0	0	0	0	0	0	0	0	0	0	0	0	0	0	0	0	0	0	0	0	0	0	0	0	0	0	0	0	0	0	0	0	0	0	0	0	0	0	0	0	0	0	0
AC005479.2	0	0	1	0	0	0	0	0	0	0	0	0	0	0	0	0	0	0	0	0	0	0	0	0	2	0	0	0	0	0	0	0	1	0	0	0	0	0	0	0	0	0	1	0	0	0	0	0	0
AC005482.1	0	0	0	0	0	0	0	0	0	0	1	0	0	1	0	0	0	0	0	0	0	0	0	0	2	0	0	0	0	1	0	0	0	0	0	0	0	0	0	0	0	0	0	0	0	0	5	0	1
AC005487.1	0	0	0	0	0	0	0	0	2	0	0	0	1	0	0	0	0	0	0	0	0	0	0	0	0	0	0	0	0	0	1	0	0	0	0	0	0	0	0	0	0	0	0	0	0	0	0	0	0
AC005498.1	0	0	0	0	0	0	0	0	0	0	0	0	0	0	0	0	0	0	0	0	0	0	0	0	0	0	0	0	0	0	0	0	0	0	0	0	0	0	0	0	0	0	1	0	0	0	0	0	0
AC005498.2	0	0	0	0	0	0	0	0	0	0	0	0	0	0	0	0	0	0	0	0	0	0	0	0	2	0	0	0	0	0	0	0	0	0	0	0	0	0	0	0	0	0	0	0	0	0	0	0	0
AC005515.1	0	0	0	1	0	0	0	0	0	0	0	0	0	0	0	0	0	0	0	0	0	0	0	0	0	0	0	0	0	0	0	0	0	0	0	0	0	0	0	0	0	0	0	0	0	0	0	0	0
AC005520.1	0	0	0	0	0	0	0	0	0	0	0	0	0	0	0	0	0	0	0	0	0	0	0	0	0	0	0	0	0	0	0	0	0	0	0	0	0	0	0	0	0	0	0	0	0	0	0	0	0
AC005523.1	0	0	0	0	0	0	0	0	0	0	0	0	0	0	0	0	0	0	0	0	0	0	0	0	0	0	0	0	0	0	0	0	0	0	0	0	0	0	0	0	0	0	0	0	0	0	0	0	0
AC005537.1	0	0	0	0	0	0	0	0	0	0	0	0	0	0	0	0	0	0	0	0	0	0	0	0	0	0	0	0	0	0	0	0	0	0	0	0	0	0	0	0	0	0	0	0	0	0	0	0	0
AC005546.1	0	1	0	0	0	0	0	0	0	0	0	0	0	0	0	0	0	0	0	0	0	0	0	0	0	0	0	0	0	4	0	0	0	0	0	0	0	0	0	0	0	0	0	0	1	0	0	0	1
AC005549.1	0	0	0	0	0	0	0	0	0	0	0	0	0	0	0	0	0	0	0	0	0	0	1	0	0	0	0	0	0	0	0	0	0	0	0	0	0	0	1	0	0	0	0	0	0	0	0	0	0
AC005550.1	0	0	0	0	0	0	0	0	0	0	0	0	0	0	0	0	0	0	0	0	0	0	0	0	0	0	0	0	0	0	0	0	0	0	0	0	0	0	0	0	0	0	0	0	0	0	0	0	0
AC005551.1	0	0	0	0	0	0	0	0	1	1	0	0	0	0	0	0	0	0	0	0	0	0	0	0	0	0	0	0	0	1	0	0	0	0	0	0	0	0	0	0	0	0	0	0	0	0	0	0	0
AC005552.1	0	0	0	0	0	0	0	0	0	0	0	0	0	0	0	0	0	0	0	0	0	0	0	0	0	0	0	0	0	0	0	0	0	0	0	0	0	0	0	0	0	0	0	0	0	0	0	0	0
AC005580.1	0	1	0	0	0	0	0	0	1	0	0	0	0	0	0	0	0	0	0	0	0	0	0	0	0	0	3	0	0	0	0	0	0	0	0	0	0	0	0	0	0	0	0	0	0	0	0	0	0
AC005592.1	0	0	0	0	0	0	0	0	0	0	0	0	0	0	0	0	0	0	0	0	0	0	0	0	0	0	0	0	0	0	0	0	0	0	0	0	0	0	0	0	0	0	0	0	0	0	0	0	0
AC005606.1	0	0	0	0	0	0	0	0	0	0	0	0	0	0	0	0	0	0	0	0	0	0	0	0	0	0	0	0	0	0	0	0	0	0	0	0	0	0	0	0	0	0	0	0	0	0	0	0	0
AC005606.2	0	0	0	0	0	0	0	0	0	0	0	0	0	0	0	0	0	0	0	0	0	0	0	0	0	0	0	1	0	0	0	0	0	0	0	0	0	0	0	0	0	0	0	0	0	0	0	0	0
AC005616.1	0	0	0	0	0	0	0	0	0	0	0	0	0	0	0	0	0	0	0	0	0	0	0	0	0	0	0	0	0	0	0	0	0	0	0	0	0	0	0	0	0	0	0	0	0	0	0	0	0
AC005618.1	0	0	0	0	0	0	0	0	0	0	0	0	0	0	0	0	0	0	0	0	0	0	0	0	0	0	0	0	0	0	0	0	0	0	0	0	0	0	0	0	0	0	0	0	0	0	0	0	0
AC005632.4	1	4	0	0	0	0	0	0	0	0	0	0	0	0	0	0	0	0	0	0	0	0	0	0	0	0	0	0	0	0	3	0	0	0	0	0	0	0	1	0	0	0	0	0	0	0	0	0	0
AC005670.1	0	0	0	0	0	0	0	0	0	0	0	0	0	0	0	0	0	0	0	0	0	0	0	0	0	0	0	0	0	0	0	0	0	0	0	0	0	0	0	0	0	0	0	0	0	0	0	0	0
AC005670.2	0	0	0	0	0	0	0	0	4	1	0	0	19	1	0	0	0	0	0	0	5	0	0	0	21	1	0	56	2	82	3	0	0	0	0	0	0	0	0	0	0	0	0	0	0	0	4	0	5
AC005692.1	0	0	0	0	0	0	0	0	0	0	0	0	0	0	0	0	0	0	0	0	0	0	0	0	0	0	0	0	0	0	0	0	0	0	0	0	0	0	0	0	0	0	0	0	0	0	0	0	0
AC005695.3	0	0	0	0	0	0	0	0	0	0	0	0	0	0	0	0	0	0	0	0	0	0	0	0	0	0	0	1	0	0	0	0	0	0	0	0	0	0	0	0	0	0	0	0	0	0	0	0	0
AC005696.3	0	0	0	0	0	0	0	0	0	0	0	0	0	0	0	0	0	0	0	0	0	0	0	0	0	0	0	0	0	0	0	0	0	0	0	0	0	0	0	0	0	0	0	0	0	0	0	0	0
AC005696.4	0	0	0	1	0	0	0	0	0	0	0	0	0	0	0	0	0	0	0	0	0	0	0	0	0	0	3	0	0	0	0	0	0	0	0	0	0	0	0	0	0	0	0	0	0	0	0	0	0
AC005697.1	0	0	0	0	0	0	0	0	0	0	0	0	7	0	0	0	0	0	0	0	0	0	4	0	0	0	0	6	0	1	1	0	0	0	0	1	0	0	0	9	0	0	0	0	0	0	0	0	0
AC005699.1	0	0	0	0	0	0	0	0	0	0	0	0	3	0	0	0	0	1	3	0	1	0	0	0	0	0	0	1	1	5	0	0	0	0	0	0	0	0	9	0	0	0	0	0	0	0	0	0	0
AC005702.1	15	0	51	0	0	0	0	0	0	3	0	0	5	0	0	0	7	0	0	2	0	0	0	0	45	0	0	12	2	20	11	0	0	0	0	3	0	0	0	0	2	0	556	0	0	0	1	0	2
AC005702.2	0	2	0	0	0	0	0	0	0	0	0	0	0	0	0	0	0	0	0	2	0	0	0	0	0	0	0	0	0	0	0	0	0	0	0	0	0	0	0	1	0	0	0	0	0	0	0	0	0
AC005703.1	0	0	0	0	0	0	0	0	0	0	0	0	0	0	0	0	0	0	0	0	0	0	0	0	0	0	0	0	0	0	0	0	0	0	0	0	0	0	0	0	0	0	0	0	0	0	0	0	0
AC005703.2	0	0	0	0	0	0	0	0	0	0	0	0	0	0	0	0	0	0	0	0	0	0	0	0	0	0	0	0	0	0	0	0	0	0	0	0	0	0	0	0	0	0	0	0	0	0	0	0	0
AC005703.4	0	0	0	0	0	0	0	0	0	0	0	0	0	0	0	0	0	0	0	0	0	0	0	0	0	0	0	0	0	0	0	0	0	0	0	0	0	0	0	0	0	0	0	0	0	0	0	0	0
AC005722.2	0	0	0	0	0	0	0	0	0	0	0	0	0	0	0	0	0	0	0	0	0	0	0	0	0	0	0	0	0	0	0	0	0	0	0	0	0	0	0	0	0	0	0	0	0	0	1	0	0
AC005725.1	0	0	0	0	0	0	0	0	0	0	0	0	0	0	0	0	0	0	0	0	0	0	0	0	0	0	0	0	1	1	0	0	0	0	0	0	0	0	1	0	0	1	0	0	0	0	0	0	0
AC005726.2	0	0	0	0	0	0	0	0	0	0	0	0	0	0	0	0	0	0	0	0	0	0	0	0	0	0	0	0	0	0	0	0	0	0	0	0	0	0	0	0	0	1	0	0	0	0	0	0	0
AC005753.1	0	0	0	0	0	0	0	0	0	0	0	0	0	0	0	0	0	0	0	0	0	0	0	0	0	0	0	1	0	2	0	0	0	0	0	0	0	0	0	0	0	0	0	0	0	0	0	0	0
AC005772.1	0	0	0	0	0	0	0	0	0	0	0	0	0	0	0	1	0	0	0	0	0	0	0	0	0	0	1	0	0	0	0	0	0	0	0	0	0	0	0	0	0	0	0	0	0	0	0	0	0
AC005776.2	0	0	0	0	0	0	0	0	0	0	0	0	0	0	0	0	0	0	0	0	0	0	0	0	0	0	1	0	0	0	0	1	0	0	0	0	0	0	0	0	0	0	0	0	0	0	0	0	0
AC005786.2	0	0	0	0	0	0	0	0	0	1	0	0	0	0	0	0	0	0	0	0	1	0	0	0	0	0	0	0	0	0	0	0	0	0	0	1	0	0	0	0	0	0	0	0	0	0	0	0	0
AC005808.1	0	0	0	0	0	0	0	0	0	0	0	0	0	0	0	0	0	0	0	0	0	0	0	0	0	0	0	0	0	0	0	0	0	0	0	0	0	0	0	0	0	0	0	0	0	0	0	0	0
AC005823.1	0	1	0	0	0	0	0	0	0	0	0	0	0	0	0	0	0	0	0	0	0	0	0	0	0	0	0	0	0	0	0	0	0	0	0	0	0	0	0	0	0	0	0	0	0	0	0	0	0
AC005823.2	0	0	0	0	0	0	0	0	0	0	0	0	0	0	0	0	0	0	0	0	0	0	0	0	0	0	0	0	0	0	0	0	0	0	0	0	0	0	0	0	0	0	0	0	0	0	0	0	0
AC005828.4	0	0	0	0	0	0	0	0	0	0	0	0	0	0	0	0	0	0	0	0	0	0	0	0	0	0	0	0	0	0	0	0	0	0	0	0	0	0	0	0	0	0	0	0	0	0	0	0	0
AC005828.5	0	0	0	0	0	0	0	0	0	0	0	0	0	0	0	0	0	0	0	0	0	0	0	0	0	0	0	0	0	0	0	0	0	0	0	0	0	0	0	0	0	0	0	0	0	0	0	0	0
AC005832.4	1	23	0	0	0	0	0	0	22	1	2	0	1	0	0	0	14	0	0	11	0	0	0	0	0	0	0	0	10	69	0	0	0	0	2	2	0	0	0	0	0	0	0	0	0	0	66	0	4
AC005833.1	20	7	1	0	0	0	0	0	25	1	2	0	1	0	0	0	14	0	0	11	0	1	0	0	29	0	4	0	8	107	11	0	0	0	2	2	0	0	1	0	0	0	2	0	0	0	233	0	4
AC005833.2	0	2	0	0	0	0	0	0	0	0	0	0	0	0	0	0	0	0	1	0	0	0	0	0	0	0	0	0	0	0	0	0	0	1	0	0	0	0	0	0	0	0	0	0	1	0	0	0	0
AC005837.2	0	1	0	1	0	0	0	0	1	2	1	0	3	0	0	0	0	1	0	0	3	0	0	0	0	0	0	34	3	24	0	0	0	0	0	2	0	0	0	0	0	0	0	0	0	0	0	0	0
AC005838.2	0	0	0	0	0	0	0	0	0	0	0	0	0	0	0	0	0	0	0	0	0	0	0	0	0	0	0	0	0	0	0	0	0	0	0	0	0	0	3	0	0	0	0	0	0	0	0	0	0
AC005840.3	0	0	0	0	0	0	0	0	0	0	0	0	0	0	0	0	0	0	0	0	0	0	0	0	0	0	0	0	0	0	0	0	0	0	0	1	0	1	0	0	0	0	1	0	0	0	0	1	0
AC005845.1	0	0	0	0	0	0	0	0	0	0	0	0	0	0	0	0	0	0	0	0	0	0	0	0	0	0	0	0	0	0	0	0	0	0	0	0	0	0	0	0	0	0	0	0	0	0	0	0	0
AC005858.1	0	0	0	0	0	0	0	0	0	0	0	0	0	0	0	0	0	0	0	0	0	0	0	0	0	0	0	0	0	0	0	0	0	0	0	0	0	0	0	0	0	0	0	0	0	0	0	0	0
AC005863.1	0	0	0	0	0	0	0	0	0	0	0	0	0	0	0	0	0	0	0	0	0	0	0	0	0	0	0	0	0	0	1	0	0	0	0	0	0	0	0	0	0	0	0	0	0	0	0	0	0
AC005865.1	0	0	0	0	0	0	0	0	0	0	0	0	0	0	0	0	0	0	0	0	0	0	0	0	0	0	0	0	1	0	0	0	0	1	0	0	0	0	4	0	0	0	0	0	0	0	0	0	0
AC005871.1	0	0	0	0	0	0	0	0	0	0	0	0	0	0	0	0	0	0	0	0	0	0	0	0	0	0	0	0	0	0	0	0	0	0	0	0	0	0	0	0	0	0	0	0	0	0	0	0	0
AC005871.2	0	1	0	0	0	0	0	0	0	0	0	0	0	0	0	0	0	0	0	0	0	0	0	0	0	0	0	0	0	0	0	0	0	0	0	0	0	0	0	0	0	0	0	0	0	0	0	0	0
AC005899.1	0	0	0	0	0	0	0	0	0	0	0	0	0	0	0	0	0	0	0	0	0	0	0	0	0	0	0	0	0	0	0	0	0	0	0	0	0	0	0	0	0	0	0	0	0	0	0	0	0
AC005899.3	0	0	0	0	0	0	0	0	0	0	0	0	0	0	0	0	0	0	0	0	0	0	0	0	0	0	0	0	0	0	0	0	0	0	0	0	0	0	0	0	0	0	0	0	0	0	0	0	0
AC005899.5	80	0	14	10	5	25	0	0	72	43	7	1	87	9	1	0	4	6	2	59	99	1	0	0	429	14	0	623	8	98	20	0	1	1	0	12	0	14	0	1	1	0	2	0	244	0	79	1	58
AC005899.6	0	0	0	0	1	0	0	0	2	2	0	0	0	0	0	0	0	0	0	2	0	0	0	0	2	0	0	2	0	11	0	0	0	1	0	2	0	0	0	1	0	0	0	0	2	0	0	0	0
AC005899.7	0	0	0	2	0	0	0	0	2	6	1	0	0	0	0	0	0	0	0	1	0	0	0	0	1	0	0	0	0	20	0	0	0	0	0	2	0	0	0	0	0	0	2	1	1	0	4	0	1
AC005909.1	0	0	0	0	0	0	0	0	0	0	0	0	0	0	0	0	0	0	0	0	0	0	0	0	0	0	0	0	0	0	0	0	0	0	0	0	0	0	0	0	0	0	0	0	0	0	0	0	0
AC005920.1	0	1	1	0	0	0	0	0	0	1	0	0	0	0	0	0	0	0	0	0	0	0	0	0	0	0	0	1	0	2	0	0	0	0	0	0	0	0	2	0	0	0	0	0	0	0	3	0	0
AC005920.3	0	0	0	0	0	0	0	0	0	0	0	0	0	0	1	0	0	0	0	0	0	0	0	0	0	0	0	0	0	0	0	0	0	0	0	0	0	0	0	0	0	0	0	0	0	0	5	0	0
AC005920.4	0	0	0	0	0	0	0	0	0	0	0	0	0	0	0	0	0	0	0	0	0	0	0	0	0	0	0	0	0	0	0	0	0	0	0	0	0	0	0	0	0	0	0	0	0	0	0	0	0
AC005943.1	697	721	542	74	1	0	43	0	30	58	44	3	209	48	1	0	94	22	0	81	357	190	30	6	1288	12	14	1203	1507	1183	880	101	1	1	8	68	3	190	0	66	8	0	2123	4	850	85	421	2	80
AC005972.1	0	0	0	0	0	0	0	0	0	0	0	0	0	0	0	0	0	0	0	0	0	0	0	0	0	0	0	0	0	0	1	0	0	0	0	0	0	0	0	0	0	0	0	0	0	0	0	0	0
AC005993.1	0	0	0	0	0	0	0	0	0	0	0	0	0	0	0	0	0	0	0	0	0	0	0	0	0	0	0	0	0	0	0	0	0	0	0	0	0	0	0	0	0	0	0	0	0	0	0	0	0
AC005999.1	0	0	0	0	0	0	0	0	0	0	0	0	0	0	0	0	0	0	0	0	0	0	0	0	0	0	0	0	0	0	0	0	0	0	0	0	0	0	0	0	0	0	0	0	0	0	0	0	0
AC006007.1	0	0	0	0	0	0	0	0	0	0	0	0	0	0	0	0	0	0	0	0	0	0	0	0	0	0	0	0	0	0	0	0	0	0	0	0	0	0	0	0	0	0	0	0	0	0	0	0	0
AC006013.1	0	0	0	0	0	0	0	0	0	0	0	0	0	0	0	0	0	0	0	0	0	0	0	0	0	0	0	0	0	0	0	0	0	0	0	0	0	0	0	0	0	0	0	0	0	0	0	0	0
AC006030.1	1	0	0	0	0	0	0	0	0	1	1	0	0	0	0	0	0	0	0	1	0	0	0	0	0	0	1	0	23	3	0	0	0	0	0	0	2	0	0	1	0	1	0	0	0	0	1	0	0
AC006033.2	0	0	0	0	0	0	0	0	1	1	0	0	0	0	0	0	0	0	0	2	0	0	0	0	0	0	0	3	1	3	0	0	3	0	0	0	0	0	0	0	0	0	0	0	0	0	0	0	0
AC006037.1	0	0	0	0	0	0	0	0	0	0	0	0	0	0	0	0	0	0	0	0	0	0	0	0	0	0	0	0	0	0	0	0	0	0	0	0	0	0	0	0	0	0	0	0	0	0	0	0	0
AC006041.1	0	0	0	0	0	0	0	0	0	0	0	0	0	0	0	0	0	0	0	0	0	0	0	0	0	0	0	0	0	0	0	0	0	0	0	0	0	0	0	0	0	0	0	0	0	0	0	0	0
AC006055.1	0	1	0	0	0	0	0	0	0	0	0	0	0	0	0	0	0	0	0	0	0	0	0	0	0	0	0	0	0	0	0	0	0	0	0	0	0	0	0	0	0	0	0	0	0	0	0	0	0
AC006058.1	0	0	1	0	0	0	0	0	0	0	0	0	0	0	0	0	0	0	0	0	0	0	0	0	0	0	0	1	0	0	0	0	0	0	0	0	0	0	0	0	0	0	0	0	0	0	2	0	0
AC006058.2	0	0	0	0	0	0	0	0	0	0	0	0	0	0	0	0	0	0	0	0	0	0	0	0	0	0	0	1	0	0	0	0	0	0	0	0	0	0	0	0	0	0	0	0	0	0	0	0	0
AC006058.3	0	0	0	0	0	0	0	0	0	0	0	0	0	0	0	0	0	0	0	0	0	0	1	0	0	0	0	0	0	0	0	0	0	0	0	0	0	0	0	0	0	0	0	0	0	0	0	0	0
AC006063.2	0	0	0	0	0	0	0	0	0	0	0	0	0	0	0	0	0	0	0	0	0	0	0	0	0	0	0	0	0	0	0	0	4	0	0	0	0	0	0	0	0	0	0	0	0	0	0	0	0
AC006065.3	0	0	0	0	0	0	0	0	0	0	0	0	0	0	0	0	0	0	0	0	0	0	0	0	0	0	0	0	0	0	0	0	0	0	0	0	0	0	0	0	0	0	0	0	0	0	0	0	0
AC006065.4	0	0	0	0	0	0	0	0	0	0	0	0	0	0	0	0	0	0	0	0	0	0	0	0	0	0	0	0	0	0	0	0	0	0	0	0	0	0	0	0	0	0	0	0	0	0	0	0	0
AC006076.1	0	0	0	0	0	0	0	0	0	0	0	0	0	0	0	0	0	0	0	0	0	0	0	0	0	0	0	0	0	0	0	0	0	0	0	0	0	0	0	0	0	0	0	0	0	0	0	0	0
AC006111.1	0	0	0	0	0	0	0	0	0	0	0	0	0	0	0	0	0	0	0	0	0	0	0	0	0	0	0	0	0	1	0	0	0	0	0	0	0	0	0	0	0	0	0	0	0	0	0	0	0
AC006115.1	0	0	0	0	0	0	0	0	0	0	0	0	0	0	0	0	0	0	0	0	0	0	0	0	0	0	0	0	0	0	0	0	0	0	0	0	0	0	0	0	0	0	0	0	0	0	0	0	0
AC006116.9	0	0	0	0	0	0	0	0	0	0	0	0	0	0	0	0	0	0	0	0	0	0	0	0	0	0	0	0	0	1	0	0	1	0	0	0	0	0	0	0	0	0	0	0	0	0	0	0	0
AC006148.2	0	0	0	0	0	0	0	0	0	0	0	0	0	0	0	0	0	0	0	0	0	0	0	0	0	0	0	0	0	0	0	0	0	0	0	0	0	0	0	0	0	0	0	0	0	0	0	0	0
AC006157.1	0	0	3	0	0	0	0	0	0	0	0	0	0	0	0	0	0	0	0	0	0	0	0	0	0	0	0	1	0	0	0	0	0	0	0	0	0	0	0	0	0	0	0	0	0	0	0	0	0
AC006206.1	0	0	1	0	0	0	0	0	0	2	0	0	0	0	0	0	0	0	0	0	0	0	0	0	0	0	0	0	0	2	0	0	0	0	0	0	0	0	0	0	0	0	0	0	0	0	1	0	0
AC006206.2	0	0	0	0	0	0	0	0	2	0	0	0	0	0	0	0	0	0	0	0	0	0	0	0	0	0	0	0	0	0	1	0	0	0	0	0	0	0	0	0	0	0	0	0	1	0	0	0	0
AC006213.2	0	1	39	0	0	0	0	0	0	0	0	0	0	0	0	0	0	0	0	2	0	38	0	0	4	0	0	177	0	18	1	0	1	0	0	3	0	1	0	0	0	0	9	0	24	0	7	0	0
AC006238.1	0	0	0	0	0	0	0	0	0	0	0	0	0	0	0	0	0	0	0	0	0	0	0	0	0	0	0	0	2	0	0	0	0	0	0	0	0	0	0	0	0	0	0	0	0	0	0	0	0
AC006254.1	0	3	2	0	1	0	0	0	72	1	0	0	0	0	0	0	0	0	0	3	0	1	3	4	8	0	0	0	0	59	0	0	0	1	0	3	3	0	0	0	0	0	0	0	0	0	17	1	0
AC006262.2	0	1	0	0	0	0	0	0	0	0	0	0	0	0	0	0	0	0	0	0	0	0	0	0	0	0	0	0	0	0	0	0	0	0	0	0	0	0	0	0	0	0	0	0	0	0	0	0	0
AC006272.1	0	0	0	0	0	0	0	0	0	0	0	0	0	0	0	0	0	0	0	0	0	0	0	0	0	0	0	0	0	0	0	0	0	0	0	0	0	0	0	0	0	0	0	0	0	0	0	0	0
AC006273.1	0	1	0	0	0	0	0	0	0	0	1	0	0	0	0	0	0	0	0	0	0	0	0	0	0	0	0	0	0	0	0	0	0	0	0	0	0	0	0	0	0	0	0	0	0	0	0	0	0
AC006288.1	0	0	0	0	0	0	0	0	0	0	0	0	0	0	0	0	0	0	0	0	0	0	0	0	0	0	0	0	0	0	0	0	0	0	0	0	0	0	0	0	0	0	0	0	0	0	0	0	0
AC006296.1	0	0	0	0	0	0	0	0	0	0	0	0	0	0	0	0	0	0	0	0	0	0	0	0	0	0	0	0	0	0	0	0	0	0	0	0	0	0	0	0	0	0	1	1	0	0	0	0	0
AC006296.2	0	1	0	0	0	0	0	0	0	0	0	0	0	0	0	0	0	0	0	0	0	0	0	0	0	0	0	0	0	0	0	0	0	0	0	0	0	0	1	0	0	0	0	0	0	0	0	0	0
AC006305.1	0	0	0	0	0	0	0	0	0	0	0	0	0	0	0	0	0	0	0	0	0	0	0	0	0	0	0	0	0	0	2	0	1	0	0	0	0	1	0	0	0	0	0	0	0	0	0	0	0
AC006305.2	0	1	0	0	0	0	0	0	0	0	0	0	0	0	0	0	0	0	0	0	0	0	0	0	0	0	1	0	1	2	0	0	0	0	0	0	0	0	0	0	0	0	0	0	0	0	0	0	0
AC006305.3	0	0	0	0	0	0	0	0	0	0	0	0	0	0	0	0	0	0	0	0	0	0	0	0	0	0	0	0	0	0	0	0	0	0	0	0	0	0	0	0	0	0	0	0	0	0	0	0	0
AC006357.1	0	0	0	0	0	0	0	0	0	0	0	0	0	0	0	0	0	0	0	0	0	0	0	0	0	0	0	0	0	0	0	0	0	0	0	0	0	0	0	0	0	0	0	0	0	0	0	0	0
AC006369.2	0	0	0	0	0	0	0	0	0	0	0	0	0	0	0	0	0	0	0	0	0	0	0	0	0	0	0	0	0	0	0	0	0	0	0	0	0	0	0	0	0	0	0	0	0	0	0	0	0
AC006372.1	0	1	0	0	0	0	0	0	0	0	0	0	0	0	0	0	0	0	0	0	0	0	0	0	0	0	0	0	0	0	0	0	0	0	0	0	0	0	0	0	0	0	0	0	0	0	0	0	0
AC006372.3	0	0	0	2	0	0	0	0	0	1	0	0	0	0	0	0	0	0	0	0	0	0	0	0	0	0	0	0	2	0	0	0	0	0	0	0	0	0	0	0	0	0	1	0	0	0	0	0	0
AC006441.4	0	0	0	0	0	0	0	0	0	0	0	0	0	0	0	0	0	0	0	0	0	0	0	0	0	0	0	0	0	0	0	0	0	0	0	0	0	0	6	0	0	0	0	0	0	0	0	0	0
AC006449.9	0	0	0	0	0	0	0	0	1	0	0	0	0	0	0	0	0	0	0	0	0	0	0	0	0	0	0	0	0	1	0	0	0	0	0	0	0	0	0	0	0	0	0	0	0	0	4	0	0
AC006453.2	0	0	1	0	0	0	0	0	0	0	0	0	0	0	0	0	0	0	0	0	0	0	0	0	0	0	0	0	0	0	0	0	0	0	0	0	0	0	0	0	0	0	0	0	0	0	0	0	0
AC006455.1	0	0	0	0	0	0	0	0	0	0	0	0	0	0	0	0	0	0	0	0	0	0	0	0	0	0	0	0	0	0	0	0	0	0	0	0	0	0	0	0	0	0	0	0	0	0	0	0	0
AC006455.4	0	0	0	0	0	0	0	0	0	0	0	0	0	0	0	0	0	0	0	0	0	0	0	0	0	0	0	0	0	0	0	0	0	0	0	0	0	0	0	0	0	0	0	0	0	0	0	0	0
AC006458.1	0	0	0	0	0	0	0	0	0	0	0	0	0	0	0	0	0	0	0	0	0	0	0	0	0	0	0	0	0	0	0	0	0	0	0	0	0	0	0	0	0	0	0	0	0	0	0	0	0
AC006480.2	0	2	1	0	0	0	0	0	0	0	0	0	0	0	0	0	0	0	0	0	0	0	0	0	0	0	0	0	0	2	1	0	0	0	0	0	0	0	0	0	0	1	0	0	0	0	0	0	0
AC006482.1	0	0	0	0	0	0	0	0	0	0	0	0	0	0	0	0	0	0	0	0	0	0	0	0	0	0	0	0	0	0	0	0	0	0	0	0	0	0	0	0	0	0	0	0	0	0	0	0	0
AC006486.1	0	0	0	0	0	0	0	6	1	0	0	0	1	1	0	0	0	0	0	0	4	0	0	0	0	0	0	0	0	0	0	0	0	0	0	0	0	0	0	0	0	0	0	0	0	0	1	0	0
AC006504.1	0	2	0	0	0	0	0	0	0	0	0	0	0	0	0	0	0	0	0	0	0	0	0	0	0	0	0	0	0	2	0	0	0	0	0	1	0	0	0	0	0	1	0	0	0	0	0	0	0
AC006504.2	0	0	0	0	0	0	0	0	0	0	0	0	0	0	0	0	0	0	0	0	0	0	0	0	0	0	0	0	0	0	0	0	0	0	0	0	0	0	0	0	0	0	0	0	0	0	0	0	0
AC006504.5	1	4	4	0	0	0	0	0	0	0	1	0	2	1	0	0	0	0	1	2	0	0	0	0	0	0	1	0	0	12	2	1	0	0	0	6	0	0	4	0	0	0	1	0	0	1	1	0	3
AC006511.4	1	1	2	1	0	4	1	0	4	2	0	16	4	0	0	0	1	1	0	2	5	0	1	0	13	0	0	11	6	27	3	1	0	0	0	1	0	0	0	1	0	0	21	0	3	0	15	0	1
AC006538.2	0	0	0	0	0	0	0	0	0	0	0	0	2	0	0	0	0	0	0	0	0	0	0	0	0	0	0	0	0	0	0	0	0	0	0	0	0	0	0	0	0	0	0	0	0	1	0	0	0
AC006946.2	0	0	1	0	0	0	0	0	0	0	0	0	0	0	0	0	0	0	0	0	0	0	0	0	0	0	0	0	0	0	0	0	0	0	0	0	0	0	0	0	0	0	0	0	0	0	0	0	0
AC006946.3	0	0	0	0	0	0	0	0	0	0	0	0	0	0	0	0	0	0	0	0	0	0	0	0	0	0	0	0	1	0	0	0	0	0	0	0	0	0	0	0	0	0	0	0	0	0	0	0	0
AC006967.2	0	0	0	0	0	0	0	0	0	0	0	0	0	0	0	0	0	0	0	0	0	0	0	0	0	0	0	0	0	0	0	0	0	0	0	0	0	0	0	0	0	0	0	0	0	0	0	0	0
AC006967.3	0	0	0	0	0	0	0	0	0	0	0	0	0	0	0	0	0	0	0	0	0	0	0	0	0	0	0	0	0	0	0	0	0	0	0	0	0	0	0	0	0	0	0	0	0	0	0	0	0
AC006974.1	0	0	0	0	0	0	0	0	0	0	0	0	0	0	0	0	0	0	1	0	0	0	0	0	0	0	0	0	0	2	0	0	0	0	0	0	0	0	0	0	0	0	0	0	0	0	0	0	0
AC006974.2	0	0	0	0	0	0	0	0	0	0	0	0	0	0	0	0	0	0	0	0	0	0	0	0	0	0	0	0	0	0	0	0	0	0	0	0	0	0	0	0	0	0	0	0	0	0	0	0	0
AC006978.2	29	0	0	0	2	0	0	0	0	1	0	0	4	0	0	0	0	1	0	0	0	0	0	0	8	0	0	25	0	10	1	0	0	0	0	2	0	0	1	0	0	0	0	0	0	0	6	0	11
AC007001.1	0	0	0	0	0	0	0	0	0	0	0	0	0	0	0	0	0	0	0	0	0	0	0	0	0	0	0	0	0	0	0	0	0	0	0	0	0	0	0	0	0	0	0	0	0	0	0	0	0
AC007029.1	0	0	0	0	0	0	0	0	0	0	0	0	0	0	0	0	0	0	0	0	0	0	0	0	0	0	0	0	0	0	0	0	0	0	0	0	0	0	0	0	0	0	0	0	0	0	0	0	0
AC007036.1	0	0	0	0	0	0	0	0	0	0	0	0	0	0	0	0	0	0	0	0	0	0	0	0	0	0	0	0	0	0	0	0	0	0	0	0	0	0	0	0	0	0	0	0	0	0	3	1	0
AC007040.2	0	1	0	2	1	0	0	0	1	0	0	0	0	0	0	0	0	0	0	0	0	0	0	0	0	0	0	0	0	0	0	0	0	0	0	0	0	0	0	0	0	0	0	0	0	0	0	0	0
AC007064.2	0	0	0	0	0	0	0	0	0	0	0	0	0	0	0	0	0	0	0	0	0	0	0	0	0	0	0	0	0	0	0	0	0	0	0	0	0	0	0	0	0	0	0	0	0	0	0	0	0
AC007091.1	0	0	0	0	0	0	0	0	0	0	0	0	0	0	0	0	0	0	0	0	0	0	0	0	0	0	0	0	0	0	1	0	0	0	0	0	0	0	0	0	0	0	0	0	0	0	0	0	0
AC007100.1	0	0	0	0	0	0	0	0	0	0	0	0	0	0	0	0	0	0	0	0	0	0	0	0	0	0	0	0	0	0	0	0	0	0	0	0	0	0	0	0	0	0	0	0	0	0	0	0	0
AC007106.1	1	0	0	0	0	1	0	0	0	0	0	0	0	1	0	0	0	0	0	0	0	0	0	0	0	0	0	0	0	0	0	0	0	0	0	0	0	0	0	0	0	0	0	0	0	0	0	0	0
AC007114.1	0	1	5	1	0	0	0	0	1	7	1	0	1	2	0	0	4	0	0	4	1	2	1	1	4	0	1	5	1	15	4	5	0	0	0	8	0	0	0	0	0	0	2	0	3	0	4	0	3
AC007126.1	0	1	0	0	0	0	0	0	0	0	0	0	0	0	0	0	0	0	1	0	0	0	0	0	0	0	0	0	0	0	0	0	0	0	0	0	0	0	1	0	0	0	0	0	0	0	0	0	0
AC007128.2	0	0	0	0	0	0	0	0	0	0	0	0	0	0	0	0	0	0	0	0	0	0	0	0	0	0	0	1	0	0	0	0	0	0	0	0	0	0	2	0	0	0	0	0	0	0	0	0	0
AC007159.1	0	1	0	0	0	0	0	0	0	0	0	0	0	0	0	0	0	0	0	0	0	0	0	0	0	0	0	0	0	0	0	0	0	0	0	0	0	0	0	0	0	0	0	0	0	0	0	0	0
AC007179.1	0	0	0	0	0	0	0	0	0	0	0	0	0	0	0	0	0	0	0	0	0	0	0	0	0	0	0	0	0	0	0	0	0	0	0	0	0	0	0	0	0	0	0	0	0	0	0	0	0
AC007179.2	0	0	0	0	0	0	0	0	1	0	0	0	0	0	0	0	0	0	0	0	0	0	0	0	0	0	0	0	0	0	0	0	0	0	0	0	0	0	1	0	0	0	0	0	0	0	0	0	0
AC007192.1	173	558	358	193	1	51	24	1	227	326	11	4716	664	23	1	0	8	35	2	195	299	36	34	6	5188	3	14	8302	305	971	22	542	5	2	60	520	5	294	1	61	10	0	1387	8	231	3	1036	27	125
AC007218.1	0	0	0	0	0	0	0	0	0	0	0	0	0	0	0	0	0	0	0	0	0	0	0	0	0	0	0	0	0	1	0	0	0	0	0	0	0	0	0	0	0	0	0	1	0	0	0	0	0
AC007220.1	0	0	0	0	0	0	0	0	0	0	0	0	0	0	0	0	0	0	0	0	0	0	0	0	0	0	0	0	0	0	0	0	0	0	0	0	0	0	0	0	0	0	0	0	0	0	0	0	0
AC007221.1	0	0	0	0	0	0	0	0	0	0	0	0	0	0	0	0	0	0	0	0	0	0	0	0	0	0	0	0	0	0	0	0	0	0	0	0	0	0	0	0	0	0	0	0	0	0	0	0	0
AC007240.1	0	1	0	0	0	0	0	0	0	0	0	0	0	0	0	0	0	0	0	0	0	0	0	0	0	0	0	0	0	0	0	0	0	0	0	0	0	0	0	0	0	0	0	0	0	0	0	0	0
AC007272.1	0	0	0	0	0	0	0	0	0	0	0	0	0	0	0	0	0	0	0	0	0	0	0	0	0	0	0	0	0	0	1	0	0	0	0	0	0	0	0	0	0	0	0	0	0	0	0	0	0
AC007326.2	0	2	0	0	0	0	0	0	0	0	0	0	0	0	0	0	0	0	0	0	0	0	0	0	0	0	0	0	0	0	0	0	0	0	0	0	0	0	0	0	0	0	0	0	0	0	0	0	0
AC007326.4	0	0	0	0	0	0	0	0	0	0	0	0	0	0	0	0	0	0	0	0	0	0	0	0	0	0	0	0	0	0	0	0	0	0	0	0	0	0	0	0	0	0	0	0	0	0	0	0	0
AC007333.1	0	0	0	0	0	0	0	0	1	0	0	0	0	0	0	0	0	0	0	0	0	0	0	0	0	0	0	0	0	0	0	0	0	0	0	0	0	0	0	0	0	0	0	0	0	0	0	0	0
AC007333.2	0	0	0	0	0	0	0	0	0	0	0	0	0	0	0	0	0	0	2	0	0	0	0	0	0	0	0	0	0	0	0	0	0	0	0	0	0	0	0	0	0	4	0	0	0	0	0	0	0
AC007336.1	1	0	0	0	0	0	0	0	0	3	0	0	8	0	0	0	1	0	0	0	0	0	0	0	19	0	0	0	1	15	0	0	0	0	0	1	0	0	0	0	0	0	0	0	0	0	1	0	11
AC007336.2	0	0	0	0	0	0	0	0	0	0	0	0	0	0	0	0	0	0	0	0	0	0	0	0	0	0	0	0	0	0	0	4	0	0	0	0	0	0	0	0	0	0	0	0	0	0	0	0	0
AC007342.4	0	5	0	0	0	0	0	0	1	1	0	0	0	0	0	0	0	0	0	0	0	0	0	0	0	0	0	0	1	1	2	0	0	0	0	0	0	0	0	0	0	1	0	0	0	0	0	0	0
AC007342.5	0	0	1	0	0	0	0	0	0	4	0	0	0	0	0	0	0	1	0	1	0	0	0	0	2	0	0	1	4	6	0	4	0	0	0	0	0	1	0	1	0	0	0	0	0	1	2	0	0
AC007349.1	0	0	0	0	0	0	0	0	0	0	0	0	0	0	0	0	0	0	0	1	0	0	0	0	0	0	0	0	0	0	0	0	0	0	0	0	0	0	0	0	0	0	0	0	0	0	0	0	0
AC007349.3	0	0	0	0	0	0	0	0	0	0	0	0	0	0	0	0	0	0	0	0	0	0	0	0	0	0	0	0	0	0	0	0	0	0	0	0	0	0	0	0	0	0	0	0	0	0	0	0	0
AC007349.4	0	0	0	0	0	0	0	0	0	0	0	0	0	0	0	0	0	0	0	0	0	0	0	0	0	0	0	0	0	0	0	0	0	0	0	0	0	0	1	0	0	0	0	0	0	0	0	0	0
AC007359.1	0	0	0	0	0	0	0	0	0	0	0	0	0	0	0	0	0	0	0	0	0	0	0	0	0	0	0	0	0	0	0	0	0	0	0	0	0	0	0	0	0	0	0	0	0	0	0	0	0
AC007365.1	1	3	0	0	0	0	0	0	0	1	0	0	1	0	0	0	0	0	0	0	0	0	0	0	0	0	0	1	2	4	0	0	0	0	0	0	0	0	0	0	0	0	0	0	0	0	0	0	0
AC007368.1	0	0	0	0	0	0	0	0	0	0	0	0	0	0	0	0	0	0	0	0	0	0	0	0	0	0	0	0	0	0	0	0	0	0	0	0	0	0	0	0	0	0	0	0	0	0	0	0	0
AC007370.1	0	0	1	0	0	0	0	0	0	0	0	0	0	0	0	0	0	0	0	0	0	0	0	0	0	0	0	0	0	0	0	0	0	0	0	0	0	0	0	0	0	0	0	0	0	0	0	0	0
AC007370.2	0	0	0	0	0	0	0	0	0	0	0	0	0	0	0	0	0	0	0	0	0	1	3	0	0	0	0	0	0	3	0	0	0	0	0	0	0	0	0	0	0	0	0	0	0	0	0	0	0
AC007375.2	2	0	0	0	0	0	0	0	0	0	0	0	1	0	0	0	1	0	0	0	4	0	0	0	0	0	0	0	3	1	0	5	0	0	0	0	0	2	0	0	0	0	0	0	0	0	0	0	0
AC007376.2	0	0	0	0	0	0	0	0	0	0	0	0	0	0	0	0	0	0	0	0	0	0	0	0	0	0	0	0	0	0	0	0	0	0	0	0	0	0	0	0	0	0	0	0	0	0	0	0	0
AC007381.1	0	1	0	0	0	0	0	0	0	0	0	0	0	0	0	0	0	0	0	0	0	0	0	0	0	0	0	0	0	0	0	0	0	0	0	0	0	0	0	0	0	0	0	0	0	0	0	0	0
AC007383.2	0	0	0	0	0	0	0	0	0	0	0	1	0	0	0	0	0	0	0	0	0	0	0	0	0	0	0	0	0	0	0	0	0	0	0	0	0	0	0	0	0	0	0	0	0	0	1	0	0
AC007383.4	0	0	0	0	0	0	0	0	0	0	0	0	0	0	0	0	0	0	0	0	0	0	0	0	1	0	0	0	0	0	0	0	0	0	0	0	0	0	0	0	0	0	0	0	0	0	0	0	0
AC007384.1	1	2	0	6	0	0	1	0	70	12	0	0	2	0	0	0	0	0	0	0	0	0	0	0	0	0	0	7	1	5	0	3	2	0	0	0	0	1	2	0	0	0	0	0	0	0	0	0	1
AC007389.3	0	0	0	0	0	0	0	0	0	0	0	0	0	0	0	0	0	0	0	0	0	0	0	0	0	0	1	1	0	0	0	0	0	0	0	0	0	0	1	0	0	0	0	0	0	0	0	1	0
AC007389.5	0	0	0	0	0	0	0	0	0	0	0	0	0	0	0	0	0	0	0	0	0	0	0	0	0	0	0	0	0	0	0	0	0	0	0	0	0	0	0	0	0	0	0	0	0	0	0	0	0
AC007391.1	0	0	0	0	0	0	0	0	0	0	0	0	0	0	0	0	0	0	0	0	0	0	0	0	0	0	0	0	0	0	0	0	0	0	0	0	0	0	0	0	0	0	0	0	0	0	0	0	0
AC007402.1	0	0	0	0	0	0	0	0	0	0	0	0	0	0	0	0	0	0	0	0	0	0	0	0	0	0	0	0	0	0	0	0	0	0	0	0	0	0	0	0	0	0	0	0	0	0	0	0	0
AC007403.1	0	0	0	0	0	0	0	0	0	0	0	0	0	0	0	0	0	0	0	0	0	0	0	0	0	0	0	0	0	0	0	0	0	0	0	0	0	0	0	0	0	0	0	0	0	0	0	0	0
AC007405.1	0	0	0	0	0	0	0	0	0	0	0	1	0	0	0	0	0	0	0	0	0	0	0	0	0	0	0	0	0	0	0	0	0	0	0	0	0	0	0	0	0	0	0	0	0	0	0	0	0
AC007405.3	0	0	0	0	0	0	0	0	0	0	0	0	0	0	0	0	0	0	0	0	0	0	0	0	0	0	0	0	0	0	1	0	0	0	0	0	0	0	0	0	0	1	0	0	0	0	0	0	0
AC007406.3	0	0	0	0	0	0	0	0	0	0	0	0	0	0	0	0	0	0	0	0	0	0	0	0	0	0	1	0	0	0	1	0	0	0	0	0	0	0	0	0	0	0	0	0	0	0	0	0	0
AC007422.1	0	1	0	0	0	0	0	0	0	0	0	0	0	0	0	0	0	0	0	0	0	0	0	0	0	0	0	0	0	0	0	0	0	0	0	0	0	0	0	0	0	0	0	0	0	0	0	0	0
AC007423.1	0	0	0	0	0	0	0	0	0	0	0	0	0	0	0	0	0	0	0	0	0	0	0	0	0	0	0	0	0	0	0	0	0	0	0	0	0	0	0	0	0	0	0	0	0	0	0	0	0
AC007450.1	0	0	0	0	0	0	0	0	0	0	0	0	0	0	0	0	0	0	0	0	0	0	0	0	0	0	0	0	0	0	0	0	0	0	0	0	0	0	0	0	0	0	0	0	0	0	0	0	0
AC007463.1	0	0	0	0	0	0	0	0	0	0	0	0	0	0	0	0	0	0	0	0	0	0	0	0	0	0	0	0	0	0	0	0	0	0	0	0	0	0	0	0	0	0	0	0	0	0	0	0	0
AC007491.1	0	0	0	0	0	0	0	0	0	0	0	0	0	0	0	0	0	0	0	1	0	0	0	0	0	0	0	0	0	0	0	0	0	0	0	0	0	0	1	0	0	0	0	0	0	0	0	0	0
AC007493.1	0	1	0	0	0	0	0	0	0	0	0	0	0	0	0	0	0	0	0	0	0	0	0	0	0	0	0	0	0	0	0	0	0	0	0	0	0	0	1	0	0	1	0	0	0	0	0	0	0
AC007495.1	0	0	0	0	0	0	0	0	0	0	0	0	0	0	0	0	0	0	0	0	0	0	0	0	0	0	0	1	0	0	0	0	0	0	0	0	0	0	0	0	0	0	0	0	0	0	0	0	0
AC007513.1	0	0	0	0	0	0	0	0	0	0	0	0	0	0	0	0	0	0	0	0	0	0	0	0	0	0	0	0	0	0	0	0	0	0	0	0	0	0	0	0	0	0	0	0	0	0	0	0	0
AC007527.2	0	0	0	0	0	0	0	0	0	0	0	0	0	0	0	0	0	0	0	0	0	0	0	0	0	0	0	0	0	0	0	0	0	0	0	0	0	0	1	0	0	0	0	0	0	0	0	0	0
AC007529.1	0	0	0	0	0	0	0	0	0	0	0	0	0	0	0	0	0	0	0	0	0	0	0	0	0	0	0	0	0	0	0	0	0	0	0	0	0	0	0	0	0	0	0	0	0	0	0	0	0
AC007529.2	0	0	0	0	0	0	0	0	0	0	0	0	0	0	0	0	0	0	0	0	0	0	0	0	0	0	0	0	0	1	0	0	0	0	0	0	0	0	0	0	0	0	0	0	0	0	0	0	0
AC007557.1	0	0	0	0	0	0	0	0	0	0	0	0	0	0	0	0	0	0	0	0	0	0	0	0	0	0	0	0	0	0	0	0	0	0	0	0	0	0	0	0	0	0	0	0	0	0	0	0	0
AC007557.3	0	0	0	0	0	0	0	0	0	0	0	1	0	0	0	0	0	0	0	0	0	0	0	0	0	0	0	0	0	0	0	0	0	0	0	0	0	0	1	0	0	0	0	0	0	0	0	0	0
AC007563.1	0	0	0	0	0	0	0	0	0	0	0	0	0	0	0	0	0	0	0	0	0	0	0	0	0	0	0	0	0	1	0	0	0	0	0	0	0	0	0	0	0	0	0	0	0	0	0	0	0
AC007603.1	0	0	0	0	0	0	0	0	0	0	0	0	0	0	0	0	0	0	0	0	0	0	0	0	0	0	0	1	0	0	0	0	0	0	0	0	0	0	0	0	0	0	0	0	0	0	0	0	0
AC007611.1	0	1	0	1	0	0	0	0	0	1	0	0	0	0	0	0	0	0	0	0	0	0	0	0	0	0	0	1	1	3	1	0	0	0	0	0	0	0	0	0	0	0	0	0	0	0	0	0	0
AC007614.1	0	0	0	0	0	0	0	0	0	0	0	0	0	0	0	0	0	0	0	0	1	0	0	0	1	0	5	0	0	0	0	0	0	0	0	0	1	0	1	0	0	0	0	0	0	0	0	0	2
AC007614.2	0	1	0	0	0	0	0	0	0	0	0	0	0	0	1	0	0	0	0	0	0	0	0	0	0	0	1	0	0	0	0	0	0	0	0	0	0	0	1	0	0	1	0	0	0	0	1	0	0
AC007619.1	0	0	0	0	0	0	0	0	0	0	0	0	0	0	0	0	0	0	0	0	0	0	0	0	0	0	0	1	0	2	0	0	0	0	0	0	0	0	0	0	0	0	0	0	0	0	0	0	0
AC007631.1	0	0	0	0	0	0	0	0	0	0	0	0	0	0	0	0	0	0	0	0	0	0	0	0	0	0	0	0	0	0	0	0	0	0	0	0	0	0	0	0	0	0	0	0	0	0	0	0	0
AC007638.1	0	0	0	0	0	0	0	0	0	0	0	1	0	0	0	0	0	0	1	0	1	0	0	0	0	0	0	0	0	0	0	0	0	0	0	0	0	0	1	0	0	0	0	0	0	0	0	0	0
AC007639.1	0	0	0	0	0	0	0	0	0	0	0	0	0	0	0	0	0	0	0	0	0	0	0	0	0	0	0	0	0	0	0	0	0	0	0	0	0	0	0	0	0	0	0	0	0	0	0	0	0
AC007652.1	0	0	0	0	0	0	0	0	0	0	0	0	0	0	0	0	0	0	0	0	0	0	0	0	0	0	0	0	0	0	3	0	0	0	0	0	0	0	0	0	0	0	0	0	0	0	0	0	0
AC007656.1	0	0	0	0	0	0	0	0	0	0	0	0	0	0	0	0	0	0	1	0	0	0	0	0	0	0	0	0	0	0	1	0	0	0	0	0	0	0	0	0	0	0	0	0	0	0	0	0	0
AC007663.3	0	0	0	0	0	0	0	0	0	0	0	0	3	0	0	0	0	0	0	0	0	0	0	0	0	0	0	0	0	1	0	0	0	0	0	0	0	0	0	0	0	0	0	0	0	0	0	0	0
AC007673.1	0	0	2	0	0	0	0	0	0	3	0	0	0	0	0	0	0	0	0	0	0	0	0	0	0	0	0	0	0	3	0	6	4	0	0	6	0	2	0	0	0	7	0	0	0	0	8	0	0
AC007686.2	0	0	0	0	0	0	0	0	0	0	0	0	0	0	0	0	0	0	0	0	0	0	0	0	0	0	0	0	0	0	0	0	0	0	0	0	0	0	0	0	0	0	0	0	0	0	0	0	0
AC007687.1	0	0	0	0	0	0	0	0	0	0	0	0	0	0	0	0	0	0	0	0	0	0	0	0	0	0	0	0	0	0	0	0	0	0	0	0	0	0	0	0	0	0	0	0	0	0	0	0	0
AC007731.3	0	0	0	0	0	0	0	0	0	0	0	0	0	0	0	0	0	0	0	0	0	0	0	0	0	0	0	0	0	0	0	0	0	0	0	0	0	0	0	0	0	0	0	0	0	0	0	0	0
AC007731.5	0	0	0	0	0	0	0	0	0	0	0	0	0	0	0	0	0	0	0	0	0	0	0	0	0	0	0	0	0	0	0	0	0	0	0	0	0	0	0	0	0	0	0	0	0	0	0	0	0
AC007749.1	0	1	0	0	0	0	0	0	0	0	0	0	0	0	0	0	0	0	0	0	0	0	0	0	0	0	0	0	0	0	0	0	0	0	0	0	0	0	0	0	0	0	0	0	0	0	0	0	0
AC007785.1	0	0	0	0	0	0	0	0	0	0	0	0	0	0	0	0	0	0	0	0	0	0	0	0	0	0	0	0	0	0	0	0	0	0	0	0	0	0	0	0	0	0	0	0	0	0	0	0	0
AC007785.3	0	1	0	0	0	0	0	0	0	0	0	1	0	0	0	0	0	0	0	0	0	0	0	0	1	0	1	0	0	0	1	0	0	0	0	0	0	0	0	0	0	0	0	0	0	0	0	0	1
AC007786.1	0	0	0	0	0	0	0	0	0	0	0	0	0	0	0	0	0	0	0	0	0	0	0	0	0	0	0	0	0	0	0	0	0	0	0	0	0	0	0	0	0	0	0	0	0	0	0	0	0
AC007786.2	0	0	0	0	0	0	0	0	0	0	0	0	0	0	0	0	0	0	0	0	0	0	0	0	0	0	0	0	0	0	0	0	0	0	0	0	0	0	0	0	0	0	0	0	0	0	0	0	0
AC007786.3	0	0	0	0	0	0	0	0	0	0	0	0	0	0	0	0	0	0	0	0	0	0	0	0	0	0	0	0	0	0	0	0	0	0	0	0	0	0	0	0	0	0	0	0	0	0	0	0	0
AC007795.1	0	0	0	0	0	0	0	0	0	0	0	0	0	0	0	0	0	0	0	0	1	0	0	0	0	0	0	0	0	0	0	0	0	0	0	0	0	0	0	0	0	0	0	0	0	0	0	0	0
AC007823.1	0	0	0	1	0	0	0	0	0	1	0	0	0	0	0	0	0	0	0	0	0	0	0	0	0	0	0	0	0	0	0	0	0	0	0	0	0	0	0	0	0	0	0	0	1	0	0	0	0
AC007834.1	0	0	0	0	0	0	0	0	0	0	0	0	0	0	0	0	0	0	0	0	0	0	0	0	0	0	0	0	0	0	0	1	0	0	0	0	0	0	2	0	0	0	0	0	0	0	0	0	0
AC007848.1	0	0	0	0	0	0	0	0	0	0	0	0	0	0	0	0	0	0	0	0	0	0	0	0	0	0	0	0	0	0	0	0	0	0	0	0	0	0	0	0	0	0	0	0	0	0	0	0	0
AC007848.2	0	0	0	0	0	0	0	0	0	0	0	0	0	0	0	0	0	0	1	0	0	0	0	0	0	0	0	0	0	0	0	0	0	0	0	0	0	0	1	0	0	0	0	0	0	0	0	0	0
AC007861.1	0	0	0	0	0	0	0	0	0	0	0	0	0	0	0	0	0	0	0	0	0	0	0	0	0	0	0	0	0	0	0	0	0	0	0	0	0	0	0	0	0	0	0	0	0	0	0	0	0
AC007861.2	0	1	0	0	0	0	0	0	0	0	0	0	0	0	0	0	0	0	0	0	0	0	0	0	0	0	0	0	0	0	0	0	0	0	0	0	0	0	0	0	0	0	0	0	0	0	0	0	0
AC007876.1	0	0	0	0	0	0	0	0	0	0	0	0	0	0	0	0	0	0	0	0	0	0	0	0	0	0	0	0	0	0	0	0	0	0	0	0	0	1	0	0	0	0	0	0	0	0	0	0	0
AC007879.1	0	0	0	0	0	0	0	0	0	0	0	0	0	0	0	0	0	0	0	0	0	0	0	0	0	0	0	0	0	0	0	0	0	0	0	0	0	0	0	0	0	0	0	0	0	0	0	0	0
AC007879.2	0	0	0	0	0	0	0	0	0	0	0	0	0	0	0	0	0	0	0	0	0	0	0	0	0	0	0	0	0	0	0	0	0	0	0	0	0	0	0	0	0	0	0	0	0	0	0	0	0
AC007879.3	0	0	1	0	0	0	0	0	3	1	0	0	0	0	0	0	0	1	0	0	1	0	0	0	0	0	0	0	0	6	0	0	0	0	0	1	0	0	0	0	0	0	0	0	0	1	1	0	0
AC007879.4	0	0	0	0	0	0	0	0	0	0	0	0	0	0	0	0	0	0	0	0	0	0	0	0	0	0	0	0	0	0	0	0	0	0	0	0	0	0	0	0	0	0	0	0	0	0	0	0	0
AC007881.3	0	0	0	0	0	0	0	0	0	0	0	0	0	0	0	0	0	0	0	0	0	0	0	0	0	0	0	0	0	0	0	0	0	0	0	0	0	0	0	0	0	0	0	0	0	0	0	0	0
AC007906.2	0	1	0	0	0	0	0	0	1	3	0	0	2	0	0	0	0	0	0	0	0	0	0	0	1	0	0	0	1	48	1	0	0	0	1	1	0	0	0	0	1	0	2	0	2	0	6	1	1
AC007907.1	0	1	0	0	0	0	0	0	0	0	0	0	0	0	0	0	0	0	0	0	0	0	0	0	0	0	0	0	0	0	0	0	0	0	0	0	0	0	6	0	0	0	0	0	0	0	0	0	0
AC007922.1	0	0	0	0	0	0	0	0	0	0	0	0	0	0	0	0	0	0	1	0	0	0	0	0	0	0	0	0	0	0	0	0	0	0	0	0	0	0	0	0	0	0	0	0	0	0	0	0	0
AC007922.3	0	0	0	0	0	0	0	0	0	0	0	0	0	0	0	0	0	0	0	0	0	0	0	0	0	0	0	0	0	1	0	0	0	0	0	0	0	0	0	0	0	0	0	0	0	0	0	0	1
AC007923.1	0	0	0	0	0	0	0	0	0	0	0	0	0	0	0	0	0	0	0	0	0	0	0	0	0	0	0	0	0	0	0	0	0	0	0	0	0	0	0	0	0	0	0	0	0	0	0	0	0
AC007938.1	0	0	0	0	0	0	0	0	0	0	0	0	0	0	0	0	0	0	0	0	0	0	0	0	0	0	0	0	0	1	1	0	0	0	0	0	0	0	0	0	0	0	0	0	0	0	0	0	0
AC007948.1	0	0	0	0	0	0	0	0	0	0	0	0	0	0	0	0	0	0	0	0	0	0	0	0	0	0	0	0	0	0	0	0	0	0	0	0	0	0	0	0	0	0	0	0	0	0	0	0	0
AC007950.1	0	2	0	0	0	0	0	0	0	0	0	0	0	0	0	0	0	0	0	0	0	0	0	0	0	0	0	0	0	0	0	0	0	0	0	0	0	0	0	0	0	0	0	0	0	0	0	0	0
AC007950.2	0	0	0	0	0	0	0	0	0	2	0	0	0	0	0	0	1	0	0	0	0	0	1	1	1	0	0	1	0	0	0	1	0	0	0	0	0	0	1	0	0	2	0	0	0	0	0	0	0
AC007952.3	0	0	0	0	0	0	0	0	0	0	0	0	0	0	0	0	0	0	0	0	0	0	0	0	0	0	0	1	0	0	0	0	0	0	0	0	0	0	0	0	0	0	0	0	0	0	0	0	0
AC007952.4	0	0	1	0	1	0	2	0	0	2	1	0	1	0	0	0	0	1	0	0	2	0	0	0	0	0	0	2	1	1	0	0	0	0	0	1	0	1	0	0	0	0	0	0	0	0	3	0	3
AC007952.5	0	0	0	0	0	0	0	0	0	0	0	0	0	0	0	0	0	0	0	0	0	0	0	0	0	0	0	0	0	0	0	0	0	0	0	0	0	0	0	0	0	0	0	0	0	0	0	0	0
AC007952.7	0	0	0	0	0	0	0	0	0	0	0	0	0	0	0	0	0	0	0	0	0	0	0	0	0	0	0	0	0	0	0	0	0	0	0	0	0	0	0	0	0	0	0	0	0	0	0	0	0
AC007952.8	0	0	0	0	0	0	0	0	0	0	0	0	0	0	0	0	0	0	0	0	0	0	0	0	0	0	0	0	0	0	0	0	0	0	0	0	0	0	0	0	0	0	0	0	0	0	0	0	0
AC007953.1	0	0	0	0	0	0	0	0	0	0	0	0	0	0	0	0	0	0	0	0	0	0	0	0	0	0	0	0	0	0	0	0	0	0	0	0	0	0	0	0	0	0	0	0	0	0	0	0	0
AC007953.2	0	1	0	0	0	0	0	0	0	0	0	0	0	0	0	1	0	0	0	0	0	0	1	0	0	0	0	1	0	0	2	0	0	0	0	0	0	0	2	0	0	0	0	0	0	0	0	0	0
AC007993.2	0	0	0	0	0	0	0	0	0	0	0	0	0	0	0	0	0	0	0	0	0	0	0	0	0	0	0	0	0	0	0	0	0	0	0	0	0	0	0	0	0	0	0	0	0	0	0	0	0
AC007998.2	0	0	0	3	0	0	0	0	0	12	4	0	8	4	0	0	0	3	0	4	23	0	0	0	7	0	0	12	12	10	29	11	0	0	0	1	0	0	0	10	1	0	0	0	7	0	43	0	21
AC007998.3	0	0	0	0	0	0	0	0	0	1	0	0	0	0	0	0	0	1	0	0	0	0	0	0	1	0	0	0	0	3	0	0	0	0	0	0	0	0	0	0	0	0	0	0	0	0	0	0	1
AC007998.4	0	0	0	0	0	0	0	0	0	0	0	0	0	0	0	0	0	0	0	0	0	0	0	0	0	0	0	0	0	0	0	0	0	1	0	0	0	0	0	0	0	0	0	0	0	0	0	0	0
AC008014.1	0	1	0	0	0	0	0	0	0	2	0	0	0	0	0	0	0	0	1	0	0	2	0	0	0	0	0	10	0	4	0	2	0	0	0	7	0	0	0	0	0	1	0	0	21	1	3	2	1
AC008033.3	0	0	0	0	0	0	0	0	1	1	0	0	0	0	0	0	0	0	0	0	0	0	0	0	0	0	0	0	0	0	0	0	0	0	0	0	0	0	0	0	0	0	0	0	0	0	0	0	1
AC008035.1	0	0	1	1	0	0	0	0	0	2	0	0	2	1	0	0	0	0	0	0	1	1	0	0	1	0	0	1	0	11	0	0	0	0	0	4	0	0	0	1	0	0	0	0	24	0	4	0	0
AC008050.1	0	0	0	0	0	0	0	0	0	0	0	0	0	0	0	0	0	0	0	0	0	0	0	0	0	0	0	0	0	0	0	0	0	0	0	0	0	0	0	0	0	0	0	0	0	0	0	0	0
AC008060.1	0	9	0	0	0	0	0	0	0	0	0	0	0	0	0	0	0	0	0	0	0	0	0	0	0	0	0	0	0	0	2	0	0	0	0	0	0	0	0	0	0	0	0	1	0	0	0	0	0
AC008060.3	0	0	0	0	0	0	0	0	0	0	0	0	0	0	0	0	0	0	0	1	0	0	0	0	0	0	0	0	0	0	0	0	0	0	0	0	0	0	1	0	0	0	0	0	0	0	0	0	0
AC008073.3	0	0	16	0	0	0	0	0	2	0	0	0	17	1	0	0	0	0	0	7	0	0	0	0	2	0	0	40	0	0	0	8	0	0	0	0	0	0	26	0	0	0	0	0	0	0	0	0	0
AC008080.1	0	0	0	0	0	0	0	0	0	0	0	0	0	0	0	0	0	0	0	0	0	0	0	0	0	0	0	0	0	0	0	0	0	0	0	0	0	0	0	0	0	0	0	0	0	0	0	0	0
AC008080.3	0	0	0	0	0	0	0	0	0	0	0	0	0	0	0	0	0	0	0	0	0	0	0	0	0	0	0	0	0	0	0	0	0	0	0	0	0	0	0	0	0	0	0	0	0	0	0	0	0
AC008080.4	0	0	0	0	0	0	0	0	0	0	0	0	0	0	0	0	0	0	0	0	0	0	0	0	0	0	0	0	0	0	0	0	0	0	0	0	0	0	0	0	0	0	0	0	0	0	0	0	0
AC008083.2	0	0	0	0	0	0	0	0	0	0	0	0	0	0	0	0	0	0	0	0	0	0	0	0	0	0	0	0	0	0	0	0	0	0	0	0	0	0	0	0	0	0	0	0	0	0	0	0	0
AC008083.3	0	0	0	0	1	0	0	0	0	1	0	0	0	0	0	0	0	0	0	0	0	0	0	0	0	0	0	0	0	0	0	0	0	0	0	0	0	0	0	0	0	1	0	0	0	0	0	0	0
AC008115.2	0	0	0	0	0	0	0	0	0	0	0	0	0	0	0	0	0	0	0	0	0	0	0	0	0	0	0	0	0	0	0	0	0	0	0	0	0	0	0	0	0	0	0	0	0	0	0	0	0
AC008115.4	0	0	0	0	0	0	0	0	0	0	0	0	0	0	0	0	0	0	0	0	0	0	0	0	0	0	0	0	0	0	0	0	0	0	0	0	0	0	0	0	0	0	0	0	0	0	0	0	0
AC008121.2	0	0	0	0	0	0	0	0	0	0	0	0	0	0	0	0	0	0	0	0	0	0	0	0	0	0	0	0	0	0	0	0	0	0	0	0	0	0	0	0	0	0	0	0	0	0	0	0	0
AC008124.1	0	0	0	0	0	0	0	0	0	1	0	0	1	0	0	0	0	0	0	1	0	0	0	0	0	0	0	0	0	2	0	0	0	0	1	0	0	0	0	0	0	0	0	0	0	0	5	0	0
AC008125.1	0	0	0	0	0	0	0	0	0	0	0	0	0	0	0	0	0	0	0	0	0	0	0	0	0	0	0	0	0	0	0	0	0	0	0	0	0	0	0	0	0	0	0	0	0	0	0	0	0
AC008154.1	0	0	2	0	0	0	0	0	0	0	0	0	0	0	0	0	0	0	0	0	0	0	0	0	0	0	0	0	0	0	0	0	0	0	0	0	0	0	0	0	0	0	0	0	0	0	4	0	0
AC008162.2	0	0	0	0	0	0	0	0	0	0	0	0	0	0	0	0	0	0	0	0	0	0	0	0	0	0	0	0	0	0	0	0	0	0	0	0	0	0	0	0	0	0	0	0	0	0	0	0	0
AC008164.1	0	0	0	0	0	0	0	0	0	0	0	0	0	0	0	0	0	0	0	0	0	0	0	0	0	0	0	0	0	0	0	0	0	0	0	0	0	0	0	0	0	0	0	0	0	0	0	0	0
AC008175.1	0	0	0	0	0	0	0	0	0	0	0	0	0	0	0	0	0	0	0	0	0	0	0	0	0	0	0	1	0	0	0	0	0	0	0	0	0	0	0	0	0	0	0	0	0	0	0	0	0
AC008268.1	0	0	0	0	0	0	0	0	0	1	0	0	0	0	0	0	0	0	0	0	0	0	0	0	0	0	0	0	4	0	0	0	0	0	0	0	0	1	1	0	0	0	0	0	0	0	0	0	0
AC008269.1	0	1	0	0	0	0	0	0	0	1	1	0	2	0	0	0	0	0	0	0	0	0	0	0	0	0	0	0	0	0	0	0	0	0	0	0	0	0	0	0	0	1	0	0	0	0	1	1	0
AC008269.2	0	0	0	0	0	0	0	0	0	0	0	0	0	0	0	0	0	0	0	0	0	0	0	0	0	0	0	0	0	0	0	0	0	0	0	0	0	0	0	0	0	0	0	0	0	0	0	0	0
AC008393.1	0	0	0	0	0	0	0	0	0	0	0	0	1	0	0	0	0	0	0	0	0	0	0	0	1	0	0	0	0	11	0	0	0	0	0	1	0	0	0	0	0	0	0	0	0	0	1	0	0
AC008393.2	0	1	0	0	0	0	0	0	0	0	0	0	0	0	0	0	0	0	0	0	0	0	0	0	0	0	0	0	0	0	0	0	0	0	0	0	0	0	0	0	0	0	0	0	0	0	0	0	0
AC008403.1	7	0	0	3	0	0	0	0	1	5	8	0	11	0	0	0	2	0	0	0	0	0	0	0	0	0	0	0	0	6	1	0	0	0	130	1	0	0	0	0	0	0	0	0	0	0	3	0	0
AC008403.3	0	1	0	0	0	0	0	0	0	0	0	0	0	0	0	0	0	0	0	0	1	0	0	0	0	0	0	0	0	1	1	0	0	0	0	0	0	0	0	0	0	0	0	0	0	0	0	0	0
AC008406.1	0	0	0	0	0	0	0	0	0	0	0	0	0	0	0	0	0	0	0	0	0	0	0	0	0	0	0	0	0	0	0	0	0	0	0	0	0	0	0	0	0	0	0	0	0	0	0	0	0
AC008406.2	0	0	0	0	0	0	0	0	0	0	0	0	0	0	0	0	0	0	0	0	0	0	0	0	0	0	0	0	0	0	0	0	0	0	0	0	0	0	0	0	0	0	0	0	0	0	0	0	0
AC008413.2	0	0	0	0	0	0	0	0	0	0	0	0	0	0	0	0	0	0	0	0	0	0	0	0	0	0	0	0	0	0	0	0	0	0	0	0	0	0	0	0	0	0	0	0	0	0	0	0	0
AC008415.1	0	0	0	0	0	0	0	0	0	0	0	0	0	0	0	0	0	0	0	0	0	0	0	0	0	0	0	0	0	0	0	0	0	0	0	0	0	0	0	0	0	0	0	0	0	0	0	0	0
AC008429.3	0	0	0	0	0	0	0	0	0	0	0	0	0	0	0	0	0	0	0	1	0	0	0	0	0	0	0	0	2	1	0	0	0	0	0	0	0	0	0	0	0	0	0	0	0	0	0	0	0
AC008443.3	0	0	0	0	0	0	0	0	0	0	0	0	0	0	0	0	0	0	0	0	0	0	0	0	0	0	0	0	0	0	0	0	0	0	0	0	0	0	0	0	0	0	0	0	0	0	0	0	0
AC008467.1	0	0	0	0	0	0	0	0	0	1	0	34	5	3	1	0	0	0	0	0	0	0	0	0	0	0	0	0	0	3	0	0	0	0	0	0	0	0	0	0	0	0	0	0	0	0	0	0	0
AC008481.3	0	0	0	0	0	0	8	0	0	0	0	0	0	0	0	0	0	0	0	0	0	0	0	0	0	0	0	0	0	0	0	0	0	0	0	0	0	0	0	0	0	0	0	0	0	0	0	0	0
AC008507.2	0	1	0	0	0	0	0	0	0	0	0	0	0	0	0	0	0	0	0	0	0	0	0	0	0	0	0	1	0	0	0	0	0	0	0	0	0	0	0	0	0	0	0	0	0	0	0	0	0
AC008517.1	0	0	0	0	0	0	0	0	0	0	0	0	0	0	0	0	0	0	0	0	0	0	0	0	0	0	0	0	0	0	0	0	0	0	0	0	0	0	0	0	0	0	0	0	0	0	0	0	0
AC008525.1	0	0	0	0	0	0	0	0	0	0	0	0	0	0	0	0	0	0	0	0	0	0	0	0	0	0	0	0	0	1	0	0	0	0	0	0	0	0	1	0	0	0	0	0	0	0	0	0	0
AC008537.1	0	0	0	1	0	0	0	0	0	0	0	0	0	2	1	0	0	0	0	9	0	0	0	0	0	0	0	0	0	0	0	0	0	0	0	0	0	0	0	0	0	0	0	0	0	0	0	0	0
AC008537.2	0	0	0	0	0	0	0	0	0	0	0	0	0	0	0	0	0	0	0	0	0	0	0	0	0	0	0	0	0	0	0	0	0	0	0	0	0	0	0	0	0	0	0	0	0	0	0	0	0
AC008539.1	0	0	0	0	0	0	0	0	0	0	0	0	0	0	0	0	0	0	0	0	0	0	0	0	0	0	0	0	0	0	0	0	0	0	0	0	0	0	0	0	0	0	0	0	0	0	0	0	0
AC008543.1	0	0	0	0	0	0	0	0	1	0	0	9	0	0	0	0	0	0	0	0	0	0	0	0	0	0	0	1	0	4	0	0	0	0	0	0	0	0	3	0	0	0	0	0	0	0	0	0	0
AC008543.4	0	1	0	0	0	0	0	0	0	0	0	0	0	0	0	0	0	0	0	0	0	0	0	0	0	0	0	0	0	0	0	0	0	0	0	0	0	0	0	0	0	0	0	0	0	0	0	0	0
AC008549.1	0	4	0	0	0	0	0	0	0	0	0	0	0	0	0	0	0	0	0	0	0	0	0	0	0	0	0	0	0	0	0	0	0	0	0	0	0	0	0	0	0	0	0	0	0	0	0	0	0
AC008549.2	0	0	0	0	0	0	0	0	0	0	0	0	0	0	0	0	0	0	0	0	0	0	0	0	0	0	0	0	0	0	0	0	0	0	0	0	0	0	0	0	0	0	0	0	0	0	0	0	0
AC008554.1	0	0	0	0	0	0	0	0	0	0	0	0	0	0	0	0	0	0	0	0	0	0	0	0	0	0	0	0	0	0	0	0	0	0	0	0	0	0	1	0	0	0	0	0	0	0	0	0	0
AC008555.1	0	0	1	0	0	0	0	0	1	0	0	0	0	0	0	0	0	0	0	0	0	0	0	0	0	0	0	0	0	0	0	0	0	0	0	1	0	0	0	0	0	0	0	0	0	0	0	0	0
AC008555.2	0	0	0	0	0	0	0	0	0	0	0	0	0	0	0	0	0	0	0	0	0	0	0	0	0	0	0	1	0	1	0	0	0	0	0	0	0	0	0	0	0	0	0	0	0	0	0	0	0
AC008555.3	0	0	0	0	0	0	0	0	0	0	0	0	0	0	0	0	0	0	0	0	0	0	0	0	0	0	0	0	0	0	0	0	0	0	0	0	0	0	0	0	0	0	0	0	0	0	0	0	0
AC008555.5	0	0	0	0	0	0	0	0	0	0	0	0	0	0	0	0	0	0	0	0	0	0	0	0	0	0	0	0	0	0	0	0	0	0	0	0	0	0	0	0	0	0	0	0	0	0	0	0	0
AC008555.6	0	0	0	0	0	0	0	0	0	0	0	0	0	0	0	0	0	0	0	0	0	0	0	0	0	0	0	0	0	0	1	0	0	0	0	0	0	0	0	0	0	0	0	0	0	0	0	0	0
AC008556.1	1	0	0	0	0	0	0	0	0	0	0	0	0	0	0	0	0	1	0	1	0	0	0	0	0	0	0	0	0	1	2	0	0	1	0	0	0	0	0	0	0	0	0	0	0	0	0	1	0
AC008567.2	0	0	0	0	0	0	0	0	0	0	0	0	0	0	0	0	0	0	0	0	0	0	0	0	0	0	0	0	0	0	0	0	0	0	0	0	0	0	0	0	0	0	0	0	0	0	0	0	0
AC008567.3	0	0	0	0	0	0	0	0	0	0	0	0	1	1	0	0	0	0	0	0	0	0	0	0	0	0	0	0	0	3	0	0	0	0	0	0	0	0	0	0	0	0	0	0	0	0	3	0	0
AC008568.1	0	0	0	0	0	0	0	0	0	0	0	0	0	0	0	0	0	0	0	0	0	0	0	0	0	0	1	0	0	0	1	0	0	0	0	0	0	0	1	0	0	0	0	0	0	0	0	0	0
AC008574.1	0	0	0	0	0	0	0	0	0	0	0	0	0	0	0	0	0	0	0	0	0	0	0	0	0	0	0	0	0	0	0	0	0	0	0	0	0	0	0	0	0	0	0	0	0	0	0	0	0
AC008575.1	108	3	5	10	2	0	0	0	4	32	12	0	33	4	0	0	0	0	0	30	133	0	3	0	66	0	0	163	63	219	121	24	0	0	2	25	0	18	0	22	5	0	154	0	7	0	175	18	118
AC008592.2	0	0	0	0	0	0	0	0	0	0	0	0	0	0	0	0	0	0	0	0	0	0	0	0	0	0	0	0	0	0	0	0	0	0	0	0	0	0	0	0	0	0	0	0	0	0	0	0	0
AC008592.4	0	0	0	0	0	0	0	0	0	0	0	0	0	0	0	0	0	0	0	0	0	0	0	0	0	0	0	0	0	0	0	0	0	0	0	0	0	0	0	0	0	0	0	0	0	0	0	0	0
AC008608.2	0	1	3	0	0	0	0	0	0	1	0	0	0	0	0	0	0	0	0	0	0	0	0	0	0	0	0	0	0	5	1	0	0	0	0	4	0	0	0	0	0	0	0	0	0	0	4	0	0
AC008632.1	0	0	0	0	0	0	0	0	0	0	0	0	0	0	0	0	0	0	0	0	0	0	0	0	0	0	0	0	0	0	0	0	0	0	0	0	0	0	0	0	0	0	0	0	0	0	0	0	0
AC008641.1	0	0	0	0	0	0	0	0	0	0	0	0	0	0	0	0	0	0	0	0	0	0	0	0	0	0	0	0	0	0	0	0	0	0	0	0	0	0	0	0	0	0	0	0	0	0	0	0	0
AC008662.1	0	0	0	0	0	0	0	0	0	0	0	0	0	0	0	0	0	0	0	0	0	0	0	0	0	0	0	0	0	0	0	0	0	0	0	0	0	0	0	0	0	0	0	1	0	0	0	0	0
AC008662.2	0	0	0	0	0	0	0	0	0	0	0	0	0	0	0	0	0	0	0	0	0	0	0	0	0	0	0	0	0	0	0	0	0	0	0	0	0	0	0	0	0	0	0	0	0	0	0	0	0
AC008663.1	0	0	0	0	0	0	0	0	0	0	0	0	0	0	0	0	0	0	0	0	0	0	0	0	0	0	0	0	0	0	0	0	0	0	0	0	1	0	0	0	0	0	0	0	0	0	0	0	0
AC008663.3	0	0	0	0	0	0	0	0	0	0	0	0	0	0	0	0	0	0	0	0	0	0	0	0	0	0	0	0	0	0	0	0	0	0	0	0	0	0	0	0	0	0	0	0	0	0	0	0	0
AC008667.1	0	0	0	0	0	0	0	0	0	0	0	0	0	0	0	0	0	0	0	0	0	0	0	0	0	0	0	0	0	0	0	0	0	0	0	0	0	0	0	0	0	0	0	0	0	0	0	0	0
AC008667.3	0	0	0	0	0	0	0	0	0	0	0	0	0	0	0	0	0	0	0	0	0	0	0	0	0	0	0	0	0	0	0	0	0	0	0	0	0	0	0	0	0	0	0	0	0	0	0	0	0
AC008667.4	0	0	0	0	0	0	0	0	0	0	0	0	0	0	0	0	0	0	0	0	0	0	0	0	0	0	0	0	0	0	0	0	0	0	0	0	0	0	0	0	0	0	0	0	0	0	0	0	0
AC008687.1	0	0	0	0	0	0	0	0	0	0	0	0	0	0	0	0	0	0	0	0	0	0	0	0	0	0	0	0	0	0	0	0	0	0	0	0	0	0	0	0	0	0	0	0	0	0	0	0	0
AC008687.3	0	0	0	0	0	0	0	0	0	0	0	0	0	0	0	0	0	0	0	0	0	0	0	0	0	0	0	0	0	0	0	0	0	0	0	0	0	0	0	0	0	0	0	0	0	0	0	0	0
AC008687.4	0	0	0	0	0	0	0	0	0	0	2	0	0	0	0	0	0	0	0	0	0	0	0	0	0	0	0	0	0	2	0	0	0	0	0	0	0	0	0	0	0	0	0	2	0	0	0	0	0
AC008687.8	0	0	0	0	0	0	0	0	0	0	0	0	0	0	0	0	0	0	0	0	0	0	0	0	0	0	0	0	0	0	0	0	0	2	0	0	0	0	0	0	0	2	0	0	0	0	0	0	0
AC008695.1	0	0	18	0	0	0	0	0	2	2	0	0	17	1	0	0	0	0	0	5	0	0	0	0	1	0	0	87	8	4	0	38	0	0	0	7	0	3	0	0	0	3	9	0	0	0	9	1	2
AC008700.1	0	0	0	0	0	0	0	0	0	0	0	0	0	0	0	0	0	0	0	0	0	0	0	0	0	0	0	0	0	0	0	0	0	0	0	0	0	0	0	0	0	0	0	0	0	0	0	0	0
AC008703.1	0	0	0	0	0	0	0	0	0	0	0	0	0	0	0	0	0	0	0	0	0	0	0	0	0	0	0	0	0	0	0	0	0	0	0	0	0	0	0	0	0	0	0	0	0	0	0	0	3
AC008736.1	6	0	0	0	0	1	0	0	0	0	0	0	0	0	0	0	0	2	0	2	3	0	0	0	0	0	0	3	0	7	0	0	0	0	0	0	0	2	0	0	0	0	4	0	0	0	0	0	0
AC008736.2	0	0	0	0	0	0	0	0	0	0	0	0	0	0	0	0	0	0	0	0	0	0	0	0	0	0	0	0	0	0	0	0	0	0	0	0	0	0	0	0	0	0	0	0	0	0	0	0	0
AC008738.2	0	0	3	0	0	0	0	0	0	0	0	1	0	2	1	0	0	0	1	0	0	0	0	0	0	0	0	1	0	9	0	0	0	1	0	6	0	3	1	0	0	0	0	0	1	0	21	1	1
AC008738.6	0	0	0	0	0	0	0	0	0	0	0	0	0	0	0	0	0	0	0	0	0	0	0	0	0	0	0	0	0	0	0	0	0	0	0	0	0	0	0	0	0	0	0	0	0	0	0	0	0
AC008739.1	0	0	0	0	0	0	0	0	0	1	0	0	0	0	0	0	0	0	0	0	0	0	0	0	0	0	1	0	0	0	0	0	0	0	0	0	0	0	0	0	0	0	2	0	0	0	0	0	0
AC008750.7	0	0	0	0	0	0	0	0	0	0	0	0	0	0	0	0	0	0	0	0	0	0	0	0	0	0	0	0	0	0	1	0	0	0	0	0	0	0	0	0	0	0	0	0	0	0	0	0	0
AC008750.8	24	1	0	0	1	0	1	2	0	0	0	0	4	2	1	0	0	0	0	1	11	0	0	0	15	8	0	24	9	40	0	0	0	0	0	1	0	0	0	0	0	0	0	0	35	0	0	0	0
AC008752.1	0	0	0	0	0	0	0	0	0	0	0	0	0	0	0	0	0	0	0	0	0	0	0	0	0	0	0	0	0	0	0	0	0	0	0	0	0	0	0	0	0	0	0	0	0	0	0	0	0
AC008752.2	0	0	0	0	0	0	0	0	0	0	0	0	0	0	0	0	0	0	0	0	0	0	0	0	0	0	0	0	0	0	0	0	0	0	0	0	0	0	0	0	0	0	0	0	0	0	0	0	0
AC008753.2	0	0	0	0	0	0	0	0	0	0	0	0	0	0	0	0	0	0	0	0	0	0	0	0	0	0	0	0	0	0	0	0	0	0	0	0	0	0	0	0	0	0	0	0	0	0	0	0	0
AC008753.3	0	0	0	0	0	0	0	0	0	0	0	0	0	0	0	0	0	0	0	0	0	0	0	0	0	0	0	0	0	0	0	0	0	0	0	0	0	0	0	0	0	0	2	1	0	0	0	0	0
AC008758.1	0	0	18	0	0	0	0	0	0	3	0	0	0	0	0	0	0	0	0	0	0	0	0	0	7	0	0	0	0	12	0	0	0	0	0	3	0	0	0	0	0	0	0	0	0	0	0	0	0
AC008758.4	0	1	0	0	0	0	0	0	0	1	0	0	0	0	0	0	0	0	0	0	0	0	0	0	0	0	0	2	0	1	0	0	0	0	0	0	0	0	0	0	0	0	0	0	0	0	1	0	0
AC008758.5	0	0	0	0	0	0	0	0	0	0	0	0	0	0	0	0	0	0	0	4	0	0	0	0	0	0	0	0	0	0	0	0	0	0	0	0	0	0	0	0	0	0	0	0	0	0	0	0	0
AC008758.6	0	0	0	0	0	0	0	0	0	0	0	0	5	0	0	0	0	0	0	1	0	0	0	0	0	0	0	1	0	1	0	32	0	0	0	0	0	0	0	0	1	0	0	0	0	0	0	0	0
AC008759.2	0	0	0	0	0	0	0	0	0	0	0	0	1	0	0	0	0	0	0	0	0	0	0	0	0	0	0	0	0	0	2	0	0	0	0	0	0	0	0	0	0	0	0	0	1	0	0	0	0
AC008759.3	0	0	0	0	0	0	0	0	0	0	0	0	0	0	0	0	0	0	0	0	0	0	0	0	1	0	0	0	0	1	1	0	0	1	0	0	0	0	0	0	0	0	0	0	0	0	0	0	0
AC008763.2	76	31	233	21	0	4	6	0	32	28	8	0	45	6	0	0	1	4	0	64	79	13	1	1	421	0	0	887	313	221	92	35	0	0	0	23	1	88	0	3	1	0	811	125	46	1	160	1	18
AC008763.3	258	229	220	68	0	11	28	3	229	119	25	3022	146	34	1	1	12	14	0	59	168	19	14	50	398	1	5	959	204	660	194	75	1	0	57	75	1	65	2	13	13	0	552	7	265	1	694	21	73
AC008764.1	0	0	0	0	0	0	0	0	1	1	1	0	12	1	0	0	1	1	0	3	0	0	0	0	0	0	0	0	0	2	0	0	0	0	0	0	0	0	0	0	0	18	0	0	57	1	2	0	3
AC008764.2	0	0	0	0	0	0	0	0	0	0	0	0	0	0	0	0	0	0	0	0	0	0	0	0	0	0	0	0	0	0	0	0	0	0	0	0	0	0	0	0	0	0	1	0	0	0	0	0	0
AC008764.4	7	0	3	14	3	2	15	0	0	6	1	0	12	1	0	0	11	2	0	2	1	3	0	0	20	0	0	3	12	16	14	20	0	0	17	3	0	0	0	4	0	0	6	0	87	0	56	0	3
AC008764.6	0	1	0	0	2	0	0	0	0	2	1	0	0	0	0	0	0	0	0	0	0	0	0	0	1	0	0	0	0	2	0	0	0	0	0	2	0	0	0	0	0	2	0	0	0	0	1	0	0
AC008770.2	37	0	33	0	0	0	0	0	0	3	17	0	6	1	0	0	2	0	0	3	0	0	1	0	49	0	0	64	5	10	1	0	0	1	0	5	0	2	0	0	0	0	63	0	25	0	13	0	3
AC008770.3	1	0	1	0	1	0	0	0	0	2	0	1	1	0	0	0	0	0	0	0	0	0	0	0	2	0	0	3	0	4	0	0	0	0	0	0	0	0	0	0	0	0	2	0	0	0	2	0	1
AC008780.1	0	0	0	0	0	0	0	0	0	0	0	0	0	0	0	0	0	0	0	0	0	0	0	0	0	0	0	0	0	0	0	0	0	0	0	0	0	0	0	0	0	0	0	0	0	0	0	0	0
AC008780.2	0	0	0	0	0	0	0	0	0	0	0	0	0	0	0	0	0	0	0	1	0	0	0	0	0	0	0	0	0	0	0	0	0	0	0	0	0	0	0	0	0	0	0	0	0	0	0	0	0
AC008794.1	0	0	0	0	0	0	0	0	0	0	0	0	0	0	0	0	0	0	0	0	0	0	0	0	0	0	0	0	0	0	0	0	1	0	0	0	0	0	0	0	0	0	0	0	0	0	0	0	0
AC008808.1	0	0	0	0	0	0	0	0	0	0	0	0	0	0	0	0	0	0	0	0	0	0	0	0	0	0	0	0	0	0	0	0	0	0	0	0	0	0	0	0	0	0	0	0	0	0	0	0	0
AC008808.2	1	0	0	0	0	0	0	0	0	0	0	0	0	0	0	0	0	0	0	0	0	0	0	0	0	0	0	0	0	0	0	0	0	0	0	0	0	0	0	0	0	0	0	0	0	0	0	0	0
AC008825.1	0	0	0	0	0	0	0	0	0	0	0	0	0	0	0	0	0	0	0	0	0	0	1	0	0	0	0	0	0	0	0	0	0	0	0	0	0	0	0	0	0	0	0	0	0	0	0	0	0
AC008869.1	0	0	0	0	0	0	0	0	0	0	0	0	0	0	0	0	0	0	0	0	0	0	0	0	0	0	0	0	0	0	0	0	0	0	0	0	0	0	0	0	0	0	0	0	0	0	0	0	0
AC008875.1	0	0	0	0	0	0	0	0	0	0	0	0	0	0	0	0	0	0	0	0	0	0	0	0	0	0	0	0	0	0	0	0	0	0	0	0	0	0	0	0	0	0	0	0	0	0	0	0	0
AC008878.1	0	0	0	0	0	0	0	0	0	0	0	0	0	0	0	0	0	0	0	0	0	0	0	0	0	0	0	0	0	0	0	0	0	0	0	0	0	0	0	0	0	0	0	0	0	0	0	0	0
AC008878.2	0	0	0	7	0	0	0	0	1	1	0	0	0	1	0	0	0	0	0	0	0	0	0	0	0	1	0	0	3	7	0	0	0	0	0	1	0	0	0	0	0	0	0	0	1	0	0	0	0
AC008878.3	26	1	5	10	0	0	2	60	2	19	4	0	32	2	0	0	4	2	0	15	49	0	1	0	0	2	0	26	4	79	0	4	0	0	0	8	1	2	0	2	2	0	37	0	3	0	18	0	16
AC008883.2	0	0	0	0	0	0	0	0	0	0	0	0	0	0	0	0	0	0	0	0	0	0	0	0	0	0	0	0	0	0	0	0	0	0	0	0	0	0	0	0	0	0	0	0	0	0	0	0	0
AC008885.2	0	0	0	0	0	0	0	0	0	0	0	0	0	0	0	0	0	0	0	0	0	0	0	0	0	0	0	0	0	0	0	0	0	0	0	0	0	0	0	0	0	0	0	0	0	0	0	0	0
AC008892.1	0	0	0	0	0	0	0	0	0	0	0	0	0	0	0	0	0	0	0	0	0	0	0	0	0	0	0	0	0	0	0	0	0	0	0	0	0	0	0	0	0	0	0	0	0	0	0	0	0
AC008894.1	0	0	0	0	0	0	0	0	0	0	0	0	0	0	0	0	0	0	0	0	0	0	0	0	0	0	0	0	0	0	0	0	0	0	0	0	0	0	0	0	0	0	0	0	0	0	0	0	0
AC008897.3	0	0	1	0	0	0	0	0	1	0	0	0	0	0	0	0	0	0	0	0	0	1	0	0	2	0	0	0	0	0	0	0	0	0	0	0	0	0	0	0	0	0	0	0	0	0	0	0	0
AC008915.2	0	0	0	0	0	0	0	0	0	0	0	0	0	1	0	0	0	0	1	1	0	0	0	0	1	0	0	1	0	0	0	0	0	1	0	2	0	1	0	0	0	1	0	0	0	0	4	0	1
AC008938.1	0	0	0	1	0	0	0	0	0	0	0	0	0	0	0	0	0	0	0	0	0	0	14	0	1	0	1	0	0	0	0	0	1	0	0	0	0	0	0	0	0	2	0	0	0	0	1	0	0
AC008940.1	0	0	0	0	0	0	0	0	0	0	0	0	0	0	0	0	0	0	0	0	0	0	0	0	0	0	0	0	0	0	0	0	0	0	0	0	0	0	0	0	0	0	0	0	0	0	0	0	0
AC008946.1	0	0	1	0	0	0	0	0	0	0	0	0	0	0	0	0	0	0	0	0	0	0	0	0	0	0	0	0	0	2	0	0	0	0	0	0	0	0	0	0	0	0	0	0	0	0	1	0	0
AC008948.1	0	0	0	0	0	0	0	0	0	0	0	0	0	0	0	0	0	0	0	0	0	0	0	0	0	0	0	0	0	0	0	0	0	0	0	0	0	0	1	0	0	0	0	0	0	0	0	0	0
AC008972.1	1	0	0	1	0	0	0	0	1	2	0	0	1	0	0	0	0	1	0	0	1	0	0	0	10	0	0	0	0	6	0	0	0	0	0	0	0	0	0	0	0	0	0	0	0	0	1	0	0
AC008972.2	0	1	0	0	0	1	0	0	0	1	0	0	4	0	0	0	0	1	0	2	2	0	0	0	1	0	0	0	0	5	0	0	0	0	0	1	0	0	0	0	1	0	0	0	0	0	0	1	0
AC008982.1	2	0	11	1	4	0	0	0	1	4	1	0	12	2	0	0	5	1	1	10	0	3	7	0	13	1	0	4	14	26	0	19	0	3	3	13	0	5	1	0	0	0	6	0	6	0	25	0	18
AC008991.1	0	0	0	0	0	0	0	0	0	0	0	0	0	0	0	0	0	0	0	0	0	0	0	0	0	0	0	0	0	0	0	0	0	0	0	0	0	0	0	0	0	0	0	0	0	0	0	0	0
AC008992.1	0	0	0	0	0	0	0	0	0	0	0	0	0	0	0	0	0	0	0	0	0	0	0	0	0	0	0	0	0	0	0	0	0	0	0	0	0	0	0	0	0	0	0	0	0	0	0	0	0
AC008993.3	0	0	0	0	0	0	0	0	0	0	0	0	0	0	0	0	0	0	0	0	0	0	0	0	0	0	0	0	0	0	0	0	0	0	0	0	0	0	0	0	0	0	0	0	0	0	0	0	0
AC009021.1	0	0	0	0	0	0	0	0	0	0	0	0	0	0	0	0	0	0	0	0	0	0	0	0	0	0	0	0	0	0	0	0	0	0	0	0	0	0	0	0	0	0	0	0	0	0	0	0	0
AC009021.2	0	0	0	0	0	0	0	0	0	0	0	0	0	0	0	0	0	0	0	0	0	0	0	0	0	0	0	0	0	0	0	0	0	0	0	0	0	0	0	0	0	2	0	0	0	0	0	0	0
AC009035.1	0	2	1	0	0	0	0	0	0	0	0	0	0	0	0	0	0	0	0	0	0	0	0	0	0	0	1	0	0	0	0	0	0	0	0	0	0	0	0	0	0	0	0	0	0	0	0	0	0
AC009041.1	0	0	0	0	0	0	0	0	0	0	0	0	0	0	0	0	0	0	0	0	0	0	0	0	0	0	1	1	0	0	1	0	0	0	0	0	0	0	1	0	0	1	0	0	0	0	0	0	0
AC009041.2	0	0	0	0	0	0	0	0	0	0	0	0	0	0	0	0	0	0	0	0	0	0	0	0	0	0	0	0	0	0	0	0	0	0	0	0	0	0	0	0	0	0	0	0	0	0	0	0	0
AC009041.3	0	0	0	0	0	0	0	0	0	0	0	0	1	0	0	0	0	0	0	0	0	0	0	0	0	0	0	0	0	0	0	0	0	0	0	0	0	0	0	0	0	0	0	0	0	0	0	0	1
AC009053.2	0	2	0	0	0	0	0	0	0	1	0	0	0	0	0	0	0	0	0	0	0	0	0	0	0	0	1	0	0	0	0	0	0	0	0	0	0	0	0	0	0	0	1	0	0	0	1	0	5
AC009055.1	0	0	0	0	0	0	0	0	0	0	0	0	0	0	0	0	0	0	0	0	0	0	0	0	0	0	0	0	0	0	0	0	0	0	0	0	0	0	0	0	0	0	0	0	0	0	0	0	0
AC009055.2	0	0	0	0	0	0	0	0	0	0	0	0	0	0	0	0	0	0	0	0	0	0	0	0	0	0	1	0	0	0	0	0	0	0	0	0	0	0	0	0	0	1	0	0	0	0	0	0	0
AC009061.1	0	0	0	0	0	0	0	0	0	0	0	0	0	0	0	0	0	0	0	0	0	0	0	0	0	0	0	0	0	0	0	0	0	0	0	0	0	0	0	0	0	0	0	0	0	0	0	0	0
AC009065.1	0	0	0	0	0	0	0	0	0	0	0	0	0	0	0	0	0	0	0	0	0	0	0	0	0	0	0	0	0	0	0	0	0	0	0	0	0	0	0	0	0	0	0	0	0	0	0	0	0
AC009065.4	0	0	0	0	0	0	0	0	0	0	0	0	0	0	0	0	0	0	0	0	0	1	0	0	0	0	0	0	0	2	0	0	0	0	0	0	0	0	0	0	0	0	0	0	0	0	0	0	0
AC009065.7	0	0	0	0	0	0	0	0	1	0	0	0	0	0	0	0	0	0	0	0	0	0	0	0	0	0	0	0	0	0	0	0	0	0	0	0	0	0	0	0	0	0	0	0	0	0	0	0	0
AC009075.1	0	0	0	0	0	0	0	0	0	0	0	0	0	0	0	0	0	0	0	0	0	0	0	0	0	0	0	0	0	0	0	0	0	0	0	0	0	0	0	0	0	0	0	0	0	0	0	0	0
AC009081.1	0	0	0	0	0	0	0	0	0	0	0	0	0	0	0	0	0	0	0	0	0	0	0	0	0	0	0	0	0	0	0	0	0	0	0	0	0	0	0	0	0	0	0	0	0	0	0	0	0
AC009086.2	0	0	0	0	0	0	0	0	0	0	0	0	0	0	0	0	0	0	0	0	0	0	0	0	0	0	0	0	0	0	0	0	0	0	0	0	0	0	0	0	0	0	0	0	0	0	0	0	0
AC009093.1	0	1	0	0	0	0	0	0	0	0	0	0	0	0	0	0	0	0	0	0	0	0	0	0	0	0	0	0	0	0	0	0	0	0	0	0	0	0	0	0	0	0	0	0	0	0	0	0	0
AC009093.2	0	0	0	0	0	0	0	0	0	2	0	0	0	0	0	0	0	0	0	2	0	0	0	0	2	0	0	5	0	2	0	4	0	0	0	4	0	0	1	0	0	0	2	0	0	0	0	0	0
AC009093.4	0	0	0	0	0	0	0	0	0	0	0	0	0	0	0	0	0	0	0	0	0	0	0	0	0	0	0	0	0	0	0	0	0	0	0	0	0	0	0	0	0	0	0	0	0	0	0	0	0
AC009093.5	0	0	0	0	0	0	0	0	0	0	0	0	0	0	0	0	0	0	0	0	0	0	0	0	0	0	0	0	0	0	0	0	0	0	0	0	0	0	0	0	0	0	0	0	0	0	0	0	0
AC009093.6	0	0	2	0	0	0	0	0	0	0	0	0	0	0	0	0	0	0	0	0	0	0	0	0	0	0	0	0	0	1	0	0	0	0	0	1	0	0	0	0	0	0	0	0	0	0	2	1	0
AC009097.3	0	3	0	0	0	0	0	0	0	0	0	0	0	0	0	0	0	0	0	0	0	0	0	0	0	0	0	0	0	0	1	0	0	0	0	0	0	0	0	0	0	0	0	0	0	0	1	0	0
AC009108.2	0	0	0	0	0	0	0	0	0	0	0	0	0	0	0	0	0	0	0	0	0	0	0	0	0	0	0	0	0	0	0	0	0	0	0	0	0	0	0	0	0	0	0	0	0	0	0	0	0
AC009108.3	0	1	0	0	0	0	0	0	0	0	0	0	0	0	0	0	0	0	0	0	0	0	0	0	0	0	0	1	0	0	0	0	0	0	0	0	0	0	0	0	0	0	0	0	0	0	0	0	0
AC009110.1	0	0	0	0	0	0	0	0	0	0	0	0	0	0	0	0	0	0	1	0	0	0	0	0	0	0	0	0	0	0	0	0	0	0	0	0	0	0	0	0	0	0	0	0	0	0	0	0	0
AC009117.2	0	0	0	0	0	0	0	0	0	0	0	0	0	0	0	0	0	0	0	0	0	0	0	0	0	0	0	0	0	0	0	0	0	0	0	0	0	0	1	0	0	1	0	0	0	0	0	0	0
AC009119.2	0	0	0	0	0	0	0	0	0	0	0	0	0	0	0	0	0	0	0	0	0	0	0	0	0	0	0	0	0	0	0	0	0	0	0	0	0	0	0	0	0	0	0	0	0	0	0	0	0
AC009120.3	0	0	0	0	0	0	0	0	0	0	0	0	0	0	0	0	0	0	0	0	0	0	0	0	0	0	0	0	0	0	0	0	0	0	0	0	0	0	0	0	0	0	0	0	0	0	0	0	0
AC009120.4	0	0	0	0	0	0	0	0	0	0	0	0	0	0	0	0	0	0	0	0	0	0	0	0	0	0	0	0	0	0	0	0	0	0	0	0	0	1	0	0	0	0	0	0	0	0	0	1	0
AC009120.5	0	0	0	0	1	0	0	0	0	1	0	0	0	0	0	0	0	0	0	0	0	0	0	0	0	0	0	1	0	2	0	0	0	0	0	3	0	0	0	0	0	0	0	0	0	0	0	0	0
AC009133.6	5	6	22	1	1	4	1	24	0	17	10	0	6	0	0	0	0	0	0	17	0	0	2	0	36	0	0	405	48	119	1	21	0	0	0	5	0	0	0	12	0	0	303	0	4	0	5	1	28
AC009137.1	0	0	0	0	0	0	0	0	0	0	0	0	0	0	0	0	0	0	0	0	0	0	0	0	0	0	0	0	0	0	0	0	0	0	0	0	0	0	0	0	0	0	0	0	0	0	0	0	1
AC009154.1	0	0	0	0	0	0	0	0	0	0	0	0	0	0	0	0	0	0	1	0	0	0	0	0	0	0	0	0	0	0	0	0	0	0	0	0	0	0	1	0	0	0	0	0	0	0	0	0	0
AC009154.2	0	0	0	0	0	0	0	0	0	0	0	0	0	0	0	0	0	0	0	0	0	0	0	0	0	0	0	0	0	0	0	0	0	0	0	0	0	0	0	0	0	0	0	0	0	0	0	0	0
AC009158.1	0	0	0	0	0	0	0	0	0	0	0	0	0	0	0	0	0	0	0	0	0	0	0	0	0	0	0	0	0	0	0	0	0	0	0	0	0	0	1	0	0	0	0	0	0	0	0	0	0
AC009159.1	0	0	0	0	0	0	0	0	0	0	0	0	0	0	0	0	0	0	0	0	0	0	0	0	0	0	0	0	0	0	0	0	0	0	0	0	0	0	0	0	0	0	0	0	0	0	0	0	0
AC009159.2	0	0	0	0	0	0	0	0	0	0	0	0	0	0	0	0	0	0	0	0	0	0	0	0	0	0	0	0	0	0	0	0	1	0	0	0	0	0	0	0	0	1	0	0	0	0	0	0	0
AC009159.3	0	0	0	1	0	0	0	0	0	1	0	0	0	0	0	0	0	0	0	0	0	0	0	0	1	0	0	2	0	0	0	0	0	0	0	1	0	0	0	0	0	0	0	0	0	0	0	0	0
AC009163.2	0	0	0	0	0	0	0	0	0	0	0	0	0	0	0	0	0	0	0	0	0	0	0	0	0	0	0	0	0	3	0	0	0	0	1	0	0	0	0	0	0	0	0	0	0	0	0	0	0
AC009163.4	0	0	0	1	0	0	0	0	0	0	1	0	0	0	0	0	0	0	1	0	0	0	0	0	1	0	0	0	0	1	0	0	1	0	0	0	0	0	0	0	0	0	0	0	0	0	2	0	0
AC009163.6	0	0	2	0	0	0	0	0	0	3	0	0	0	0	0	0	0	0	0	0	0	0	0	0	0	0	0	1	0	25	0	0	0	0	0	0	0	0	0	0	0	0	1	0	0	1	3	0	0
AC009163.7	1	2	0	0	0	0	0	0	0	0	0	0	0	0	0	0	0	0	0	0	0	0	0	0	0	0	0	0	0	5	0	0	0	0	0	0	0	0	1	1	0	1	0	0	0	0	0	0	0
AC009171.2	1	0	0	0	0	0	0	0	0	0	0	0	0	0	0	0	0	0	0	0	0	0	0	0	0	0	0	0	0	1	0	0	0	0	0	0	0	0	0	0	0	0	0	0	0	0	0	0	0
AC009227.2	0	0	0	0	0	0	0	0	0	0	0	0	0	0	0	0	0	0	0	0	0	0	0	0	0	0	0	0	0	0	0	0	0	0	0	0	0	0	0	0	0	0	0	0	0	0	0	0	0
AC009229.1	0	0	0	0	0	0	0	0	0	0	0	0	0	0	0	0	0	0	0	0	0	0	0	0	0	0	0	0	0	0	0	0	0	0	0	0	0	0	0	0	0	0	0	0	0	0	0	0	0
AC009229.2	0	0	0	0	0	0	0	0	0	0	0	0	0	0	0	0	0	0	0	0	0	0	0	0	0	0	0	0	0	0	1	0	0	0	0	0	0	0	0	0	0	0	0	0	0	0	0	0	0
AC009229.3	0	0	0	0	0	0	0	0	0	0	0	0	0	0	0	0	0	0	0	0	0	0	0	0	0	0	0	0	0	0	0	0	0	0	0	0	0	0	0	0	0	0	0	0	0	0	0	0	0
AC009237.14	0	0	1	0	0	0	0	0	0	0	0	0	1	0	0	0	0	0	0	0	0	0	0	0	0	0	0	0	1	1	0	0	0	0	0	2	0	0	0	0	0	0	0	0	0	0	1	0	0
AC009237.15	0	0	2	0	0	0	0	0	0	0	0	0	0	0	0	0	0	0	0	0	0	0	0	0	0	0	0	0	0	0	0	0	2	0	0	0	1	0	0	0	0	0	0	0	0	0	1	0	0
AC009242.1	0	2	0	0	0	0	0	0	0	0	0	0	0	0	0	0	0	0	0	0	0	0	0	0	0	0	0	0	0	0	0	0	0	0	0	0	0	0	0	0	0	2	0	0	0	0	0	0	0
AC009262.1	0	0	0	0	0	0	0	0	0	0	0	0	0	0	0	0	0	0	0	0	0	0	0	0	0	0	0	0	0	0	0	0	0	0	0	0	0	0	0	0	0	0	0	0	0	0	0	0	0
AC009269.3	0	0	0	0	0	0	0	0	0	0	0	0	0	0	0	0	0	0	0	0	0	0	0	0	0	0	0	0	0	0	0	0	0	0	0	0	0	0	0	0	0	0	0	0	0	0	0	0	0
AC009271.1	0	1	0	0	0	0	0	0	0	0	0	1	0	0	0	0	0	0	0	0	1	0	0	0	2	0	0	0	0	1	0	0	0	0	0	0	0	0	1	0	0	0	0	0	1	0	0	0	0
AC009275.1	4	0	3	2	0	0	0	0	0	7	1	0	3	0	0	0	0	0	0	1	0	0	0	0	3	1	0	0	2	11	2	0	0	0	0	6	0	0	2	0	0	0	0	0	8	0	15	1	5
AC009276.1	0	0	0	0	0	0	0	0	0	0	0	0	0	0	0	0	0	0	0	3	0	0	0	0	0	0	0	0	0	1	0	0	0	0	0	0	0	0	0	0	0	0	0	0	0	0	0	0	0
AC009283.1	0	0	1	1	0	0	0	0	3	2	0	0	0	0	0	0	0	0	0	0	0	0	0	0	1	0	2	0	0	5	0	1	0	1	0	2	0	0	1	0	0	0	9	3	0	0	0	0	1
AC009292.1	0	0	0	0	0	0	0	0	0	0	0	0	0	0	0	0	0	0	0	0	0	0	2	0	0	0	0	0	0	0	0	0	0	0	0	0	0	0	1	0	0	0	0	0	0	0	0	0	0
AC009336.2	0	0	0	0	0	0	0	0	0	0	0	0	1	0	0	0	1	0	0	0	0	0	0	0	0	0	0	0	0	0	0	0	0	0	0	0	0	0	0	0	0	0	0	0	0	0	1	0	0
AC009387.1	0	0	0	0	0	0	0	0	0	0	0	0	0	0	0	0	0	0	0	0	0	0	0	0	0	0	0	0	0	0	0	0	0	0	0	0	0	0	0	0	0	0	0	0	0	0	0	0	0
AC009404.1	0	2	3	0	0	0	0	0	1	5	0	0	0	0	0	0	0	0	0	1	0	0	0	0	0	0	0	1	0	5	0	0	0	0	1	1	0	0	0	0	0	0	0	0	0	0	4	0	0
AC009411.1	0	0	0	0	0	0	0	0	0	0	0	0	0	0	0	0	0	0	0	0	0	0	0	0	0	0	0	0	0	0	1	0	0	0	0	0	0	0	0	0	0	0	0	0	0	0	0	0	0
AC009411.2	0	0	0	0	0	0	0	0	0	0	0	0	0	0	0	0	0	0	0	0	0	0	0	0	0	0	0	0	0	0	0	0	0	0	0	0	0	0	1	0	0	0	0	0	0	0	0	0	0
AC009432.1	0	0	0	0	0	0	0	0	0	0	0	0	0	0	0	0	0	0	0	0	0	0	0	0	0	0	0	0	0	0	0	0	0	0	0	0	0	0	1	0	0	0	0	0	0	0	0	0	0
AC009435.1	0	0	0	0	0	0	0	0	0	0	0	0	0	0	0	0	0	0	0	0	0	0	0	0	0	0	0	0	0	0	0	0	0	0	0	0	0	0	0	0	0	0	0	0	0	0	0	0	0
AC009446.1	0	0	0	0	0	0	0	0	0	0	0	0	0	0	0	0	0	0	0	0	0	0	0	0	0	0	0	1	0	0	0	0	0	2	0	0	0	0	0	0	0	0	1	0	0	0	0	0	1
AC009468.1	0	0	0	0	0	0	0	0	0	0	0	0	0	0	0	0	0	0	0	0	0	0	0	0	0	0	0	0	0	0	0	0	0	0	0	0	0	0	0	0	0	0	0	0	0	0	0	0	0
AC009468.2	0	0	0	0	0	0	0	0	0	0	0	0	0	0	0	0	0	0	0	0	0	0	0	0	0	0	1	0	0	0	0	0	0	0	0	0	0	0	3	0	0	1	0	0	0	0	0	0	0
AC009478.1	0	0	0	0	0	0	0	0	0	0	0	0	0	0	0	0	0	0	0	0	0	0	0	0	0	0	0	0	0	0	0	0	0	0	0	0	0	0	0	0	0	0	0	0	0	0	0	0	0
AC009486.1	0	0	0	0	0	0	0	0	0	0	0	0	0	0	0	0	0	0	0	0	0	0	0	0	0	0	0	0	0	0	0	0	0	0	0	0	0	0	0	0	0	0	0	0	0	0	0	0	0
AC009495.1	0	0	0	0	0	0	0	0	0	1	0	0	0	0	0	0	0	0	0	0	0	0	0	0	0	0	0	0	1	1	0	0	0	0	0	0	0	0	0	0	0	0	0	0	0	0	0	0	0
AC009495.2	0	0	0	0	0	0	0	0	0	0	0	0	0	0	0	0	0	0	0	0	0	0	0	0	0	0	0	1	0	0	0	0	0	0	0	0	0	0	0	0	0	0	0	0	0	0	0	0	0
AC009495.3	1	0	0	0	0	0	0	0	0	1	1	0	0	0	0	0	0	0	0	3	0	0	0	0	1	1	0	0	1	0	0	0	0	0	0	0	0	0	0	0	0	0	0	0	1	0	4	0	0
AC009498.1	0	0	0	0	0	0	0	0	0	0	0	0	0	0	0	0	0	0	0	0	0	0	0	0	0	0	0	0	0	0	0	0	0	0	0	0	0	0	0	0	0	0	0	0	0	0	0	0	0
AC009502.1	0	3	0	0	0	0	0	0	0	0	0	0	0	0	0	0	0	0	0	0	0	0	0	0	0	0	0	0	0	1	0	0	0	0	0	0	0	0	0	0	0	0	0	0	0	0	0	0	0
AC009505.1	0	0	0	0	0	0	0	0	0	0	0	0	0	0	0	0	0	0	0	0	0	0	0	0	0	0	0	0	0	0	0	0	0	0	0	0	0	0	1	0	0	0	0	0	0	0	0	0	0
AC009509.2	0	1	0	2	0	0	0	0	1	2	0	0	0	0	0	0	0	0	1	1	1	0	0	0	0	0	0	1	1	0	0	0	0	0	0	0	0	0	0	0	0	0	1	0	1	0	2	2	0
AC009518.1	0	0	0	0	0	0	0	0	0	0	0	0	0	0	0	0	0	0	0	0	0	0	0	0	0	0	0	0	0	0	0	0	0	0	0	0	0	0	0	0	0	0	0	0	0	0	0	0	0
AC009531.1	0	0	0	0	0	0	0	0	0	0	0	0	0	0	0	0	0	0	0	0	0	0	0	0	0	0	0	0	0	0	0	0	0	0	0	0	0	0	0	0	0	2	0	0	0	0	0	0	0
AC009549.1	0	0	0	0	0	0	0	0	0	0	0	0	0	0	0	0	0	0	0	0	0	0	0	0	0	0	0	0	0	0	0	0	0	0	0	0	0	0	0	0	0	0	0	0	0	0	0	0	0
AC009560.1	0	1	0	0	0	0	0	0	0	0	0	0	0	0	0	0	0	0	0	0	0	0	0	0	3	0	0	0	0	1	0	0	0	0	0	0	0	0	0	0	0	0	0	0	0	0	0	0	0
AC009597.1	0	0	0	0	0	0	0	0	0	0	0	0	0	0	0	0	0	0	0	0	0	0	0	0	0	0	0	0	0	0	0	0	0	0	0	0	1	0	0	0	0	0	0	0	0	0	0	0	0
AC009623.1	0	1	0	0	0	0	0	0	0	0	0	0	0	0	0	0	0	0	0	0	0	0	0	0	0	0	0	0	0	0	0	0	0	0	0	0	0	0	1	0	0	0	0	0	0	0	0	0	0
AC009623.2	0	0	0	0	0	0	0	0	0	0	0	0	0	0	0	0	0	0	0	0	0	0	0	0	0	0	0	0	0	0	0	0	0	0	0	0	0	0	0	0	0	0	0	0	0	0	0	0	0
AC009652.1	0	0	0	0	0	0	0	0	0	0	0	0	0	0	0	0	0	0	0	0	0	0	0	0	0	0	0	0	0	2	0	0	0	0	0	0	0	0	0	0	0	0	0	0	0	0	0	0	0
AC009654.1	0	0	0	0	0	0	0	0	0	0	0	0	0	0	0	0	0	0	0	0	0	0	0	0	0	0	0	0	0	0	0	0	0	0	0	0	0	0	0	0	0	0	0	0	0	0	0	0	0
AC009686.2	1	0	5	1	0	0	0	0	0	2	0	0	0	2	0	0	0	1	1	0	0	0	0	0	7	0	0	0	2	9	1	0	0	0	0	2	0	0	0	2	0	0	0	0	0	0	3	0	1
AC009690.1	0	0	1	0	0	0	0	0	0	2	0	0	0	0	0	0	0	0	0	6	0	1	0	0	26	0	0	0	0	15	0	0	1	0	0	5	0	0	0	6	0	0	0	0	1	0	2	0	0
AC009690.3	0	0	0	0	0	0	0	0	0	0	0	0	0	0	0	0	0	0	0	0	0	0	0	0	0	0	0	0	0	9	0	0	1	0	0	0	0	0	0	0	0	0	0	0	0	0	11	0	0
AC009720.1	0	0	0	0	0	0	0	0	0	0	0	0	0	0	0	0	0	0	0	0	0	0	0	0	0	0	0	0	0	0	0	0	0	0	0	0	0	0	1	0	0	0	0	0	0	0	0	0	0
AC009743.1	0	0	0	0	0	0	0	0	0	0	0	0	0	0	0	0	0	0	0	0	0	0	0	0	0	0	0	0	0	0	0	0	0	0	0	0	0	0	0	0	0	0	0	0	0	0	0	0	0
AC009779.3	0	0	8	2	1	0	0	0	0	3	2	0	1	2	0	0	2	0	0	0	1	0	0	0	6	0	0	3	1	7	0	5	0	0	0	7	0	1	0	0	0	0	7	1	3	0	7	1	3
AC009803.1	0	0	0	0	0	0	0	0	0	0	0	0	0	0	0	0	0	0	0	0	0	0	0	0	0	0	0	0	0	0	0	0	0	0	0	0	0	0	0	0	0	0	0	0	0	0	0	0	0
AC009803.2	0	1	0	0	0	0	0	0	0	0	0	0	1	0	0	0	0	0	0	0	0	0	0	0	1	0	0	0	0	0	0	0	0	0	0	0	0	0	1	0	0	0	0	0	0	1	1	0	0
AC009804.2	0	0	1	0	0	0	0	0	0	0	0	0	0	0	0	0	0	0	0	0	0	0	0	0	0	0	0	0	0	0	0	0	0	0	0	0	0	0	1	0	0	0	0	0	0	0	0	0	0
AC009806.1	0	0	0	0	0	0	0	0	0	0	0	0	0	0	0	0	0	0	0	0	0	0	0	0	0	0	0	0	0	0	0	0	0	0	0	0	0	0	0	0	0	0	0	0	0	0	0	0	0
AC009812.3	0	0	0	0	0	0	0	0	0	0	0	0	0	0	0	0	0	0	0	0	0	0	0	0	0	0	0	0	0	0	0	0	0	0	0	0	0	0	0	0	0	0	0	0	0	0	0	0	0
AC009812.4	0	0	0	0	0	0	0	0	0	0	0	0	0	0	0	0	0	0	0	0	0	0	0	0	0	0	0	0	0	1	0	0	0	0	0	1	0	0	0	0	0	0	0	0	0	0	0	0	0
AC009869.1	0	0	0	0	0	0	0	0	0	0	0	0	0	0	0	0	0	0	0	0	0	0	0	0	0	0	0	0	0	0	0	0	0	0	0	0	0	0	0	0	0	0	0	0	0	0	0	0	0
AC009902.3	0	0	0	0	0	0	0	0	0	0	0	0	0	0	0	0	0	0	0	0	0	0	0	0	0	0	0	0	0	0	0	0	0	0	0	0	0	0	1	0	0	1	0	0	0	0	0	0	0
AC009930.1	0	0	0	0	0	0	0	0	0	0	0	0	0	0	0	0	0	0	0	0	0	0	0	0	0	0	0	0	0	0	0	0	0	0	0	0	0	0	1	0	0	0	0	0	0	0	0	0	0
AC009955.2	0	0	0	0	0	0	0	0	0	0	0	0	0	0	0	0	0	0	0	0	0	0	0	0	0	0	0	0	0	0	0	0	0	0	0	0	0	0	0	0	0	0	0	0	0	0	0	0	0
AC009961.1	1	5	1	0	0	0	0	0	0	6	1	21	1	3	0	0	0	0	0	0	1	0	0	0	1	0	0	1	1	10	0	0	0	0	0	5	0	0	0	1	0	0	0	0	2	0	4	0	0
AC009965.1	0	0	0	0	0	0	0	0	0	0	0	0	0	0	0	0	0	0	0	0	0	0	0	0	0	0	0	0	0	0	0	0	0	0	0	0	0	0	0	0	0	0	0	0	0	0	0	0	0
AC009971.1	0	0	0	0	0	0	0	0	0	0	0	0	0	0	0	0	0	0	0	0	0	0	0	0	0	0	0	0	0	0	0	0	0	0	0	0	0	0	0	0	0	0	0	0	0	0	0	0	0
AC009974.1	0	1	0	0	0	0	0	0	1	0	0	0	0	0	0	0	0	0	0	0	0	0	0	0	3	0	0	1	0	2	0	2	0	0	0	2	0	0	1	0	0	2	0	0	0	0	0	0	0
AC009975.1	0	0	0	0	0	0	0	0	0	0	0	0	0	0	0	0	0	0	0	0	0	0	0	0	0	0	0	0	0	0	0	0	0	0	0	0	0	0	2	0	0	1	0	0	0	0	0	0	0
AC009975.2	0	0	0	0	0	0	0	0	0	0	0	0	0	0	0	0	0	0	0	0	0	0	0	0	0	0	0	0	0	0	0	0	0	0	0	0	0	0	1	0	0	0	0	0	0	0	0	0	0
AC009988.1	0	0	0	0	0	0	0	0	0	0	0	0	0	0	0	0	0	0	0	0	0	0	0	0	0	0	0	0	0	0	0	0	0	0	0	0	0	0	2	0	0	0	0	0	0	0	0	0	0
AC010096.1	0	0	0	0	0	0	0	0	0	0	0	0	0	0	0	0	0	0	0	0	0	0	0	0	0	0	1	0	0	0	0	0	0	0	0	0	0	0	0	0	0	0	0	0	0	0	0	0	0
AC010105.1	0	0	0	0	0	0	0	0	0	0	0	0	0	0	0	0	0	0	0	0	0	0	0	0	0	0	0	0	0	0	0	0	0	0	0	0	0	0	0	0	0	0	0	0	0	0	0	0	0
AC010132.1	0	0	0	0	0	0	0	0	0	0	0	0	0	0	0	0	0	0	0	0	0	0	0	0	0	0	0	0	0	0	0	0	0	0	0	0	0	0	0	0	0	0	0	0	0	0	0	0	0
AC010132.3	49	29	115	22	2	0	16	0	22	41	7	544	113	8	0	0	12	10	0	37	17	8	15	0	479	0	0	794	193	389	6	15	1	0	82	54	0	78	0	29	6	0	389	0	262	0	300	2	46
AC010132.4	0	0	0	0	0	0	0	0	0	0	0	0	1	0	0	0	0	0	0	0	0	0	0	0	0	0	0	0	0	0	0	0	0	0	0	0	0	0	0	0	0	0	0	0	0	0	0	0	0
AC010139.1	0	0	0	0	0	0	0	0	0	0	0	0	0	0	0	0	0	0	0	0	0	0	0	0	0	1	7	0	0	0	0	0	0	0	0	0	0	0	1	0	0	0	0	0	0	0	0	0	0
AC010145.1	0	0	0	0	0	0	0	0	0	0	0	0	0	0	0	0	0	0	0	0	0	0	0	0	0	0	0	0	0	0	0	0	0	0	0	0	0	0	0	0	0	0	0	0	0	0	0	0	0
AC010163.1	0	0	0	0	0	0	0	0	0	0	0	0	0	0	0	0	0	0	0	0	0	3	0	0	0	0	0	0	0	0	0	0	0	0	0	0	0	0	0	0	0	0	0	0	0	0	0	0	0
AC010163.2	0	0	0	0	0	0	0	0	0	0	0	0	0	0	0	0	0	0	0	0	0	0	0	0	0	0	0	0	0	0	0	0	0	0	0	0	0	0	1	0	0	0	0	0	0	0	0	0	0
AC010175.1	0	0	0	0	0	0	0	0	0	0	0	0	0	0	0	0	0	0	0	0	0	0	0	0	0	0	0	0	3	1	0	0	0	0	0	4	0	1	0	0	0	0	0	0	0	0	0	0	0
AC010177.1	0	0	0	0	0	0	0	0	0	0	0	0	0	0	0	0	0	0	0	0	0	0	0	0	0	0	0	1	0	0	0	0	0	0	0	0	0	0	0	0	0	0	0	0	0	0	0	0	0
AC010183.1	0	0	0	0	0	0	0	0	0	0	0	0	0	0	0	0	0	0	0	0	0	0	0	0	0	0	0	0	0	0	0	0	0	0	0	0	0	0	0	0	0	0	0	0	0	0	0	0	0
AC010183.2	0	0	0	0	0	0	0	0	0	0	0	0	0	0	0	0	0	0	0	0	0	0	0	0	0	0	0	0	0	0	0	0	0	0	0	0	0	0	0	0	0	0	0	0	0	0	0	0	0
AC010196.1	0	0	0	0	0	0	0	0	0	0	0	0	0	0	0	0	0	0	0	0	0	0	0	0	0	0	0	0	0	0	0	0	0	0	0	0	0	0	0	0	0	0	0	0	0	0	0	0	0
AC010198.1	0	0	0	0	0	0	0	0	0	0	0	0	0	0	0	0	0	0	0	0	0	0	0	0	0	0	0	0	0	0	0	0	0	1	0	1	0	0	0	0	0	0	0	0	0	0	0	0	0
AC010201.1	0	0	0	0	0	0	0	0	2	0	0	0	0	0	0	0	0	0	0	0	0	0	0	0	0	0	0	0	0	1	0	0	0	0	0	0	0	0	0	0	0	0	0	0	3	0	0	0	0
AC010201.2	0	0	0	0	0	0	0	0	0	3	0	0	1	0	0	0	0	0	0	0	0	0	0	0	1	0	0	1	0	2	0	0	0	0	0	0	0	0	0	0	0	0	0	0	0	0	1	0	0
AC010205.1	0	0	1	0	0	0	0	0	0	0	0	0	0	0	0	0	0	0	0	0	0	0	0	0	0	0	0	0	0	1	0	0	0	0	0	1	0	0	1	0	0	0	0	0	0	0	0	0	0
AC010207.1	0	0	0	1	0	0	0	0	0	0	0	1	1	0	0	0	0	0	0	0	0	0	0	0	2	0	0	1	0	1	0	0	0	0	0	0	0	0	0	0	0	0	0	0	0	0	1	0	0
AC010240.3	0	0	0	0	0	0	0	0	0	0	0	0	0	0	0	0	0	0	0	0	0	0	0	0	0	0	0	0	0	0	0	0	0	0	0	0	0	0	0	0	0	0	0	0	0	0	0	0	0
AC010245.2	0	0	0	0	0	0	0	0	0	0	0	0	0	0	0	0	0	0	0	0	0	0	0	0	0	0	0	0	2	0	0	0	0	0	0	1	0	0	0	0	0	0	0	0	1	0	4	0	1
AC010255.3	0	0	0	0	0	0	0	0	0	1	0	0	0	0	0	0	0	0	1	0	0	0	0	0	0	0	0	0	0	17	0	0	0	0	0	0	0	0	0	0	0	0	0	0	0	0	0	0	0
AC010266.1	0	0	0	0	0	0	1	0	0	0	0	0	0	0	0	0	0	0	0	0	0	0	0	0	0	0	0	0	0	0	0	0	0	0	0	0	0	0	0	0	0	0	0	0	0	0	0	0	0
AC010266.2	0	0	0	0	0	0	0	0	0	0	0	0	0	0	0	0	0	0	0	0	0	0	0	0	0	0	0	0	0	0	0	0	0	0	0	0	0	0	0	0	0	1	0	0	0	0	0	0	0
AC010267.1	0	0	0	0	0	0	0	0	0	0	0	0	0	0	0	0	0	0	0	0	0	0	0	0	0	0	0	0	0	0	0	0	0	0	0	0	0	0	0	0	0	0	0	0	0	0	0	0	0
AC010271.2	0	0	0	0	0	0	0	0	0	0	0	0	0	0	0	0	0	0	0	0	0	0	0	0	0	0	0	0	0	0	0	0	0	0	0	0	0	0	0	0	0	0	0	0	0	0	0	0	0
AC010273.2	0	0	0	0	0	0	1	0	0	0	0	0	0	0	0	0	0	0	0	0	0	0	0	0	0	0	0	0	0	0	0	0	0	0	0	0	0	0	0	0	0	0	0	0	0	0	0	0	0
AC010280.1	0	0	0	0	0	0	0	0	0	0	0	0	0	0	0	0	0	0	0	0	0	0	0	0	0	0	0	0	0	1	0	0	0	0	0	0	0	0	0	0	0	0	0	0	0	0	0	0	0
AC010280.2	0	1	0	0	0	0	0	0	0	0	0	0	0	0	0	0	0	0	0	0	0	0	0	0	0	0	0	0	0	0	0	0	0	0	0	1	0	0	0	0	0	0	0	0	0	0	0	0	0
AC010280.3	0	0	0	0	0	0	0	0	0	0	0	0	0	0	0	0	0	0	0	0	0	0	0	0	0	0	1	0	0	0	0	0	0	0	0	0	0	0	1	0	0	0	0	0	0	0	0	0	0
AC010319.2	0	0	0	0	0	0	0	0	0	0	0	0	0	0	0	0	0	0	0	0	0	0	0	0	0	0	0	0	0	0	0	0	0	0	0	0	0	0	0	0	0	0	0	0	0	0	0	0	0
AC010319.5	0	0	0	0	0	0	0	0	0	0	0	0	0	0	0	0	0	0	0	0	0	0	0	0	0	0	0	0	0	0	0	0	0	0	0	0	0	0	0	0	0	0	0	0	0	0	0	0	0
AC010323.1	43	43	193	13	0	8	0	0	3	37	1	44	36	2	0	0	7	4	0	19	39	2	2	3	261	2	4	235	96	416	101	35	0	0	20	66	0	249	0	12	4	0	393	2	133	0	219	16	55
AC010325.1	0	0	0	0	0	0	0	0	0	0	0	0	0	0	0	0	0	0	0	0	0	0	0	0	0	0	0	0	0	0	0	0	0	0	0	0	0	0	0	0	0	0	0	0	0	0	0	0	0
AC010326.2	0	0	0	0	0	0	0	0	0	0	0	1	0	0	0	0	0	0	0	1	2	0	0	0	1	0	0	0	0	4	0	0	0	0	0	0	0	0	0	0	0	1	0	2	0	0	2	0	1
AC010327.1	0	1	0	0	0	0	0	0	0	0	0	0	0	0	0	0	0	0	0	0	0	0	0	0	0	0	0	0	0	0	0	0	0	0	0	0	0	0	0	0	0	0	0	0	0	0	0	0	0
AC010327.4	0	0	0	0	0	0	0	0	0	0	0	0	0	0	0	0	0	0	0	0	0	0	0	0	0	0	0	0	0	0	0	0	0	0	0	0	0	0	0	0	0	0	0	0	0	0	0	0	0
AC010328.1	0	3	0	0	0	0	0	0	0	1	0	0	0	0	0	0	0	0	0	0	1	0	0	0	1	0	0	0	1	1	0	0	0	0	0	0	0	0	0	0	0	1	0	0	0	0	0	0	0
AC010329.1	0	0	1	0	0	0	0	0	0	0	0	0	0	0	0	0	0	0	0	0	0	0	0	0	0	0	0	0	0	0	0	1	0	0	0	1	0	0	0	0	0	0	1	0	0	0	2	2	0
AC010333.3	0	0	0	0	0	0	0	0	0	0	0	0	0	0	0	0	0	0	0	0	0	0	0	0	0	0	0	0	0	0	0	0	0	0	0	0	0	0	0	0	0	0	0	0	0	0	0	0	0
AC010336.3	0	0	0	0	0	0	0	0	0	0	0	0	0	0	0	0	0	0	0	0	0	0	1	0	0	0	0	0	0	0	0	0	0	0	0	0	0	0	0	0	0	0	0	0	0	0	0	0	0
AC010343.3	0	0	0	0	0	0	0	0	0	0	0	0	0	0	0	0	0	0	0	0	0	0	0	0	0	0	0	0	0	0	0	0	0	0	0	0	0	0	1	0	0	0	0	0	0	0	0	0	0
AC010359.1	0	0	0	0	0	0	0	0	0	0	0	0	0	0	0	0	0	0	0	0	0	0	0	0	0	0	0	0	0	0	0	0	0	0	0	0	0	0	0	0	0	0	0	0	0	0	0	0	0
AC010387.1	0	0	0	0	0	0	0	0	0	0	0	0	0	0	0	0	0	0	0	0	0	0	0	0	0	0	0	0	0	0	0	0	0	0	0	0	0	0	0	0	0	0	0	0	0	0	0	0	0
AC010395.1	0	0	0	0	0	0	0	0	0	0	0	0	0	0	0	0	0	0	0	0	0	0	0	0	0	0	0	0	0	0	0	0	0	0	0	0	0	0	0	0	0	0	0	0	0	0	0	0	0
AC010406.1	0	0	0	0	0	0	0	0	0	0	0	0	0	0	0	0	0	0	0	0	0	0	0	0	0	0	0	0	0	0	0	0	0	0	0	0	0	0	0	0	0	0	0	0	0	0	0	0	0
AC010420.1	0	0	0	0	0	0	0	0	0	0	0	0	0	0	0	0	0	0	0	0	0	0	0	0	0	0	0	0	0	0	0	0	0	0	0	0	0	0	0	0	0	0	0	0	0	0	0	0	0
AC010422.1	0	0	0	0	0	0	0	0	0	1	0	0	0	0	0	0	0	0	0	0	0	0	0	0	0	0	0	0	0	0	0	0	0	0	0	0	0	0	0	0	0	0	0	0	0	0	0	0	0
AC010422.2	0	0	0	1	0	0	0	0	1	0	0	1	0	0	0	0	0	0	0	0	0	0	0	0	0	0	0	1	0	1	0	0	0	0	0	0	0	0	1	0	0	1	0	0	0	0	0	0	2
AC010422.3	126	48	35	40	0	0	0	0	32	30	11	716	72	9	1	0	10	1	0	17	14	11	4	1	477	3	7	169	42	208	24	61	0	0	0	43	1	118	0	11	1	1	372	5	64	0	158	10	21
AC010422.5	0	27	4	0	0	0	0	0	0	0	0	0	0	0	0	0	1	0	0	7	0	1	0	0	0	0	0	0	11	1	0	4	0	0	0	0	0	0	1	0	1	0	14	0	0	0	5	0	0
AC010422.6	4	20	64	8	0	0	0	6	17	21	4	0	21	6	10	0	1	1	0	32	38	13	33	0	87	0	0	226	8	106	9	4	0	0	2	25	0	8	0	2	3	0	7	0	7	3	142	1	34
AC010424.2	0	0	0	0	0	0	0	0	0	0	0	0	0	0	0	0	0	0	0	0	0	0	0	0	0	0	0	0	0	0	0	0	0	0	0	0	0	0	0	0	0	0	0	0	0	0	0	0	0
AC010424.3	0	0	0	0	0	0	0	0	0	0	0	0	0	0	0	0	0	0	0	0	0	0	0	0	0	0	0	0	0	0	0	0	0	0	0	0	0	0	2	0	0	0	0	0	0	0	0	0	0
AC010425.1	0	0	0	0	0	0	0	0	0	0	0	0	0	0	0	0	0	0	0	0	0	0	0	0	0	0	0	0	1	0	0	0	0	0	0	0	0	0	0	0	0	0	0	0	0	0	0	0	0
AC010445.1	0	0	0	0	0	0	0	0	0	0	0	0	0	0	0	0	0	0	0	0	0	0	0	0	0	0	0	0	0	0	0	0	0	0	0	0	0	0	0	0	0	0	0	0	0	0	0	0	0
AC010451.1	0	0	0	0	0	0	0	0	0	0	0	0	0	0	0	0	0	0	0	0	0	0	0	0	0	0	0	0	0	0	0	0	0	0	0	0	0	0	0	0	0	0	0	0	0	0	0	0	0
AC010451.2	0	0	0	0	0	0	0	0	0	0	0	0	0	0	0	0	0	0	0	0	0	0	0	0	0	0	1	0	0	0	0	0	0	0	0	0	0	0	0	0	0	0	0	0	0	0	0	0	0
AC010451.3	0	0	0	0	0	0	0	0	0	0	0	0	0	0	0	0	0	0	0	0	0	0	0	0	0	0	0	0	0	0	0	0	0	0	0	0	0	0	0	0	0	0	0	0	0	0	0	0	0
AC010463.1	0	1	2	0	0	0	0	1	0	10	0	0	2	1	0	0	1	0	0	3	0	0	0	0	0	0	0	0	0	1	0	0	0	1	0	1	0	2	0	0	0	0	0	0	14	0	0	0	2
AC010485.1	0	0	0	0	0	0	0	0	0	0	0	0	0	0	0	0	0	0	0	0	0	0	0	0	0	0	0	0	0	0	0	0	0	0	0	0	0	0	0	0	0	0	0	0	0	0	0	0	0
AC010486.1	0	0	0	0	0	0	0	0	0	0	0	0	0	0	0	0	0	0	0	0	0	0	0	0	0	0	0	0	0	0	0	0	0	0	0	0	0	0	0	0	0	0	0	0	0	0	0	0	0
AC010486.2	0	0	0	0	0	0	0	0	0	0	0	0	0	0	0	0	0	0	0	0	0	0	0	0	0	0	0	0	0	0	0	0	0	0	0	0	0	0	1	0	0	0	0	0	0	0	0	0	0
AC010486.3	0	0	0	0	0	0	0	0	0	0	0	0	0	0	0	0	0	0	0	0	0	0	0	0	0	0	0	0	0	0	0	0	0	0	0	0	0	0	0	0	0	0	0	0	0	0	0	0	0
AC010487.2	0	0	0	0	0	0	0	0	0	0	0	0	0	0	0	0	0	0	0	0	0	0	0	0	0	0	0	0	0	0	0	0	0	0	0	0	0	0	0	0	0	0	0	0	0	0	0	0	0
AC010511.1	0	0	0	0	0	0	0	0	0	0	0	0	0	0	0	0	0	0	0	0	0	0	0	0	0	0	0	0	0	0	0	0	0	0	0	0	0	0	0	0	0	0	0	0	0	0	0	0	0
AC010519.1	0	0	0	0	0	0	0	0	0	0	1	0	0	0	0	0	0	0	0	0	0	0	0	0	1	0	0	0	0	1	0	0	0	1	0	0	0	0	0	0	0	0	0	0	0	0	0	0	2
AC010522.1	0	0	0	0	0	0	0	1	0	0	0	0	0	1	0	0	0	0	0	0	0	0	0	0	0	0	0	1	0	0	0	0	0	0	0	0	0	0	0	0	0	0	0	0	0	0	0	0	0
AC010528.1	0	0	0	0	0	0	0	0	0	0	0	0	0	0	0	0	0	0	0	0	0	0	0	0	0	0	0	0	0	0	0	0	0	0	0	0	0	0	0	0	0	0	0	0	0	0	0	0	0
AC010531.1	0	0	7	0	0	0	0	0	14	0	0	0	0	0	0	0	2	0	0	0	0	0	0	0	112	0	0	0	0	12	0	0	0	0	0	0	0	0	0	0	0	0	0	0	0	0	5	0	0
AC010536.1	0	0	0	0	0	0	0	0	0	1	1	0	1	0	0	0	0	0	0	0	0	0	0	0	0	0	0	0	0	0	0	0	0	0	0	0	0	0	0	0	0	0	0	0	0	0	2	0	0
AC010542.2	0	0	0	0	0	0	0	0	0	0	0	0	0	0	0	0	0	0	0	0	0	0	0	2	0	0	0	0	0	0	0	0	0	0	0	0	0	0	0	0	0	1	0	0	0	0	0	0	0
AC010542.3	0	3	0	0	0	0	0	0	3	0	0	0	0	0	0	0	0	0	0	0	0	0	0	0	14	0	0	11	0	4	0	0	0	0	0	0	0	0	0	0	0	0	0	0	0	0	0	0	2
AC010542.4	0	0	2	1	0	0	0	0	0	0	0	0	0	0	0	0	0	0	0	0	0	0	0	0	0	0	1	0	0	1	0	0	0	2	0	0	0	0	0	0	0	2	0	0	0	0	0	0	1
AC010547.4	0	13	0	0	0	0	0	0	7	6	0	0	5	0	0	0	0	0	0	4	0	0	0	0	3	0	0	0	0	21	0	0	2	0	4	3	0	0	0	0	3	0	43	1	10	0	15	0	23
AC010551.1	0	0	0	0	0	0	0	0	0	0	0	0	0	0	0	0	0	0	0	0	0	0	0	0	0	0	0	0	0	0	0	0	0	0	0	0	0	0	0	0	0	0	1	0	0	0	0	0	0
AC010551.3	0	0	0	0	0	0	0	0	0	0	0	0	0	0	0	0	0	0	0	0	0	0	0	0	0	0	0	1	0	0	0	0	0	0	0	0	0	0	0	0	0	0	0	0	0	0	0	0	0
AC010595.1	0	0	0	0	0	0	0	0	0	0	0	0	0	0	0	0	0	0	0	0	0	0	0	0	0	0	0	0	0	0	0	0	0	0	0	0	0	0	0	0	0	0	0	0	0	0	0	0	0
AC010601.1	0	1	0	0	0	0	0	0	0	0	0	0	0	0	0	0	0	0	0	0	0	0	0	0	0	0	0	0	0	0	0	0	0	0	0	0	0	0	0	0	0	0	0	0	0	0	0	0	0
AC010615.4	0	0	8	0	0	1	0	0	2	10	0	0	11	0	0	0	0	0	0	21	28	0	0	0	138	0	0	50	0	53	0	44	0	0	0	8	0	28	0	0	0	0	14	0	136	0	41	1	1
AC010616.1	55	164	1	1	0	0	0	0	0	1	12	0	6	4	0	0	0	1	0	0	9	4	2	0	21	10	0	51	53	87	29	0	0	0	0	1	0	0	0	0	0	0	0	0	20	0	0	0	0
AC010618.3	0	3	1	1	1	0	0	0	0	0	1	0	0	1	0	0	0	0	0	1	0	0	0	0	0	0	0	1	0	7	1	0	0	0	1	4	0	0	0	1	0	0	0	0	0	0	3	1	0
AC010619.1	0	0	0	0	0	0	0	0	0	0	0	0	0	0	0	0	0	0	0	0	0	0	0	0	0	0	0	0	0	0	0	0	0	0	0	0	0	0	1	0	0	0	0	0	0	0	0	0	0
AC010624.2	0	0	0	0	0	0	0	0	0	0	0	0	0	0	0	0	0	0	0	0	0	0	0	0	0	0	0	0	0	0	0	0	0	0	0	0	0	0	0	0	0	0	0	0	0	0	0	0	0
AC010634.1	0	0	0	0	0	0	0	0	0	0	0	0	0	0	0	0	0	0	0	0	0	0	0	0	0	0	0	0	0	0	0	0	0	0	0	0	0	0	0	0	0	0	0	0	0	0	0	0	0
AC010636.1	0	0	0	0	0	0	0	0	0	0	0	0	0	0	0	0	0	0	0	0	0	0	0	0	0	0	0	0	0	0	0	0	0	0	0	0	0	0	0	0	0	0	0	0	0	0	0	0	0
AC010636.2	0	0	1	0	3	0	0	0	0	0	10	0	0	0	0	0	0	0	0	1	3	0	0	0	0	0	0	0	0	2	0	0	0	0	0	5	0	5	0	4	0	0	81	0	20	0	107	0	2
AC010641.1	0	0	0	0	0	0	0	0	0	0	0	0	0	0	0	0	0	0	0	0	0	0	0	0	0	0	0	0	0	0	0	0	0	0	0	0	0	0	0	0	0	0	0	0	0	0	0	0	0
AC010646.1	0	0	0	0	0	0	0	0	0	0	0	0	1	0	0	0	0	0	0	0	0	0	0	0	0	0	0	0	0	2	0	0	0	0	0	0	0	0	0	0	0	0	0	0	0	0	0	0	0
AC010654.1	0	0	0	0	0	0	0	0	0	0	0	0	0	0	0	0	0	0	0	0	0	0	0	0	0	0	0	1	0	0	0	1	0	0	0	0	0	0	0	0	0	0	0	0	1	0	0	0	1
AC010680.4	0	0	0	0	0	0	0	0	0	0	0	0	2	0	0	0	0	0	0	0	0	0	0	0	0	0	0	0	0	0	0	0	0	0	0	0	0	0	0	0	0	0	0	0	0	0	0	0	0
AC010680.5	0	0	0	0	0	0	0	0	0	0	0	0	0	0	0	0	0	0	0	0	0	0	0	0	0	0	0	0	0	0	0	0	0	0	0	0	0	0	0	0	0	0	0	0	0	0	0	0	0
AC010719.1	0	0	0	0	0	0	0	0	0	0	0	0	0	0	0	0	0	0	0	0	0	0	0	0	0	0	0	0	0	1	1	0	0	0	0	0	0	0	3	0	0	0	0	0	0	0	0	0	1
AC010722.1	0	0	0	0	0	0	0	0	0	0	0	0	0	0	0	0	0	0	0	0	0	0	0	0	0	0	0	0	0	0	0	0	0	0	0	0	0	0	0	0	0	0	0	0	0	0	0	0	0
AC010723.1	0	0	0	0	0	0	0	0	0	0	0	0	0	0	0	0	0	0	0	0	0	0	0	0	0	0	0	0	0	0	0	0	0	0	0	0	0	0	0	0	0	0	0	0	0	0	0	0	0
AC010729.1	0	0	0	0	0	0	0	0	0	0	0	0	0	0	0	0	0	0	0	0	0	0	0	0	0	0	0	0	0	0	0	0	0	0	0	0	0	0	0	0	0	0	0	0	0	0	0	0	0
AC010735.2	0	0	0	0	0	0	0	0	0	0	0	0	0	0	0	0	0	0	0	0	1	0	0	1	0	0	0	0	0	0	0	0	0	0	0	0	0	0	0	0	0	0	0	0	0	0	0	0	0
AC010737.1	0	0	0	0	0	0	0	0	0	0	0	0	0	0	0	0	0	0	0	0	0	0	0	0	0	0	0	0	0	0	0	0	0	0	0	0	0	0	0	0	0	0	0	0	0	0	0	0	0
AC010745.1	0	0	0	0	0	0	0	0	0	0	0	0	0	0	0	0	0	0	0	0	0	0	0	0	0	0	0	0	0	1	0	0	0	0	0	0	0	0	0	0	0	0	0	0	0	0	0	0	0
AC010745.2	0	1	0	0	0	0	0	0	0	0	0	0	0	0	0	0	0	0	0	0	0	0	0	0	0	0	0	0	0	0	0	0	0	0	0	0	0	0	0	0	0	1	0	0	0	0	0	0	0
AC010745.3	0	0	0	0	0	0	0	0	0	0	0	0	0	0	0	0	0	0	0	0	0	0	0	0	0	0	0	0	0	0	0	0	0	0	0	0	0	0	0	0	0	0	0	0	0	0	1	0	0
AC010745.4	0	0	0	0	0	0	0	0	0	0	0	0	0	0	0	0	0	0	0	0	0	0	0	0	0	0	0	0	0	0	0	0	0	0	0	0	0	0	0	0	0	0	0	0	0	0	0	0	0
AC010754.1	0	2	1	0	0	0	0	0	1	0	0	0	0	0	0	0	0	0	0	0	0	0	0	0	0	0	0	0	1	11	0	0	0	0	0	0	0	0	0	1	0	0	0	0	0	0	0	0	0
AC010760.1	0	0	0	0	0	0	0	0	0	0	0	0	0	0	0	0	0	0	0	0	0	0	0	0	0	0	0	0	0	0	0	0	0	0	0	0	0	0	0	0	0	0	0	0	0	0	0	0	0
AC010768.4	0	0	0	0	0	0	0	0	0	0	0	0	0	0	0	0	0	0	0	0	0	0	0	0	0	0	0	0	0	0	0	0	0	0	0	0	0	0	0	0	0	0	0	0	0	0	0	0	0
AC010776.3	0	1	0	0	0	0	0	0	0	0	0	0	0	0	0	0	0	0	0	0	0	0	0	0	0	0	0	0	0	0	0	0	0	0	0	0	0	0	2	0	0	0	0	0	0	0	0	0	0
AC010789.1	0	0	2	0	0	0	0	0	0	0	0	0	0	0	0	0	0	0	0	0	0	0	0	0	0	0	0	0	0	0	0	0	0	0	0	0	0	0	0	0	0	0	0	0	0	0	0	0	0
AC010857.1	0	1	0	0	0	0	0	0	0	0	0	0	0	0	0	0	0	0	0	0	0	0	0	0	0	0	0	0	0	0	0	0	0	0	0	0	0	0	0	0	0	0	0	0	0	0	0	0	0
AC010864.1	0	0	0	0	0	0	0	0	0	0	0	0	0	0	0	0	0	0	0	0	0	0	0	0	0	0	0	0	0	2	0	0	0	0	0	0	0	0	0	0	0	0	0	0	0	0	0	0	0
AC010880.1	0	0	0	0	0	0	0	0	0	0	0	0	0	0	0	0	0	0	0	0	0	0	0	0	0	0	0	0	0	0	0	0	0	0	0	0	0	0	0	0	0	0	0	0	0	0	0	0	0
AC010889.1	0	0	0	0	0	0	0	0	0	0	0	0	0	0	0	0	0	0	0	0	0	0	0	0	0	0	0	0	0	1	0	0	0	0	0	0	0	0	0	0	0	0	0	0	1	0	0	0	0
AC010891.1	0	0	0	0	0	0	0	0	0	0	0	0	0	0	0	0	0	0	0	0	0	0	0	0	0	0	0	0	0	0	0	0	0	0	0	0	0	0	0	0	0	0	0	0	0	0	0	0	0
AC010894.2	0	0	1	0	0	2	0	0	0	0	0	0	0	0	0	0	0	0	0	0	0	0	0	0	2	0	0	0	0	2	0	0	0	0	0	1	0	0	0	0	0	0	0	0	0	0	0	0	2
AC010904.2	0	0	0	0	0	0	0	0	0	0	0	0	0	0	0	0	0	0	0	0	0	0	0	0	0	0	0	0	0	2	0	0	0	0	0	0	0	0	0	0	0	0	0	0	0	0	0	0	0
AC010931.2	0	0	0	0	0	0	0	0	0	0	0	0	0	0	0	0	0	0	0	0	0	0	0	0	0	0	0	0	0	0	0	0	0	0	0	0	0	0	0	0	0	2	0	0	0	0	0	0	0
AC010967.1	0	0	0	0	0	0	0	0	0	0	0	0	0	0	0	0	0	0	0	0	0	0	0	0	0	1	0	0	0	0	0	0	0	0	0	0	0	0	0	0	0	0	0	0	0	0	0	0	0
AC010967.2	0	0	0	0	0	0	0	0	0	0	0	0	0	0	0	0	0	0	0	0	0	0	0	0	0	0	0	0	0	0	0	0	0	0	0	0	0	0	1	0	0	0	0	0	0	0	0	0	0
AC010969.2	0	0	5	2	0	0	0	0	0	1	1	0	0	0	0	0	0	0	1	2	0	0	0	0	3	0	1	0	0	4	0	0	0	0	0	3	0	1	1	0	1	3	0	0	0	0	0	0	1
AC010980.2	0	1	0	0	0	0	0	0	0	1	0	0	0	0	0	0	0	0	0	0	0	0	0	0	0	0	0	0	0	0	0	0	0	0	0	0	0	0	0	0	0	0	0	0	0	0	0	0	0
AC010982.1	0	1	0	2	0	0	0	0	0	0	0	0	0	0	0	0	0	0	0	0	0	0	0	0	0	0	0	0	1	0	0	0	0	0	0	0	0	0	1	0	0	0	0	0	0	0	0	0	0
AC010983.1	0	0	0	0	0	0	0	0	0	0	0	0	0	0	0	0	0	0	0	0	0	0	0	0	0	0	1	0	0	0	0	0	0	0	0	0	0	0	0	0	0	0	0	0	0	0	0	0	0
AC010997.3	0	0	0	0	0	0	0	0	0	0	0	0	0	0	0	0	0	0	0	0	0	0	0	0	0	0	0	0	0	0	0	0	0	0	0	0	0	0	0	0	0	0	0	0	0	0	0	0	0
AC010997.4	0	2	0	0	0	0	0	0	0	0	0	0	0	0	0	0	0	0	0	0	0	0	0	0	0	0	0	0	0	1	0	0	1	0	0	0	0	0	0	0	0	0	0	0	0	0	0	0	0
AC010997.5	0	0	0	1	0	0	0	0	0	0	0	0	1	0	0	0	0	0	0	0	0	0	0	0	0	0	0	0	0	1	0	0	0	0	0	0	0	0	0	0	0	0	0	0	0	0	0	0	0
AC010998.1	0	0	0	0	0	0	0	0	0	0	0	0	0	0	0	0	0	0	0	0	0	0	0	0	0	0	0	0	0	0	0	0	0	0	0	0	0	0	0	0	0	0	0	0	0	0	0	0	0
AC010998.3	0	0	0	0	0	0	0	0	1	10	2	0	1	0	0	0	0	0	0	2	0	0	0	0	7	0	0	5	0	17	0	0	0	0	0	6	0	0	0	3	0	2	0	0	2	0	10	1	0
AC010999.2	0	0	0	1	0	0	0	0	0	0	0	0	0	0	0	0	0	0	0	0	0	0	0	0	0	0	0	0	0	0	0	0	0	0	0	0	0	0	0	0	0	0	0	0	0	0	0	0	0
AC011005.1	0	2	0	0	0	0	0	0	0	0	0	0	2	0	0	0	0	0	0	1	0	0	0	0	0	0	0	0	0	1	0	0	0	0	0	0	0	0	0	0	0	0	0	0	0	0	0	0	0
AC011124.1	0	0	0	0	0	0	0	0	0	0	0	0	0	0	0	0	0	0	0	0	0	0	0	0	0	0	0	0	0	0	0	0	0	0	0	0	0	0	1	0	0	0	0	0	0	0	0	0	0
AC011124.2	0	0	0	0	0	0	0	0	0	0	0	0	0	1	0	0	1	0	0	0	1	0	0	0	0	0	0	0	0	0	0	0	0	0	0	0	0	0	1	0	0	0	0	0	0	0	1	0	0
AC011131.1	0	0	0	0	0	0	0	0	0	0	0	0	0	0	0	0	0	0	0	0	0	0	0	0	0	0	0	0	0	0	0	0	0	0	0	0	0	0	0	0	0	0	0	0	0	0	0	0	0
AC011139.1	1	2	1	0	1	0	0	0	0	0	1	0	0	0	0	0	0	0	0	0	0	1	0	0	0	0	0	0	1	0	0	0	0	0	0	0	0	0	0	0	0	0	2	0	0	0	1	0	4
AC011193.1	0	0	0	0	0	0	0	0	0	0	0	0	0	0	0	0	0	0	0	0	0	0	0	0	0	0	0	0	0	0	0	0	0	0	0	0	0	0	1	0	0	0	0	0	0	0	1	0	0
AC011195.2	0	0	0	0	0	0	0	0	0	0	0	0	0	0	0	0	0	0	0	0	0	0	0	0	0	0	0	0	0	0	0	0	0	0	0	0	0	0	0	0	0	0	0	0	0	0	0	0	0
AC011196.1	0	0	0	0	0	0	0	0	0	0	0	0	0	0	0	0	0	0	0	0	0	0	0	0	0	0	0	0	0	0	0	0	0	0	0	0	0	0	0	0	0	0	0	0	0	0	0	0	0
AC011228.1	0	0	0	0	0	0	0	0	0	0	0	0	0	0	0	0	0	0	0	0	0	0	0	0	0	0	0	0	0	0	0	1	0	0	0	0	0	0	0	0	0	0	0	0	0	0	0	0	0
AC011243.1	0	0	0	0	0	0	0	0	0	0	0	0	0	0	0	0	0	0	0	0	0	0	0	0	0	0	0	0	0	0	0	0	0	0	0	0	0	0	0	0	0	0	0	0	0	0	0	0	0
AC011247.1	0	0	0	0	0	0	0	0	0	0	0	0	0	0	0	0	0	0	0	0	0	0	0	0	0	0	0	0	0	0	0	0	0	0	0	0	0	0	0	0	0	0	0	0	0	0	0	0	0
AC011257.1	0	0	0	0	0	0	0	0	0	0	0	0	0	0	0	0	0	0	0	0	0	0	0	0	0	0	0	0	0	0	0	0	0	0	0	0	0	0	0	0	0	0	0	0	0	0	0	0	0
AC011287.1	0	0	1	1	0	0	0	0	0	1	0	0	0	0	0	0	0	0	0	0	0	0	0	0	0	0	0	1	2	0	0	0	0	0	0	0	0	0	1	1	0	0	1	0	0	0	0	0	0
AC011287.2	0	0	0	0	0	0	0	0	0	0	0	0	0	0	0	0	0	0	0	0	0	0	0	0	0	0	0	0	0	0	0	0	0	0	0	0	0	0	0	0	0	0	0	0	0	0	0	0	0
AC011294.1	0	0	0	0	0	0	0	0	0	0	0	0	0	0	0	0	0	0	0	0	0	0	0	0	0	0	0	0	0	0	0	0	0	0	0	0	0	0	0	0	0	0	0	0	0	0	0	0	0
AC011298.1	0	0	0	0	0	0	0	631	0	1	0	0	0	0	0	0	0	0	0	0	0	0	0	0	0	0	0	0	0	5	0	0	0	0	0	0	0	0	0	0	0	0	0	0	0	0	0	0	0
AC011306.1	0	0	0	0	0	0	0	0	0	0	0	0	0	0	0	0	0	0	0	0	0	0	0	0	0	0	3	0	0	0	0	0	0	0	0	0	0	0	0	0	0	0	0	0	0	0	0	0	0
AC011374.2	0	0	0	0	0	0	0	0	1	1	0	0	0	0	0	0	0	0	0	1	0	0	0	0	0	0	0	0	0	4	0	0	0	0	0	0	0	0	0	0	0	0	0	0	0	0	0	0	0
AC011396.1	0	0	0	0	0	0	0	0	0	0	0	0	0	0	0	0	0	0	0	0	0	0	0	0	0	0	0	0	0	0	0	0	0	0	0	0	0	0	0	0	0	0	0	0	0	0	0	0	0
AC011410.1	0	0	0	0	0	0	0	0	0	0	0	0	0	0	0	0	0	0	0	0	0	0	0	0	0	0	0	0	0	0	0	0	0	0	0	0	0	0	0	0	0	0	0	0	0	0	0	0	0
AC011416.3	0	1	0	0	0	0	1	0	0	0	0	1	0	0	0	0	0	0	0	0	1	0	0	0	1	0	0	0	1	1	0	0	0	0	0	0	0	0	0	0	0	0	1	1	0	0	1	0	0
AC011445.2	3	4	3	5	0	3	0	0	2	6	0	0	4	1	0	0	2	2	0	0	2	0	1	0	11	0	0	6	10	20	1	3	1	0	0	2	2	6	0	0	0	0	6	1	5	0	1	1	1
AC011448.1	667	189	318	54	3	4	2	0	102	105	24	1261	167	89	3	0	2	10	1	92	260	74	15	4	711	21	4	1345	565	1504	293	98	1	0	2	54	0	89	0	57	11	0	1711	6	625	3	290	15	83
AC011450.1	0	0	0	0	0	0	0	0	0	1	0	0	0	0	0	0	0	0	0	0	0	0	0	0	0	0	0	0	1	0	0	0	0	0	0	0	0	0	0	0	0	0	0	0	0	0	0	0	0
AC011452.1	1	7	0	0	0	0	0	0	0	0	0	0	1	0	0	0	0	0	0	0	0	0	0	0	0	0	0	6	0	0	1	0	0	0	0	0	0	0	0	0	0	0	0	0	0	0	0	0	0
AC011453.1	0	0	0	0	0	0	0	0	0	0	0	0	0	0	0	0	0	0	0	0	0	0	0	0	0	0	0	0	0	0	0	0	0	0	0	0	0	0	0	0	0	0	0	0	0	0	0	0	0
AC011455.2	0	0	0	4	0	0	0	0	9	0	0	0	2	0	0	0	0	0	0	1	0	1	0	0	0	0	0	0	8	3	0	0	0	0	0	0	0	0	0	0	0	0	0	0	0	1	52	0	0
AC011462.1	9	17	27	41	3	0	0	1	25	20	4	300	16	4	1	0	6	15	1	17	245	24	8	0	109	1	2	378	56	130	10	11	0	0	31	29	1	4	0	6	1	0	392	3	22	0	106	19	68
AC011468.3	0	0	0	0	0	0	0	0	0	0	0	0	0	0	0	0	0	0	0	0	0	1	0	0	0	0	0	0	0	0	0	0	0	0	0	0	0	0	0	0	0	0	0	0	0	0	0	0	0
AC011473.1	0	0	0	0	0	0	0	0	0	0	0	0	0	0	0	0	0	0	0	0	0	0	0	0	0	0	0	0	0	0	0	0	0	0	0	0	0	0	0	0	0	0	0	0	0	0	0	0	0
AC011473.4	184	4	10	233	0	1	0	0	6	41	21	4229	119	2	0	0	0	81	0	131	357	0	0	0	290	3	1	311	20	338	23	1	0	0	0	6	1	59	0	0	12	0	765	2	7	0	41	2	7
AC011474.3	0	0	0	0	0	0	0	0	0	0	0	0	0	0	0	0	0	0	0	0	0	0	0	0	0	0	0	0	0	0	0	0	0	0	0	0	0	0	0	0	0	0	0	0	0	0	0	0	0
AC011477.4	0	0	0	0	0	0	0	0	0	0	0	0	0	0	0	0	0	0	0	0	0	0	0	0	0	0	0	0	0	0	0	1	0	0	0	0	0	0	0	0	0	0	0	0	0	0	0	0	0
AC011478.1	0	0	0	0	0	0	0	0	0	0	0	0	0	0	0	0	0	0	0	0	0	0	0	0	0	0	0	0	0	0	0	0	0	0	0	0	0	0	0	0	0	0	0	0	0	0	0	0	0
AC011479.1	0	1	0	0	0	0	0	0	0	0	0	0	0	0	0	0	0	0	0	0	0	0	0	0	0	0	0	0	0	0	0	0	0	0	0	0	0	0	0	0	0	0	0	0	0	0	0	0	0
AC011481.1	0	0	0	0	0	0	0	0	0	0	0	0	0	0	0	0	0	0	0	0	0	0	0	0	0	0	0	0	0	1	1	0	0	0	0	0	0	0	0	0	0	0	0	0	0	0	0	0	0
AC011498.1	0	0	0	0	0	0	0	0	0	0	0	0	0	0	0	0	0	0	0	0	0	0	0	0	0	0	0	0	0	0	0	0	0	0	0	0	0	0	0	0	0	0	0	0	0	0	0	0	0
AC011498.4	1	5	4	5	1	0	0	0	25	8	2	0	8	1	0	0	1	1	0	6	11	0	1	0	0	0	0	24	8	11	1	11	2	1	0	1	0	7	0	0	0	1	1	0	0	0	1	2	1
AC011499.1	7	0	0	2	0	0	0	0	0	0	0	0	0	0	0	0	0	0	0	0	5	0	0	1	0	0	0	0	3	9	12	0	0	0	0	0	0	0	0	0	0	0	53	0	0	0	0	0	0
AC011507.1	0	0	0	0	0	0	0	0	0	0	0	0	0	0	0	0	0	0	0	0	0	0	0	0	0	0	0	0	0	0	0	0	0	0	0	0	0	0	0	0	0	0	0	0	0	0	0	0	0
AC011509.1	0	0	0	0	0	0	0	0	0	0	0	0	0	0	0	0	0	0	0	0	0	0	0	0	0	0	0	0	0	0	0	0	1	0	0	0	0	0	0	0	0	0	0	0	0	0	0	0	0
AC011509.2	0	1	0	0	0	0	0	0	0	0	0	0	0	0	0	0	0	0	0	0	0	0	0	0	0	0	0	0	0	0	0	0	0	0	0	0	0	0	0	0	0	0	0	0	0	0	0	0	0
AC011511.1	4	28	49	0	0	2	0	0	2	4	0	0	6	1	0	0	0	0	0	0	0	0	1	0	44	0	3	10	19	23	2	0	1	0	0	4	0	0	0	0	0	0	44	10	0	0	6	1	0
AC011511.4	0	20	9	0	0	0	2	0	0	8	0	0	4	1	0	0	0	0	0	0	0	2	0	0	6	0	0	24	4	43	1	6	0	0	0	6	0	3	0	0	0	0	87	0	4	1	36	1	8
AC011516.1	0	0	0	0	0	0	0	0	0	0	0	0	0	0	0	0	0	0	0	0	0	0	0	0	0	0	0	0	0	0	0	0	0	0	0	0	0	0	0	0	0	0	0	0	0	0	0	0	0
AC011518.1	0	0	0	0	0	0	0	1	0	0	0	0	0	0	0	0	0	0	0	0	0	0	0	0	0	0	0	0	1	0	0	0	0	0	0	0	0	0	0	0	0	0	0	0	0	0	0	0	0
AC011524.1	0	0	0	0	0	0	0	0	0	0	0	0	0	0	0	0	0	0	0	0	0	0	0	0	0	0	0	0	0	0	0	0	0	0	0	0	0	0	0	0	0	0	0	0	0	0	0	0	0
AC011524.2	0	0	0	0	0	0	0	0	0	0	0	0	0	0	0	0	0	0	0	0	0	0	0	0	0	0	0	0	0	0	0	0	0	0	0	0	0	0	0	0	0	0	0	0	0	0	0	0	0
AC011525.1	0	0	0	0	0	0	0	0	0	0	0	0	0	0	0	0	0	0	0	0	0	0	0	0	0	0	0	0	0	0	0	0	0	0	0	0	0	0	0	0	0	0	0	0	0	0	0	0	0
AC011525.2	0	1	0	0	0	0	0	0	0	0	0	0	0	0	0	0	0	0	0	0	0	0	0	0	0	0	0	0	0	0	0	0	0	0	0	0	0	0	0	0	0	0	0	0	0	0	0	0	0
AC011530.1	0	0	0	0	0	0	0	0	1	0	0	0	0	0	0	0	0	0	0	0	0	0	0	0	0	0	0	0	0	0	0	0	0	0	0	0	0	0	0	0	0	0	0	0	0	1	0	0	0
AC011586.1	0	0	0	0	0	0	0	0	0	0	0	0	0	0	0	0	0	0	0	0	0	0	0	0	0	0	0	0	0	0	0	0	0	0	0	0	0	0	1	0	0	0	0	0	0	0	0	0	0
AC011591.1	0	0	0	0	0	0	0	0	0	0	0	0	0	0	0	0	0	0	0	0	0	0	0	0	0	0	0	0	0	0	0	0	0	0	0	0	0	0	0	0	0	0	0	0	0	0	0	0	0
AC011601.1	0	0	0	0	0	0	0	0	0	0	0	0	0	0	0	0	0	0	0	0	0	0	0	0	0	0	0	0	0	0	0	0	0	0	0	0	0	0	0	0	0	0	0	0	0	0	0	0	0
AC011611.2	0	0	0	0	0	0	0	0	0	1	1	0	1	0	0	0	0	0	0	0	4	1	1	0	2	0	0	1	0	3	0	0	0	0	0	0	0	0	0	0	0	0	0	0	0	0	0	0	0
AC011632.2	0	0	0	0	0	0	0	0	0	0	0	0	0	0	0	0	0	0	0	0	0	0	0	0	0	0	0	0	0	0	0	0	0	0	0	0	0	0	0	0	0	0	0	0	0	0	0	0	0
AC011676.3	0	0	0	0	0	0	0	0	0	0	0	0	0	0	0	0	0	0	0	0	0	0	0	0	0	0	0	0	0	0	0	0	0	0	0	0	0	0	0	0	0	0	0	0	0	0	0	0	0
AC011718.1	0	0	0	0	0	0	0	0	0	0	0	0	0	0	0	0	0	0	0	0	0	0	0	0	0	0	0	0	0	0	0	0	0	0	0	0	0	0	0	0	0	0	0	0	0	0	0	0	0
AC011747.1	0	0	0	0	0	0	0	0	0	0	0	0	0	0	0	0	0	0	0	0	0	0	0	0	0	0	0	0	0	0	0	0	0	0	0	0	0	0	0	0	0	0	0	0	0	0	0	0	0
AC011752.1	0	3	0	0	0	1	0	0	0	0	0	0	2	0	0	0	0	0	0	1	0	0	0	0	0	0	0	0	0	0	0	0	0	0	0	0	0	0	1	1	1	0	0	0	0	0	0	0	1
AC011815.1	0	0	7	1	0	0	0	0	0	4	1	0	4	0	0	0	2	0	0	1	1	0	1	0	4	0	0	0	1	5	0	0	1	0	0	13	0	1	0	2	0	0	0	0	1	0	9	0	2
AC011815.2	0	2	1	0	0	0	0	0	1	2	0	0	0	0	0	0	0	0	0	1	0	0	12	0	0	1	0	5	1	2	1	0	0	0	0	0	0	0	1	0	0	0	0	0	0	0	0	0	1
AC011816.2	0	0	0	0	0	0	0	0	0	1	0	0	0	0	0	0	0	0	0	0	0	0	0	0	0	0	0	0	0	0	0	0	0	0	0	0	0	0	0	0	0	0	0	0	0	0	7	1	0
AC011840.2	0	0	0	0	0	0	0	0	0	0	0	0	0	0	0	0	0	0	0	0	0	0	0	0	0	0	9	0	0	1	0	0	0	0	0	0	0	0	1	0	0	0	0	0	0	0	0	0	0
AC011840.3	0	0	0	0	0	0	0	0	0	0	0	0	0	0	0	0	0	0	0	0	0	0	0	0	0	0	0	0	0	0	0	0	0	0	0	0	0	0	0	0	0	0	0	0	0	0	0	0	0
AC011897.1	0	0	0	0	0	0	0	0	0	0	0	0	0	0	0	0	0	0	0	0	0	0	0	0	0	0	0	0	0	0	0	0	0	0	0	0	0	0	0	0	0	0	0	0	0	0	0	0	0
AC011978.2	0	0	0	0	0	0	0	0	2	2	0	0	4	0	0	0	0	0	0	0	0	0	0	0	1	0	0	1	1	7	0	0	0	0	0	1	0	0	0	0	0	0	0	0	0	0	5	0	0
AC011990.1	0	0	0	0	0	0	0	0	0	0	0	0	0	0	0	0	0	0	0	0	0	0	0	0	0	0	0	5	0	0	0	0	0	0	0	0	0	0	0	0	0	0	0	0	0	0	0	0	0
AC011995.1	0	0	0	0	0	0	0	0	0	0	0	0	0	0	0	0	0	0	0	0	0	0	0	0	0	0	0	0	0	0	0	0	0	0	0	0	0	0	0	0	0	0	0	0	0	0	0	0	0
AC011995.2	0	0	0	0	0	0	0	0	0	0	0	0	0	0	0	0	0	0	1	0	0	0	1	0	0	0	0	0	0	0	0	1	1	0	0	0	0	0	0	0	0	0	0	0	0	0	0	0	1
AC012038.1	0	0	0	0	0	0	0	0	0	0	0	0	0	0	0	0	0	0	0	0	0	0	1	0	0	0	0	0	0	0	0	0	0	0	0	0	0	0	0	0	0	0	0	0	0	0	0	0	0
AC012038.2	0	0	0	0	0	0	0	0	0	0	0	0	0	0	0	0	0	0	0	0	0	0	0	0	0	0	0	0	0	0	0	0	0	0	0	0	0	0	0	0	0	0	0	0	0	0	0	0	0
AC012055.1	0	0	0	0	0	0	0	0	0	0	0	0	0	0	0	0	0	0	0	0	0	0	0	0	0	0	0	0	0	0	0	0	0	0	0	0	0	0	0	0	0	0	0	0	0	0	0	0	0
AC012055.2	0	0	0	0	0	0	0	0	0	0	0	0	0	0	0	0	0	0	0	0	0	0	0	0	0	0	0	0	0	0	0	0	0	0	0	0	0	0	0	0	0	0	0	0	0	0	0	0	0
AC012065.1	0	0	0	0	0	0	0	0	0	0	0	0	0	0	0	0	0	0	0	0	0	0	0	0	0	0	0	0	0	0	0	0	0	0	0	0	0	0	0	0	0	0	0	0	0	0	0	0	0
AC012065.3	0	0	0	0	0	0	0	0	0	0	0	0	0	0	0	1	0	0	0	0	0	0	0	0	0	0	0	0	0	1	2	0	0	0	0	0	0	0	1	0	0	1	0	0	0	0	0	0	0
AC012065.4	0	0	0	0	0	0	0	0	0	0	0	0	0	0	0	0	0	0	0	0	0	0	0	0	0	0	0	0	0	0	0	0	0	0	0	1	0	0	0	0	0	0	0	0	0	0	0	0	0
AC012070.1	0	0	0	0	0	0	0	0	0	0	0	0	0	0	0	0	0	0	0	0	0	0	0	0	0	0	0	0	0	0	0	0	0	0	0	0	0	0	0	0	0	0	0	0	0	0	0	0	0
AC012081.1	0	0	0	0	0	0	0	0	0	0	0	0	0	0	0	0	0	0	0	0	0	0	0	0	0	0	0	0	0	0	0	0	0	0	0	0	0	0	0	0	0	0	0	0	0	0	0	0	0
AC012087.1	0	0	0	0	0	0	0	0	0	0	0	0	0	0	0	0	0	0	0	0	0	0	0	0	0	0	0	0	0	0	0	0	0	0	0	0	0	0	0	0	0	0	0	0	0	0	0	0	0
AC012103.1	0	0	0	0	0	0	0	0	0	0	0	0	0	0	0	0	0	0	0	0	0	0	0	0	0	0	0	0	0	0	0	0	0	0	0	1	0	0	0	0	0	0	0	0	0	0	1	0	0
AC012150.1	0	2	0	0	0	0	0	0	1	0	0	0	0	0	0	0	0	0	0	0	0	0	0	0	0	0	0	0	0	1	0	0	0	0	0	0	0	0	0	0	0	0	0	0	0	0	0	0	0
AC012184.2	1	0	2	0	0	1	2	2	1	10	4	0	31	4	0	1	0	0	0	13	2	0	0	0	10	1	0	5	3	40	1	10	0	0	0	2	0	1	0	1	1	0	0	0	1	0	28	0	5
AC012213.2	0	0	0	0	0	0	0	0	0	0	0	0	0	0	0	0	0	0	0	0	0	0	0	0	0	0	0	0	0	0	0	0	0	0	0	0	0	0	0	0	0	0	0	0	0	0	0	0	0
AC012213.3	0	0	0	0	0	0	0	0	0	0	0	0	0	0	0	0	0	0	0	0	0	0	0	0	0	0	0	0	0	1	0	0	0	0	0	0	0	0	0	0	0	0	0	0	0	0	0	0	0
AC012213.4	0	0	0	0	0	0	0	0	0	0	0	0	0	0	0	0	0	0	0	0	0	0	0	0	0	0	0	0	0	0	0	0	0	0	0	0	0	0	0	0	0	0	0	0	0	0	0	0	0
AC012236.1	0	1	0	0	0	0	0	0	0	0	0	0	0	0	0	0	0	0	0	0	0	0	0	0	0	1	0	0	0	2	0	0	0	0	0	1	0	0	0	0	0	0	0	0	0	0	0	0	0
AC012254.2	24	3	21	2	0	0	0	0	0	14	2	1	51	3	17	1	0	6	0	32	41	1	0	0	82	0	1	16	9	100	25	5	0	0	0	33	0	72	13	1	0	0	30	0	10	0	14	6	26
AC012306.2	1	0	0	0	0	0	0	0	0	0	0	0	0	0	0	0	0	0	0	3	0	0	0	0	1	0	0	0	0	1	0	0	0	0	0	0	0	0	0	0	0	0	0	0	0	0	0	0	0
AC012307.1	0	0	0	0	0	0	0	0	0	0	0	0	0	0	0	0	0	0	0	0	0	0	0	0	0	0	0	0	0	0	0	0	0	0	0	0	0	0	0	0	0	0	0	0	0	0	0	0	0
AC012309.1	45	0	34	9	1	0	0	0	2	8	9	614	13	7	0	0	8	10	0	1	0	1	0	2	61	1	0	183	12	56	39	0	0	0	2	25	0	0	0	11	0	0	112	0	19	0	35	1	35
AC012313.1	0	1	3	0	0	0	0	0	0	0	0	0	0	0	0	0	0	0	0	0	0	0	0	0	0	0	2	1	0	6	1	0	0	0	0	0	0	0	1	0	0	1	4	0	2	0	0	0	1
AC012313.5	0	0	0	0	0	0	0	0	0	1	0	0	0	0	0	0	0	0	0	0	1	0	0	0	0	0	2	0	0	1	0	0	0	0	0	2	0	0	0	0	0	0	8	1	0	0	3	0	0
AC012313.8	0	0	0	0	0	0	0	0	0	0	0	0	0	0	0	0	0	0	0	0	0	0	0	0	0	0	0	0	0	1	1	0	0	0	0	0	0	0	0	0	0	0	0	0	0	0	0	0	0
AC012314.9	0	0	0	0	0	0	0	0	0	0	0	0	0	0	0	0	0	0	0	0	0	0	0	0	0	0	0	0	0	0	0	0	0	0	0	0	0	0	0	0	0	0	0	0	0	0	0	0	0
AC012322.1	0	0	0	0	0	0	0	0	0	0	0	0	0	0	0	0	0	0	0	0	0	0	0	0	0	0	0	0	0	0	0	0	0	0	0	0	0	0	0	0	0	0	0	0	0	0	0	0	0
AC012339.1	0	0	0	0	0	0	0	0	0	0	0	0	0	0	0	0	0	0	0	0	0	0	0	0	0	0	0	0	0	0	0	0	0	0	0	0	0	0	0	0	0	0	0	0	0	0	0	0	0
AC012354.1	0	0	0	0	0	0	0	0	0	0	0	0	0	0	0	0	0	0	0	0	0	0	0	0	0	0	0	0	0	4	0	0	0	0	0	0	0	0	0	0	0	0	0	0	0	0	0	0	0
AC012355.1	0	0	0	0	0	0	0	0	0	0	0	0	0	0	0	0	0	0	0	0	0	3	1	0	0	0	0	0	0	0	0	0	0	0	0	0	0	0	0	0	0	0	0	0	0	0	0	0	0
AC012360.1	0	1	0	0	0	0	0	0	0	0	0	0	0	0	0	0	0	0	0	0	0	0	0	0	0	0	0	0	0	1	0	0	0	0	0	0	0	0	0	1	0	0	0	0	0	0	0	0	0
AC012360.2	0	0	0	0	0	0	0	0	0	0	0	0	0	0	0	0	0	0	0	0	0	0	0	0	0	0	0	0	0	0	0	0	0	0	0	1	0	0	0	0	0	0	0	0	0	0	0	0	0
AC012360.3	0	0	0	0	0	0	0	0	0	0	0	0	0	0	0	0	0	0	0	0	0	0	0	0	2	0	0	0	2	3	0	0	0	2	0	1	0	0	1	0	0	4	6	1	1	0	1	0	2
AC012363.2	1	0	0	0	0	0	0	0	0	0	0	0	1	0	0	0	0	0	0	0	0	0	0	0	0	0	0	0	1	0	0	0	0	0	0	0	0	0	0	0	0	0	0	0	0	0	0	0	0
AC012368.2	0	0	1	0	0	0	0	0	3	3	0	0	1	0	0	0	1	0	0	5	1	0	0	0	0	0	0	2	1	7	0	1	0	0	0	2	0	1	0	0	0	0	2	0	0	0	2	1	0
AC012370.2	0	0	0	0	0	0	0	0	0	0	0	0	0	0	0	0	0	0	0	0	0	0	0	0	0	0	0	0	0	0	0	0	1	0	0	0	0	0	0	0	0	0	0	0	0	0	0	0	0
AC012377.1	0	0	0	0	0	0	0	0	0	0	0	0	0	0	0	0	0	0	0	0	0	0	0	0	0	0	0	0	0	0	0	0	0	0	0	0	0	0	0	0	0	0	0	0	0	0	0	0	0
AC012409.1	0	0	0	0	0	0	0	0	0	0	0	0	0	0	0	0	0	0	0	0	0	0	0	0	0	0	0	0	0	4	0	0	0	0	0	0	0	0	1	0	0	0	0	0	0	0	0	0	0
AC012409.2	0	1	0	0	0	0	0	1	0	0	0	0	0	0	0	0	0	0	0	0	0	0	0	0	0	0	0	0	0	0	0	0	0	0	0	0	0	0	1	0	0	0	0	0	0	0	0	0	0
AC012409.3	0	0	0	0	0	0	0	0	0	0	0	0	0	0	0	0	0	0	0	0	0	0	0	0	0	0	0	0	0	1	0	0	0	0	0	0	0	0	0	0	0	0	0	0	0	0	0	0	0
AC012409.4	0	0	0	0	0	0	0	0	0	0	0	0	0	0	0	0	0	0	0	0	0	0	0	0	0	0	0	0	0	0	0	0	0	0	0	0	0	0	0	0	0	0	0	0	0	0	0	0	0
AC012414.3	0	0	0	0	0	0	0	0	0	0	0	0	0	0	0	0	0	0	0	0	0	0	0	0	0	0	0	0	0	0	0	0	0	0	0	0	0	0	0	0	0	0	0	0	0	0	0	0	0
AC012414.4	0	0	0	0	0	0	0	0	0	0	0	0	0	0	0	0	0	0	0	0	0	0	0	0	0	0	0	0	0	0	0	0	0	0	0	0	0	0	0	0	0	0	0	0	0	0	0	0	0
AC012414.5	0	0	0	0	0	0	0	0	0	0	0	0	0	0	0	0	0	0	0	0	0	0	0	0	0	0	0	0	0	0	0	0	0	0	0	0	0	0	0	0	0	0	0	0	0	0	0	0	0
AC012435.2	0	0	0	0	0	0	0	0	0	0	0	0	0	0	0	0	0	0	0	0	0	0	0	0	0	0	0	0	0	1	0	0	0	0	0	0	0	0	1	0	0	0	0	0	0	0	0	0	0
AC012442.1	0	0	0	0	0	0	0	0	0	0	0	0	0	0	0	0	0	0	0	0	0	0	0	0	0	0	0	0	0	0	0	0	0	0	0	0	0	0	0	0	0	0	0	0	0	0	0	0	0
AC012445.1	0	0	0	0	0	0	0	0	0	0	0	0	0	0	0	0	0	0	0	0	0	0	0	0	0	0	0	0	0	0	1	0	0	0	0	0	0	0	0	0	0	0	0	0	0	0	0	0	0
AC012451.1	0	0	0	0	0	0	0	0	0	0	0	0	0	0	0	0	0	0	0	0	0	0	0	0	0	0	0	0	0	0	0	0	0	0	0	0	0	0	0	0	0	0	0	0	0	0	0	0	0
AC012462.1	0	0	0	0	0	0	0	0	0	0	0	0	0	0	0	0	0	0	0	0	0	0	0	0	0	0	0	0	0	0	0	0	0	0	0	0	0	0	0	0	0	0	0	0	0	0	0	0	0
AC012462.2	0	0	0	0	0	0	0	0	0	0	0	0	0	0	0	0	0	0	0	0	0	0	0	0	0	0	0	0	0	0	0	0	0	0	0	0	0	0	0	0	0	0	0	0	0	0	0	0	0
AC012464.3	0	0	0	0	0	0	0	0	0	0	0	0	0	0	0	0	0	0	0	0	0	0	0	0	0	2	0	0	0	2	0	0	0	0	0	0	0	0	0	0	0	0	0	0	0	0	0	0	0
AC012485.2	0	0	2	2	15	0	2	0	1	6	37	1	5	5	2	2	1	0	1	1	0	1	2	0	4	1	4	1	0	15	0	5	6	1	0	5	1	0	2	0	0	0	5	1	10	1	10	6	0
AC012494.1	0	0	0	0	0	0	0	0	0	0	0	0	0	0	0	0	0	0	0	0	0	0	0	0	0	0	0	0	0	0	0	0	1	0	0	0	0	0	0	0	0	0	0	0	0	0	0	0	0
AC012506.1	0	0	0	0	0	0	0	0	0	0	0	0	0	0	0	0	0	0	0	0	0	0	0	0	0	0	0	0	0	0	0	0	0	0	0	0	0	0	0	0	0	0	0	0	0	0	0	0	0
AC012506.2	0	0	0	0	0	0	0	0	0	0	0	0	0	0	0	0	0	0	0	0	0	0	0	0	0	0	0	0	0	0	0	0	0	0	0	0	0	0	0	0	0	0	0	0	0	0	0	0	0
AC012506.3	0	0	0	0	0	0	0	0	0	0	0	0	0	0	0	0	0	0	0	0	0	0	0	0	0	0	0	0	0	0	0	0	0	0	0	0	0	0	0	0	0	0	0	0	0	0	0	0	0
AC012506.4	0	0	0	0	0	0	0	0	0	0	0	0	0	0	0	0	0	0	0	0	0	0	0	0	0	0	0	0	0	0	0	0	0	0	0	0	0	0	0	0	0	0	0	0	0	0	0	0	0
AC012508.1	0	1	0	0	0	0	0	0	0	0	0	0	0	0	0	0	0	0	0	0	0	0	0	0	0	0	0	0	0	0	0	0	0	0	0	0	0	0	2	0	0	0	0	0	0	0	0	0	0
AC012508.2	0	0	0	0	0	0	0	0	0	0	0	0	0	0	0	0	0	0	0	0	0	0	0	0	0	0	0	0	0	1	0	0	0	0	0	0	0	0	0	0	0	0	0	0	0	0	0	0	0
AC012511.1	0	1	0	0	0	0	0	0	0	1	0	0	0	0	0	0	0	0	0	0	0	0	0	0	0	0	0	0	0	0	0	0	0	0	0	1	0	0	0	0	0	0	0	0	1	0	0	0	0
AC012531.1	0	0	0	0	0	0	0	0	0	0	0	0	0	0	0	0	0	0	0	0	0	0	0	0	0	0	0	0	0	0	0	0	0	0	0	0	0	0	0	0	0	0	0	0	0	0	0	0	0
AC012531.3	0	0	0	0	0	0	0	0	0	0	0	0	0	0	0	0	0	0	0	0	0	0	0	0	0	0	0	0	0	0	0	0	0	0	0	0	0	0	0	0	0	0	0	0	0	0	0	0	0
AC012555.1	0	0	0	0	0	0	0	0	0	0	0	0	0	0	0	0	0	0	0	0	0	0	0	0	0	0	0	0	0	0	0	0	0	0	0	0	0	0	0	0	0	0	0	0	0	0	0	0	0
AC012557.1	0	0	0	0	0	0	0	0	0	0	0	0	0	0	0	0	0	0	0	0	0	0	0	0	0	0	0	0	0	0	0	0	0	0	0	0	0	0	0	0	0	0	0	0	0	0	0	0	0
AC012558.1	0	0	0	0	0	0	0	0	0	0	0	0	0	0	0	0	0	0	0	0	0	0	0	0	0	0	0	0	0	0	0	0	0	0	0	0	0	0	0	0	0	0	0	0	0	0	0	0	0
AC012560.1	0	0	0	0	0	0	0	0	0	0	0	0	0	0	0	0	0	0	0	0	0	0	0	0	0	0	0	0	0	0	0	0	0	0	0	0	0	0	0	0	0	0	0	0	0	0	0	0	0
AC012572.1	0	0	0	0	0	0	0	0	0	0	0	0	0	0	0	0	0	0	0	0	0	0	0	0	0	0	0	0	0	0	0	0	0	0	0	0	0	0	0	0	0	0	0	0	0	0	0	0	0
AC012572.3	0	0	0	0	0	0	0	0	0	0	0	0	0	0	0	0	0	0	0	0	0	0	0	0	0	0	0	0	0	0	0	0	0	0	0	0	0	0	0	0	0	0	0	0	0	0	0	0	0
AC012574.1	0	0	0	0	0	0	0	0	0	0	0	0	0	0	0	0	0	0	0	0	0	0	0	0	0	0	0	0	0	0	0	0	0	0	0	0	0	0	0	0	0	0	0	0	0	0	0	0	0
AC012574.2	0	1	0	0	0	0	0	0	0	0	0	0	0	0	0	0	0	0	0	0	0	0	0	0	0	0	0	0	0	0	0	0	2	0	0	0	0	0	0	0	0	0	0	0	0	0	0	0	0
AC012588.1	0	0	0	0	0	0	0	0	0	0	0	0	0	0	0	0	0	0	0	0	0	0	0	0	0	0	0	0	0	0	0	0	0	0	0	0	0	0	0	0	0	0	0	0	0	0	0	0	0
AC012593.1	0	0	0	0	0	0	0	0	0	0	0	0	0	0	0	1	0	0	0	0	0	0	0	0	0	0	0	0	0	1	1	0	0	0	0	0	0	0	2	0	0	0	0	1	0	0	0	0	0
AC012603.1	0	0	0	0	0	0	0	0	2	0	0	0	0	0	0	0	0	0	0	0	0	0	0	0	1	0	0	1	0	1	0	0	0	0	0	0	0	0	0	0	0	0	0	0	0	0	2	0	0
AC012615.1	1	0	1	0	0	2	2	2	2	4	0	0	3	0	0	1	0	0	0	3	0	0	3	0	6	0	0	4	2	3	1	0	1	1	0	0	0	2	0	1	0	0	0	0	2	0	4	0	0
AC012615.5	0	0	0	0	0	0	0	0	0	0	0	0	0	0	0	0	0	0	0	0	0	0	0	0	0	0	0	0	0	0	0	0	0	0	0	0	0	0	0	0	0	0	0	0	0	0	0	0	0
AC012625.1	0	0	0	0	0	0	0	0	0	0	0	0	0	0	0	0	0	0	0	0	0	0	0	0	0	0	0	0	0	0	0	0	0	0	0	0	0	0	1	0	0	0	0	0	0	0	0	0	0
AC012629.1	0	0	0	0	0	0	0	0	0	0	0	0	0	0	0	0	0	0	0	0	0	0	0	0	0	0	0	0	0	0	0	0	0	0	0	0	0	0	0	0	0	0	0	0	0	0	0	0	0
AC012640.3	0	0	0	0	0	0	0	0	0	0	0	0	0	0	0	0	0	0	0	0	0	0	0	0	0	0	1	0	0	0	0	0	0	0	0	0	0	0	0	0	0	0	0	0	0	0	0	0	0
AC012651.1	98	0	0	1	0	0	0	0	4	5	0	0	7	0	0	0	4	0	0	1	0	0	0	1	121	0	1	3	3	26	0	0	0	0	0	6	0	0	0	0	0	1	0	0	1	0	53	0	5
AC012668.1	0	0	0	0	0	0	0	0	0	0	0	0	0	0	0	0	0	0	0	0	0	0	0	0	0	0	0	0	0	0	1	0	0	0	0	0	0	1	0	0	0	0	0	0	0	0	0	0	0
AC012668.2	0	0	0	0	0	0	0	0	0	0	0	0	0	0	0	0	0	0	0	0	0	0	0	0	0	0	0	0	0	0	0	0	0	0	0	0	0	0	0	0	0	0	0	0	0	0	0	0	0
AC012668.3	0	0	0	0	0	0	0	0	0	0	0	0	0	0	0	0	0	0	0	0	0	0	0	0	0	0	1	0	0	0	0	0	0	0	0	0	0	0	0	0	0	0	0	0	0	0	0	0	0
AC013248.1	0	0	0	0	0	0	0	0	0	0	0	0	0	0	0	0	0	0	0	0	0	0	0	0	0	0	1	0	0	0	0	0	0	0	0	0	0	0	0	0	0	0	0	0	0	0	0	0	0
AC013269.1	0	0	0	0	0	0	0	0	0	0	0	0	0	0	0	0	0	0	0	0	0	0	0	0	0	0	0	0	0	0	0	0	0	0	0	0	0	0	0	0	0	0	0	0	0	0	0	0	0
AC013271.1	0	0	0	0	0	0	0	0	0	0	0	0	0	0	0	0	0	0	0	0	0	0	0	0	0	0	0	0	0	0	0	0	0	0	0	0	0	0	0	0	0	0	0	0	0	0	0	0	0
AC013391.3	0	0	0	0	0	0	0	0	0	0	0	0	0	0	0	0	0	0	0	1	0	0	0	0	0	0	0	1	0	0	0	0	0	0	0	0	0	0	0	0	0	0	0	0	0	0	0	0	0
AC013394.1	181	25	268	80	3	4	1	0	1031	193	20	0	105	17	0	0	31	25	0	88	125	8	149	0	205	0	1	1264	95	649	87	103	2	3	1	70	0	110	0	35	10	0	287	0	100	1	382	8	83
AC013400.1	0	0	0	0	0	0	0	0	0	0	0	0	0	0	0	0	0	0	0	0	0	0	0	0	0	0	0	0	0	0	0	0	0	0	0	0	0	0	0	0	0	0	0	0	0	0	0	0	0
AC013401.1	0	0	0	0	0	0	0	0	0	0	0	0	0	0	0	0	0	0	0	0	0	0	0	0	0	0	0	0	0	0	0	0	0	0	0	0	0	0	0	0	0	0	0	0	0	0	0	0	0
AC013402.1	0	1	0	0	0	0	0	0	0	0	0	0	0	0	0	0	0	0	0	0	0	0	0	0	0	0	0	0	0	0	0	0	0	0	0	0	0	0	1	0	0	0	0	0	0	0	0	0	0
AC013402.2	0	0	0	0	0	0	0	0	0	0	0	0	0	0	0	0	0	0	0	0	0	0	0	0	0	0	0	0	0	0	0	0	0	0	0	0	0	0	0	0	0	0	0	0	0	0	0	0	0
AC013402.3	0	0	0	0	0	0	0	0	0	0	0	0	0	0	0	0	0	0	0	0	0	0	0	0	0	0	0	0	0	0	0	0	0	0	0	0	0	0	0	0	0	0	0	0	0	0	0	0	0
AC013417.1	0	0	0	0	0	0	0	0	0	0	0	0	0	0	0	0	0	0	0	0	0	0	0	0	0	0	0	0	0	0	1	0	0	0	0	0	0	0	0	0	0	0	0	0	0	0	0	0	0
AC013448.1	0	0	0	0	0	0	0	0	0	0	0	0	0	0	0	0	0	0	0	0	0	0	0	0	0	0	0	0	0	0	0	0	0	0	0	0	0	0	0	0	0	0	0	0	0	0	0	0	0
AC013448.2	0	0	0	0	0	0	0	0	0	0	0	0	0	0	0	0	0	0	0	0	0	0	0	0	0	0	0	0	0	0	0	0	0	0	0	0	0	0	0	0	0	0	0	0	0	0	0	0	0
AC013451.1	0	0	0	0	0	0	0	0	0	0	0	0	0	0	0	0	0	0	0	0	0	0	0	0	0	0	0	0	0	0	0	0	0	0	0	0	0	0	0	0	0	0	0	0	0	0	0	0	0
AC013451.2	0	0	0	0	0	0	0	0	0	0	0	0	0	0	0	0	0	0	0	0	0	0	0	0	0	0	0	0	0	0	0	0	0	0	0	0	0	0	0	0	0	0	0	0	0	0	0	0	0
AC013452.2	0	1	0	0	0	0	0	1	0	0	0	0	0	0	1	0	0	0	0	0	0	0	0	0	0	0	0	0	0	0	0	0	0	0	0	0	0	0	0	0	0	0	1	0	0	0	0	0	1
AC013470.2	0	0	0	0	0	0	0	0	0	0	0	0	0	0	0	0	0	0	0	0	0	0	0	0	0	0	0	0	0	17	0	1	0	0	0	0	0	0	2	0	0	0	0	0	0	0	0	1	0
AC013553.4	0	0	0	0	0	0	0	0	0	0	0	0	0	0	0	0	0	0	0	0	0	0	0	0	0	0	0	0	0	0	0	0	0	0	0	0	0	0	0	0	0	0	0	0	0	0	0	0	0
AC013565.1	0	0	0	0	0	0	0	0	0	0	0	0	1	0	0	0	0	0	0	0	0	0	0	0	0	0	0	0	0	0	0	0	0	0	0	0	0	0	0	0	0	0	0	0	0	0	0	0	0
AC013644.1	0	0	0	0	0	0	0	0	0	0	0	0	0	0	0	0	0	0	0	0	0	0	0	0	0	0	0	0	0	1	0	0	0	0	0	0	0	1	0	0	0	0	0	0	0	0	0	0	0
AC013652.1	0	0	1	0	0	0	0	0	0	0	0	0	0	0	0	0	0	0	0	1	1	0	0	0	0	0	0	1	1	5	0	1	0	1	0	0	0	0	0	0	0	0	0	0	0	0	0	0	0
AC013652.2	0	0	0	0	0	0	0	0	0	1	0	0	0	0	0	0	0	0	0	0	0	0	0	0	1	0	0	0	0	3	0	0	0	0	0	0	0	0	0	0	0	0	0	0	0	0	0	0	0
AC013714.1	0	2	0	0	0	0	0	0	0	0	0	0	0	0	0	0	0	0	0	0	0	0	0	0	0	0	0	0	0	0	0	0	0	0	0	0	0	0	0	0	0	0	0	0	0	0	0	0	0
AC013724.1	0	0	0	0	0	0	0	0	0	0	0	0	0	0	0	0	0	0	0	0	0	0	0	0	0	0	0	0	0	1	0	0	0	0	0	0	0	0	0	0	0	0	0	0	0	0	0	0	0
AC013727.1	0	0	0	0	0	0	0	0	0	0	0	0	0	0	0	0	0	0	0	0	0	0	0	0	0	0	0	0	0	0	0	0	0	0	0	0	0	0	0	0	0	0	0	0	0	0	0	0	0
AC013727.2	0	0	0	0	0	0	0	0	0	0	0	0	0	0	0	0	0	0	0	0	0	0	0	0	0	0	0	0	0	0	0	0	0	0	0	0	0	0	0	0	0	0	0	0	0	0	0	0	0
AC013731.1	0	0	1	0	0	0	0	0	0	0	0	0	0	0	0	0	0	0	0	0	0	0	0	0	1	0	0	0	0	2	0	0	0	0	0	2	0	0	0	0	0	0	0	0	0	0	0	0	2
AC013733.1	0	0	0	0	0	0	0	0	0	0	0	0	0	0	0	0	0	0	0	0	0	0	0	0	0	0	0	0	0	0	0	0	0	0	0	0	0	0	0	0	0	0	0	0	0	0	1	0	0
AC013762.1	0	0	0	0	0	0	0	0	0	0	0	0	0	0	0	0	0	0	0	0	0	0	0	0	0	0	0	0	0	0	0	0	0	0	0	0	0	0	0	0	0	0	0	0	0	0	0	0	0
AC013799.1	0	0	0	0	0	0	0	0	0	0	0	0	0	0	0	0	0	0	0	0	0	0	0	0	0	0	0	0	0	0	0	0	0	0	0	0	0	0	0	0	0	0	0	0	0	0	0	0	0
AC015468.1	0	0	0	0	0	0	0	0	0	0	0	0	0	0	0	0	0	0	0	0	0	0	0	0	0	0	0	0	0	0	0	0	0	0	0	0	0	0	0	0	0	0	0	0	0	0	0	0	0
AC015468.2	0	0	0	0	0	0	0	0	0	0	0	0	0	0	0	0	0	0	0	0	0	0	0	0	0	0	0	0	0	0	0	0	0	0	0	0	0	0	0	0	0	0	0	0	0	0	0	0	0
AC015468.3	0	0	0	0	0	0	0	0	0	0	0	0	0	0	0	0	0	0	0	0	0	0	0	0	0	0	0	0	0	0	0	0	0	0	0	0	0	0	0	0	0	0	0	0	0	0	0	0	0
AC015522.1	0	0	0	0	0	0	0	0	0	0	0	1	0	0	0	0	0	0	0	0	0	0	0	0	0	0	0	0	1	0	0	0	0	0	0	0	0	0	3	0	0	0	0	0	0	0	0	0	0
AC015574.1	0	1	0	0	0	0	0	0	0	0	0	0	0	0	0	0	0	0	0	0	0	1	1	0	0	0	0	0	0	0	1	0	0	0	0	0	0	0	1	0	0	2	1	0	0	0	0	0	0
AC015660.1	0	0	0	0	0	0	0	0	0	0	0	0	0	0	0	0	0	0	0	0	0	0	0	0	0	0	0	0	0	0	1	0	1	0	0	0	0	0	7	0	0	0	0	0	0	0	0	0	1
AC015660.2	0	0	0	0	0	0	0	0	0	0	0	0	0	0	0	0	0	0	0	0	0	0	0	0	0	0	0	0	0	0	0	0	0	0	0	0	0	0	0	0	0	0	0	0	0	0	0	0	0
AC015660.4	0	0	0	0	0	0	0	0	0	0	0	0	0	0	0	0	0	0	0	0	0	0	0	0	0	0	0	0	0	0	0	0	0	0	0	0	0	0	0	0	0	0	0	0	0	0	0	0	0
AC015688.5	0	0	0	0	0	0	0	0	0	0	0	0	0	0	0	0	0	0	0	0	0	0	0	0	0	0	0	0	0	0	0	0	0	0	0	0	0	0	0	0	0	0	0	0	0	0	0	0	0
AC015689.1	0	1	0	0	1	0	0	0	0	0	1	0	0	0	0	0	0	0	0	0	1	0	1	0	0	0	0	1	0	1	0	0	0	1	0	0	0	0	0	1	0	0	0	0	0	0	1	0	0
AC015712.1	0	0	0	0	0	0	0	0	0	0	0	0	0	0	0	0	0	0	0	0	1	0	0	0	0	0	0	4	0	1	0	0	0	0	0	0	0	0	0	0	0	0	0	0	0	0	0	0	0
AC015712.4	0	0	0	0	0	0	0	0	0	0	0	0	0	0	0	0	0	0	0	0	0	0	0	0	0	0	0	0	0	0	0	0	0	0	0	0	0	0	0	0	0	0	0	0	0	0	0	0	0
AC015722.1	0	0	0	0	0	0	0	0	0	0	0	0	0	0	0	0	0	0	0	0	0	0	0	0	0	0	0	0	0	0	0	0	0	0	0	0	0	0	0	0	0	0	0	0	0	0	0	0	0
AC015722.2	0	0	0	0	0	0	0	0	0	0	0	0	0	0	0	0	0	0	0	0	0	0	0	0	0	0	0	0	0	1	0	0	0	0	0	0	0	0	0	0	0	0	0	0	0	0	0	0	0
AC015726.1	0	0	0	0	0	0	0	0	0	0	1	0	0	0	0	0	0	0	0	0	0	0	0	0	0	0	0	0	0	4	0	0	0	0	0	2	0	0	0	0	0	0	0	0	1	0	0	0	0
AC015726.2	0	0	0	0	0	0	0	0	0	0	0	0	0	0	0	0	0	0	0	0	0	0	0	0	0	0	0	0	0	0	0	0	0	0	0	0	0	0	0	0	0	0	0	0	0	0	0	0	0
AC015802.6	3	1	62	6	0	0	0	0	16	30	15	1	1	2	0	0	0	4	0	12	0	0	0	0	220	1	0	38	72	82	0	82	1	1	0	19	0	6	1	1	0	0	142	17	17	0	36	1	23
AC015813.1	0	0	1	0	0	0	0	0	1	1	1	0	1	3	0	0	3	1	0	1	0	0	0	1	2	0	0	3	0	49	2	0	0	1	1	4	0	0	1	1	0	0	0	0	0	0	3	0	0
AC015813.2	18	5	64	12	0	0	0	0	7	13	1	0	19	3	0	0	3	4	0	8	38	26	0	1	129	0	0	159	38	166	26	2	0	0	1	9	0	54	0	7	1	0	130	0	33	1	331	1	14
AC015813.3	0	0	0	0	0	0	0	0	0	0	0	0	0	0	0	0	0	0	0	0	0	0	0	0	0	0	0	0	0	0	0	0	0	0	0	0	0	0	1	0	0	4	0	0	0	0	0	0	0
AC015813.4	0	0	0	0	0	0	0	0	0	0	0	0	0	0	0	0	0	0	0	0	0	0	0	0	0	0	0	0	0	1	0	0	0	0	0	0	0	0	1	0	0	0	0	0	0	0	0	0	0
AC015818.2	0	0	0	0	0	0	0	0	0	0	0	0	0	0	0	0	0	0	0	0	0	0	0	0	0	0	0	0	0	0	0	0	0	0	0	0	0	0	0	0	0	0	0	0	0	0	0	0	0
AC015818.4	0	0	0	0	0	0	0	0	0	0	0	0	0	0	0	0	0	0	0	0	0	0	0	0	0	0	0	0	0	0	0	0	0	0	0	0	0	0	0	0	0	0	0	0	0	0	0	0	0
AC015818.8	0	0	0	0	0	0	0	0	0	0	0	0	0	0	0	0	0	0	0	0	0	0	0	0	0	1	0	0	0	0	0	0	0	0	0	0	0	0	0	0	0	0	0	0	0	0	0	0	0
AC015818.9	0	1	0	0	0	0	0	0	0	0	0	0	1	0	0	0	0	0	0	0	0	0	0	0	0	0	0	0	0	1	0	0	0	0	0	0	0	0	0	0	0	0	0	0	0	0	0	0	0
AC015819.1	0	0	0	0	0	0	0	0	0	0	0	0	0	0	0	0	0	0	0	0	0	0	0	0	1	0	0	0	1	1	1	0	0	0	0	1	0	0	0	0	0	0	0	0	0	0	0	0	0
AC015819.2	0	1	1	0	0	0	0	0	4	3	0	0	0	0	0	0	0	0	0	2	0	0	0	0	0	0	0	2	0	2	0	1	1	1	2	0	0	1	0	0	1	0	0	0	0	0	0	0	2
AC015845.2	0	0	0	0	0	0	0	0	0	0	0	0	0	0	0	0	0	0	0	0	0	0	0	0	0	0	0	0	0	0	0	0	0	0	0	0	0	0	0	0	0	0	0	0	0	0	0	0	0
AC015849.2	0	0	0	0	0	0	0	0	0	0	0	0	0	0	0	0	0	0	0	0	0	0	0	0	0	0	0	0	0	1	0	0	0	0	0	0	0	0	0	0	0	0	0	0	0	0	0	0	0
AC015849.5	0	0	0	0	0	0	0	0	0	0	0	0	0	0	0	0	0	0	0	0	0	0	0	0	0	0	0	0	0	0	0	0	0	0	0	0	0	0	1	0	0	6	0	0	0	0	0	0	0
AC015908.2	3	0	3	3	0	0	0	0	3	3	5	0	1	0	0	0	2	0	0	11	0	0	1	0	11	0	0	4	0	17	5	0	0	0	0	4	1	0	2	1	0	0	217	2	3	0	31	1	4
AC015908.3	0	0	0	0	0	0	0	0	0	0	0	0	0	0	0	0	0	0	0	0	0	0	0	0	0	0	0	0	0	0	0	0	0	0	0	0	0	0	0	0	0	0	0	0	0	0	0	0	0
AC015908.4	0	0	0	0	0	0	0	0	0	0	0	0	0	0	0	0	0	0	0	0	0	0	0	0	0	0	0	0	0	0	0	0	0	0	0	0	0	0	0	0	0	0	0	0	0	0	0	0	1
AC015909.1	0	0	0	0	0	0	0	0	0	0	0	0	0	0	0	0	0	0	0	0	0	0	0	0	0	0	0	0	0	0	0	0	0	1	0	0	0	0	0	0	0	0	0	0	0	0	0	0	0
AC015909.4	0	0	0	0	0	0	0	0	0	0	0	0	0	0	0	0	0	0	0	0	0	0	0	0	0	0	0	0	0	0	0	0	0	0	0	0	0	0	0	0	0	0	0	0	0	0	0	0	0
AC015911.2	0	0	0	0	0	0	0	0	0	0	0	0	0	0	0	0	0	0	0	0	0	0	0	0	0	0	0	0	0	0	0	0	0	0	0	0	0	0	1	0	0	0	0	0	0	0	0	0	0
AC015911.9	0	0	0	0	0	0	0	0	0	0	0	0	0	0	0	0	0	0	0	0	0	0	0	0	0	0	0	0	0	0	0	0	0	0	0	0	0	0	0	0	0	0	0	0	0	0	0	0	0
AC015912.3	4	4	4	9	0	0	0	3	5	8	0	0	15	5	0	0	0	5	0	4	12	1	3	0	21	0	1	11	15	30	4	1	0	0	0	4	0	0	1	2	3	0	2	0	5	0	5	1	6
AC015922.3	1	0	1	0	0	0	0	0	0	2	0	0	3	0	0	0	0	0	0	0	1	1	0	0	7	0	0	0	0	12	0	0	0	0	0	4	0	1	0	0	0	0	1	0	2	1	4	2	4
AC015936.1	0	1	0	0	0	0	0	0	0	0	0	0	0	0	0	0	0	0	0	0	0	0	0	0	0	0	0	0	0	0	0	0	0	0	0	0	0	0	0	0	0	0	0	0	0	0	0	0	0
AC015936.2	0	0	0	0	0	0	0	0	0	0	0	0	0	0	0	0	0	0	0	0	0	0	0	0	0	0	0	0	0	0	0	0	0	0	0	0	0	0	0	0	0	0	0	0	0	0	0	0	0
AC015961.1	0	0	0	0	0	0	0	0	0	0	0	0	1	0	0	0	0	0	0	0	0	0	0	0	0	0	0	0	0	0	1	0	0	0	0	0	0	1	0	0	0	0	0	0	0	0	0	0	0
AC015967.1	0	0	0	0	0	0	0	0	0	2	1	0	1	0	0	0	0	0	0	0	0	0	0	0	0	0	0	0	0	1	0	0	0	0	0	0	0	0	0	0	0	0	0	0	0	0	0	2	0
AC015983.2	0	0	0	0	0	0	0	0	0	0	0	0	0	0	0	0	0	0	0	0	0	0	0	0	0	0	0	0	0	0	0	0	0	0	0	0	0	0	0	0	0	0	0	0	0	0	0	0	0
AC016044.1	0	2	0	1	0	0	0	0	0	1	0	0	0	0	0	0	1	0	0	0	0	0	0	0	2	0	8	0	0	0	2	0	0	0	0	0	0	0	4	0	0	3	0	0	0	0	0	0	0
AC016074.1	0	0	0	0	0	0	0	0	0	0	0	0	0	0	0	0	0	0	0	0	0	0	0	0	0	0	0	0	0	0	0	0	0	0	0	0	0	0	0	0	0	0	0	0	0	0	0	0	0
AC016134.1	0	0	0	0	0	0	0	0	0	0	1	0	0	0	0	0	0	0	0	0	1	1	0	0	0	0	0	0	0	0	0	0	0	0	0	0	0	0	1	0	0	0	0	0	0	0	0	0	0
AC016152.1	0	0	0	0	0	0	0	0	0	0	0	0	0	0	0	0	0	0	0	0	0	0	0	0	0	0	0	0	0	0	0	0	0	0	0	0	0	0	0	0	0	0	0	0	0	0	0	0	0
AC016168.1	0	0	0	0	0	0	0	0	0	0	0	0	0	0	0	0	0	0	0	0	0	0	0	0	0	0	0	0	0	0	0	0	0	0	0	0	0	0	0	0	0	0	0	0	0	0	0	0	0
AC016229.2	0	0	0	0	0	0	0	0	0	0	0	0	0	0	0	0	0	0	0	0	0	0	0	0	0	0	0	0	0	0	0	0	0	0	0	0	0	0	0	0	0	0	0	0	0	0	0	0	0
AC016266.1	0	0	0	0	0	0	0	0	0	0	0	0	0	0	0	0	0	0	0	0	0	0	0	0	0	0	0	0	0	0	1	0	0	0	0	0	0	0	0	0	0	0	0	0	0	0	0	0	0
AC016355.1	0	0	1	1	0	0	0	0	0	0	0	0	1	1	0	0	0	1	0	0	0	0	0	0	0	0	0	5	0	5	0	0	0	0	0	2	0	0	0	0	0	0	0	0	0	0	1	0	1
AC016382.1	0	0	0	0	0	0	0	0	0	0	0	0	0	0	0	0	0	0	0	0	0	0	0	0	0	0	0	0	1	0	0	0	0	0	0	0	0	0	0	0	0	0	0	0	0	0	0	0	0
AC016383.1	0	0	0	0	0	0	0	0	0	0	0	0	0	0	0	0	0	0	0	0	0	0	0	0	0	0	0	0	0	0	0	0	0	0	0	0	0	0	0	0	0	0	0	0	0	0	0	0	0
AC016396.1	0	0	0	0	0	0	0	0	0	0	0	0	0	0	0	0	0	0	0	0	0	0	0	0	0	0	0	0	0	0	0	0	0	0	0	0	0	0	0	0	0	0	0	0	0	0	0	0	0
AC016396.2	0	0	0	0	0	0	0	0	0	0	0	0	0	0	0	0	0	0	0	0	0	0	0	0	0	0	1	0	0	0	0	0	0	0	0	0	0	0	1	0	0	0	0	0	0	0	0	0	0
AC016405.2	0	0	0	0	0	0	0	0	0	0	0	0	0	0	0	0	0	0	0	0	0	0	0	0	0	0	0	0	0	0	0	0	0	0	0	0	0	0	0	0	0	0	0	0	0	0	0	0	0
AC016405.3	0	1	0	0	0	0	0	0	0	0	0	0	0	1	0	0	0	0	0	0	0	0	0	0	0	0	0	0	0	0	0	0	0	0	0	0	0	0	0	0	0	0	0	0	0	0	0	0	0
AC016526.1	0	0	0	0	0	0	0	0	0	0	0	0	0	0	0	0	0	0	0	0	0	0	0	0	0	0	0	0	0	0	0	0	0	0	0	0	0	0	0	0	0	1	0	0	0	0	0	0	0
AC016550.1	0	0	0	0	0	0	0	0	0	0	0	0	0	0	0	0	0	0	0	0	0	0	0	0	0	0	0	0	0	0	0	0	0	0	0	0	0	0	0	0	0	0	0	0	0	0	0	0	0
AC016550.2	0	0	0	0	0	0	0	0	0	0	0	0	0	0	0	0	0	0	0	0	0	0	0	0	0	0	0	0	0	0	0	0	0	0	0	0	0	0	0	0	0	0	0	0	0	0	0	0	0
AC016550.3	0	0	0	0	0	0	0	0	0	0	0	0	0	0	0	0	0	0	0	0	0	0	0	0	0	0	0	0	0	1	0	0	0	0	0	0	0	0	0	0	0	0	0	0	0	0	0	0	0
AC016553.1	0	0	0	0	0	0	0	1	0	0	0	0	1	0	0	0	0	0	0	0	0	0	0	0	0	0	0	0	0	0	0	0	0	0	0	0	0	0	0	0	0	0	0	0	0	0	0	0	0
AC016556.1	0	0	0	0	0	0	0	0	0	0	0	0	0	0	0	0	0	0	0	0	0	0	0	0	0	0	0	0	0	0	0	0	0	0	0	0	0	0	0	0	0	0	0	0	0	0	0	0	0
AC016573.1	0	0	0	0	0	0	0	0	0	0	0	0	0	0	0	0	0	0	0	0	0	0	0	0	0	0	0	0	0	0	0	0	0	0	0	0	0	0	0	0	0	0	0	0	0	0	0	0	0
AC016575.1	0	0	0	0	0	0	0	0	0	0	0	0	0	0	0	0	0	0	0	0	0	0	0	0	0	0	0	0	0	0	0	0	0	0	0	0	0	0	0	0	0	0	0	0	0	0	0	0	0
AC016588.2	0	0	0	0	0	0	0	0	0	0	0	0	0	0	0	0	0	0	0	0	0	0	0	0	1	0	0	0	0	0	0	0	0	0	0	0	0	0	0	0	0	0	0	0	0	0	0	0	0
AC016590.1	0	0	0	0	0	0	0	0	0	0	0	0	0	0	0	0	0	0	0	0	0	0	0	0	0	0	0	0	0	0	0	0	0	0	0	0	0	0	1	0	0	0	0	0	0	0	0	0	0
AC016598.1	0	0	0	0	0	0	0	0	0	0	0	0	0	0	0	0	0	0	0	0	0	0	0	0	0	0	0	0	0	0	0	0	0	0	0	0	0	0	0	0	0	0	0	0	0	0	0	0	0
AC016598.2	0	0	1	0	1	0	0	0	0	2	0	0	1	0	0	0	0	0	0	0	0	0	0	0	1	0	0	2	0	2	0	0	0	0	0	6	0	1	0	2	0	1	0	0	0	2	12	0	1
AC016651.1	0	0	0	0	0	0	0	0	0	0	0	0	0	0	0	0	0	0	0	0	0	0	0	0	0	0	0	0	0	0	0	0	0	0	0	0	0	0	0	0	0	0	0	0	0	0	0	0	0
AC016687.2	0	0	0	0	0	0	0	0	0	0	0	0	0	0	0	0	0	0	0	0	0	0	0	0	0	0	0	0	0	0	2	0	0	1	0	0	0	0	3	0	0	0	0	0	0	0	0	0	0
AC016687.3	0	0	0	0	0	0	0	0	0	1	0	0	0	0	0	0	0	0	0	1	0	0	0	0	0	0	0	0	0	0	0	0	0	0	0	0	0	0	0	0	0	0	0	0	0	0	0	0	0
AC016705.2	0	2	0	0	0	0	0	0	0	0	0	0	0	0	0	0	0	0	0	0	0	0	0	0	0	0	0	1	0	0	0	0	0	1	0	0	0	0	0	0	0	0	1	0	0	0	0	0	0
AC016710.1	0	0	0	0	0	0	0	0	0	0	0	0	0	0	0	0	0	0	0	0	0	0	0	0	0	0	0	0	0	0	0	0	0	0	0	0	0	0	0	0	0	0	0	0	0	0	0	0	0
AC016717.2	0	0	0	0	0	0	0	0	0	0	0	0	0	0	0	0	0	0	0	0	0	0	0	0	0	0	0	0	0	0	0	0	0	0	0	0	0	0	0	0	1	0	0	0	0	0	0	0	0
AC016722.1	0	0	0	0	0	0	0	0	0	0	0	0	0	0	0	0	0	0	0	0	0	0	0	0	0	0	0	0	0	1	0	0	0	0	0	0	0	0	0	0	0	0	0	0	0	0	0	0	0
AC016730.1	0	0	0	0	0	0	0	0	0	0	0	0	0	0	0	0	0	0	0	0	0	0	0	0	0	0	0	0	0	0	2	0	0	0	0	1	0	0	0	0	0	1	0	0	0	0	0	0	1
AC016735.1	0	0	0	0	0	0	0	0	0	0	0	0	0	0	0	0	0	0	0	0	0	0	0	0	0	0	0	0	0	0	0	1	0	0	0	0	0	0	0	0	0	0	0	0	0	0	0	0	0
AC016737.1	0	0	1	0	0	0	0	0	0	0	0	0	0	0	0	0	0	0	0	1	1	0	0	0	0	0	0	0	0	3	0	0	0	0	0	0	0	0	1	0	0	0	0	0	0	0	0	0	0
AC016737.2	0	0	0	0	0	0	0	0	0	0	0	0	0	0	0	0	0	0	0	0	0	0	0	0	0	0	0	0	0	0	0	0	0	0	0	0	0	0	0	0	0	0	0	0	0	0	0	0	0
AC016745.2	0	0	0	0	0	0	0	0	0	0	0	0	0	0	0	0	0	0	0	0	0	0	0	0	0	0	8	0	0	0	0	0	0	0	0	0	0	0	0	0	0	0	0	0	0	0	0	0	0
AC016747.2	0	0	0	0	0	0	0	0	0	0	0	0	0	0	0	0	0	0	0	0	0	0	0	0	0	0	0	0	0	0	0	0	0	0	0	1	0	0	0	0	0	0	0	0	0	0	0	0	0
AC016751.1	0	0	0	0	0	0	0	0	0	0	0	0	0	0	0	0	0	0	0	0	0	0	0	0	0	0	0	0	0	0	0	0	0	0	0	0	0	0	0	0	0	0	0	0	0	0	0	0	0
AC016766.1	0	0	0	0	0	0	0	0	0	0	0	0	0	0	0	0	0	0	0	0	0	0	0	0	0	0	0	0	0	0	0	0	0	0	0	0	0	0	0	0	0	0	0	0	0	0	0	0	0
AC016773.1	0	0	0	0	0	0	0	0	0	1	0	0	0	0	0	0	0	0	0	0	0	0	0	0	0	0	0	0	0	0	0	0	0	0	0	0	0	0	0	0	0	0	0	0	0	0	0	0	0
AC016813.1	0	0	0	0	0	0	0	0	0	0	0	0	0	0	0	0	0	0	0	0	0	0	0	0	0	0	0	0	0	0	0	0	0	0	0	0	0	0	0	0	0	0	0	0	0	0	0	0	0
AC016820.1	0	0	0	0	0	0	0	0	0	0	0	0	0	0	0	0	0	0	0	0	0	0	0	0	0	0	0	0	0	0	0	0	0	0	0	0	0	0	0	0	0	0	0	0	0	0	0	0	0
AC016831.1	14	0	2	9	0	1	0	0	43	47	0	0	21	0	1	0	0	8	0	14	16	1	1	0	19	0	0	64	8	48	12	21	0	2	0	8	0	2	0	0	2	0	3	0	0	0	10	1	12
AC016831.5	0	0	0	0	0	0	0	0	1	0	1	0	0	0	0	0	0	0	0	0	0	0	0	0	1	0	0	0	0	0	3	0	0	0	0	0	0	0	0	0	0	0	0	0	0	0	0	0	0
AC016831.6	28	1	14	21	0	3	0	0	50	34	1	34	24	2	0	0	1	11	0	37	28	0	2	0	31	0	0	235	20	86	10	2	0	0	0	7	0	10	2	2	0	2	6	0	0	0	20	0	6
AC016868.1	0	0	0	0	0	0	0	0	0	0	0	0	0	0	0	0	0	0	0	0	0	0	0	0	0	0	0	0	0	0	0	0	0	0	0	0	0	0	0	0	0	0	0	0	0	0	0	0	0
AC016877.1	0	0	0	0	0	0	0	0	0	0	0	0	0	0	0	0	0	0	0	0	0	0	0	0	0	0	0	0	0	0	0	0	0	0	0	0	0	0	0	0	0	0	0	0	0	0	0	0	0
AC016877.3	0	0	0	0	0	0	0	0	0	0	0	0	0	0	0	0	0	0	0	0	0	0	0	0	0	0	0	0	0	0	0	0	0	0	0	0	1	0	0	0	0	0	0	0	0	0	0	0	0
AC016885.1	0	0	0	0	0	0	0	0	0	0	0	0	0	0	0	0	0	0	0	0	0	0	0	0	0	0	0	0	0	0	0	0	0	0	0	0	0	0	0	0	0	0	0	0	0	0	0	0	0
AC016885.2	0	0	0	0	0	0	0	0	0	0	0	0	0	0	0	0	0	0	0	0	0	0	0	0	0	0	0	0	0	0	0	0	0	0	0	0	0	0	0	0	0	0	0	0	0	0	0	0	0
AC016903.1	0	0	0	0	0	0	0	0	0	0	0	0	0	0	0	0	0	0	0	0	0	0	1	0	0	0	0	0	0	0	0	0	0	0	0	0	0	0	0	0	0	0	0	0	0	0	0	0	0
AC016903.2	0	0	0	0	0	0	0	0	0	0	0	0	0	0	0	0	0	0	0	0	0	0	0	0	0	0	0	0	0	0	0	0	0	0	0	0	0	0	0	0	0	0	0	0	0	0	0	0	0
AC016924.1	0	0	0	0	0	0	0	0	0	0	0	0	0	0	0	0	0	0	0	0	0	0	0	0	0	0	1	0	0	0	0	0	0	0	0	0	0	0	1	0	0	2	0	0	0	0	0	1	0
AC016933.1	0	0	0	0	0	0	0	0	0	0	0	0	0	0	0	0	0	0	0	0	0	0	0	0	0	0	0	0	0	0	0	0	0	0	0	0	0	0	0	0	0	0	0	0	0	0	0	0	0
AC016957.2	1	0	1	0	1	0	0	0	1	5	0	0	2	0	0	0	1	0	0	2	1	0	0	0	1	0	0	3	4	8	1	0	0	0	0	1	0	1	0	0	0	1	0	0	0	0	1	0	0
AC016968.1	0	0	0	0	0	0	0	0	0	0	0	0	0	0	0	0	0	0	0	0	0	0	0	0	0	0	0	0	0	0	0	0	0	0	0	0	0	0	0	0	0	0	0	0	0	0	0	0	0
AC016993.1	0	0	0	0	0	0	0	0	0	0	0	0	0	0	0	0	0	0	0	0	0	0	0	0	0	0	0	0	0	0	0	0	0	0	0	0	0	0	0	0	0	0	0	0	0	0	0	0	0
AC017002.1	0	0	0	0	0	0	0	0	0	0	0	0	0	0	0	0	0	0	0	0	0	0	0	0	0	0	0	0	0	0	0	0	0	0	0	0	0	0	0	0	0	0	0	0	0	0	0	0	0
AC017002.2	0	0	0	0	0	0	0	0	0	0	0	0	0	0	0	0	0	0	0	0	0	0	0	0	0	0	0	0	0	0	0	0	0	0	0	0	0	0	0	0	0	0	0	0	0	0	0	0	0
AC017002.3	0	0	0	0	0	0	0	0	0	0	0	0	0	0	0	0	0	0	0	0	0	0	6	0	0	0	0	0	0	0	0	0	0	0	0	0	0	0	0	0	0	0	0	0	0	0	0	0	0
AC017015.2	0	0	0	0	0	0	0	0	0	0	0	0	0	0	0	0	0	0	0	0	0	0	0	0	0	0	0	0	0	0	0	0	0	0	0	0	0	0	0	0	0	0	0	0	0	0	0	0	0
AC017033.1	0	0	0	0	0	0	0	0	0	0	0	0	0	0	0	0	0	0	0	0	0	0	0	0	0	0	0	0	0	0	0	0	0	0	0	0	0	0	0	0	0	0	0	0	0	0	0	0	0
AC017048.1	0	0	0	0	0	0	0	0	0	0	0	0	0	0	0	0	0	0	0	0	0	0	0	0	0	0	0	0	0	0	0	0	0	0	0	0	0	0	0	0	0	0	0	0	0	0	0	0	0
AC017048.2	0	0	0	0	0	0	0	0	0	0	0	0	0	0	0	0	0	0	0	0	0	0	0	0	0	0	0	0	0	0	0	0	0	0	0	0	0	0	0	0	0	0	0	0	0	0	0	0	0
AC017048.3	0	0	0	0	0	0	0	0	0	0	0	0	0	0	0	0	0	0	0	0	0	0	0	0	0	0	0	0	0	0	0	0	0	0	0	0	0	0	1	0	0	0	0	0	0	0	0	0	0
AC017053.1	1	0	0	0	0	0	0	0	0	0	0	0	0	0	0	0	0	0	0	0	0	0	0	0	0	0	1	0	0	0	0	0	0	0	0	0	0	0	1	0	0	0	0	0	0	0	0	0	0
AC017067.1	0	0	0	0	0	0	0	0	0	0	0	0	0	0	0	0	0	0	0	0	0	0	0	0	0	0	0	0	0	0	0	0	0	0	0	0	0	0	0	0	0	0	0	0	0	0	0	0	0
AC017071.1	0	0	0	0	0	0	0	0	0	1	0	0	0	0	0	0	0	0	0	0	0	0	0	0	0	0	0	0	0	1	0	0	0	0	0	0	0	0	0	0	1	0	0	0	1	0	1	0	0
AC017074.1	0	0	0	0	0	0	0	0	0	0	0	0	0	0	0	0	0	0	0	0	0	0	0	0	0	0	0	0	0	0	0	0	0	0	0	0	0	0	0	0	0	0	0	0	0	0	0	0	0
AC017074.2	0	0	0	0	0	0	0	0	0	0	0	0	0	0	0	0	0	0	0	0	0	0	0	0	0	0	0	0	0	0	0	0	0	0	0	0	0	0	1	0	0	0	0	0	0	0	0	0	0
AC017076.1	0	0	0	0	0	0	0	0	0	0	0	0	0	0	0	0	0	0	0	0	0	0	0	0	0	0	0	0	0	0	0	0	0	0	0	0	0	0	0	0	0	0	0	0	0	0	0	0	0
AC017083.3	0	4	24	2	0	0	0	0	4	39	0	0	13	2	0	0	0	1	0	3	3	0	14	0	59	0	0	1	0	22	0	3	0	0	10	21	0	10	0	25	0	0	15	0	0	0	40	0	34
AC017091.1	0	0	0	0	0	0	0	0	0	0	0	0	0	0	0	0	0	0	0	1	0	0	0	0	0	0	1	0	0	0	0	0	0	0	0	0	0	0	0	0	0	0	0	0	0	0	0	0	0
AC017104.3	0	0	0	0	0	0	0	0	0	0	0	0	0	0	0	0	0	0	0	0	0	0	0	0	0	0	0	0	0	0	0	0	0	0	0	0	0	0	0	0	0	0	0	0	0	0	0	0	0
AC018359.1	0	0	0	0	0	0	0	0	0	0	0	0	0	0	0	0	0	0	0	0	0	0	0	0	0	0	0	0	0	0	0	0	0	0	0	0	0	0	0	0	0	0	0	0	0	0	0	0	0
AC018371.1	0	0	0	0	0	0	0	0	0	0	0	0	0	0	0	0	0	0	0	0	0	0	0	0	0	0	0	0	0	0	0	0	0	0	0	0	0	0	0	0	0	0	0	0	0	0	0	0	0
AC018437.2	0	0	0	0	0	0	0	0	0	0	0	0	0	0	0	0	0	0	0	0	0	0	0	0	0	0	0	0	0	0	0	0	0	0	0	0	0	0	0	0	0	0	0	0	0	0	0	0	0
AC018450.2	0	0	0	0	0	0	0	0	0	0	0	0	0	0	0	0	0	0	0	0	0	0	0	0	0	0	0	0	0	0	0	0	0	0	0	0	0	0	0	0	0	0	0	0	0	0	0	0	0
AC018467.1	0	0	0	0	0	0	0	0	0	0	0	0	0	0	0	0	0	0	0	0	0	0	0	0	0	0	0	0	0	0	0	0	0	0	0	0	0	0	1	0	0	0	0	1	0	0	0	0	0
AC018495.1	0	0	0	0	0	0	0	0	0	0	0	0	0	0	0	0	0	0	0	0	0	0	0	0	0	0	0	0	0	0	0	0	0	0	0	0	0	0	0	0	0	0	0	0	0	0	0	0	0
AC018512.1	0	0	85	0	0	0	0	0	31	2	1	472	3	1	1	0	0	1	0	1	5	2	0	0	111	0	0	5	2	168	17	0	0	0	0	21	1	36	1	1	0	0	102	2	26	0	154	0	39
AC018521.3	0	0	0	0	0	0	0	0	0	0	0	0	0	0	0	0	0	0	0	0	0	0	0	0	0	0	0	0	0	0	0	0	0	0	0	0	0	0	0	0	0	0	0	0	0	0	0	0	0
AC018521.7	0	1	0	0	0	0	0	0	0	0	0	0	0	0	0	0	0	0	0	0	0	0	0	0	0	0	1	0	0	0	0	0	0	0	0	0	0	0	0	0	0	0	1	0	0	0	0	0	0
AC018523.2	9	11	60	2	2	14	5	0	5	28	11	0	70	8	0	0	5	1	2	28	12	1	143	0	115	1	0	91	51	150	28	3	1	12	2	23	0	39	0	13	3	0	323	0	147	1	241	1	57
AC018541.1	0	0	0	0	0	0	0	0	0	0	0	0	0	0	0	0	0	0	0	0	0	0	0	0	0	0	0	0	0	0	0	0	0	0	0	0	0	0	0	0	0	0	0	0	0	0	0	0	0
AC018553.1	0	0	0	2	1	0	0	0	0	0	0	0	0	1	0	0	0	0	0	0	0	1	0	0	1	0	0	0	0	5	0	0	5	0	0	0	0	0	0	3	0	0	2	0	0	0	11	0	1
AC018554.1	0	0	0	0	0	0	0	0	0	0	0	0	0	0	0	0	0	0	0	0	0	0	0	0	0	0	0	0	0	0	0	0	0	0	0	1	0	0	0	0	0	0	0	0	0	0	0	0	0
AC018557.2	0	0	0	0	0	0	0	0	0	0	0	0	0	0	0	0	0	0	0	0	0	0	0	0	0	0	0	0	0	0	0	0	0	0	0	0	0	0	0	0	0	0	0	0	0	0	0	0	0
AC018558.1	0	0	0	0	0	0	0	0	0	0	0	0	0	0	0	0	0	0	0	0	0	0	0	0	0	0	0	0	0	1	0	0	0	0	0	0	0	0	2	0	0	0	0	1	0	0	0	0	0
AC018558.2	0	0	0	0	0	0	0	0	0	0	0	0	0	0	0	0	0	0	0	0	0	0	0	0	0	0	0	0	0	0	0	0	0	0	0	0	0	0	0	0	0	0	0	0	0	0	0	0	0
AC018558.3	0	0	0	0	0	0	0	0	0	0	0	0	0	0	0	0	0	0	0	0	0	0	0	0	0	0	0	0	0	0	0	0	0	0	0	0	0	0	0	0	0	0	0	0	0	0	0	0	0
AC018618.1	0	0	0	0	0	0	0	0	1	2	0	0	1	0	0	0	0	0	0	0	0	0	0	0	0	0	0	0	0	0	0	0	0	1	0	0	0	0	0	0	0	0	0	0	0	0	0	0	0
AC018635.2	0	0	0	0	0	0	0	0	0	0	0	0	0	0	0	0	0	0	0	0	0	0	0	0	0	0	0	0	0	0	0	0	0	0	0	0	0	0	0	0	0	0	0	0	0	0	0	0	0
AC018638.6	0	0	1	0	0	0	0	0	0	1	1	0	0	0	0	0	0	0	0	0	1	0	0	0	2	0	0	0	0	2	0	0	0	0	0	1	0	0	2	0	0	0	0	0	0	0	0	1	0
AC018638.7	0	0	0	0	0	0	0	0	1	2	0	0	0	0	0	0	0	0	0	0	0	0	0	0	0	0	0	3	3	4	0	0	1	0	0	1	0	0	0	0	0	0	1	0	0	0	0	0	0
AC018645.2	0	0	0	0	0	0	0	0	0	0	0	0	0	0	0	0	0	0	0	0	0	0	0	0	0	0	0	0	0	0	0	0	0	0	0	0	0	0	0	0	0	0	0	0	0	0	0	0	0
AC018647.1	0	1	1	0	0	0	0	0	0	0	0	0	0	0	0	0	0	0	0	0	0	0	0	0	0	0	0	2	0	0	0	0	0	0	0	0	0	0	1	0	0	1	2	0	0	0	0	0	0
AC018648.1	0	0	0	0	0	0	0	0	0	0	0	0	0	0	0	0	0	0	0	0	0	0	0	0	0	0	0	0	0	1	0	0	0	0	0	0	0	0	0	0	0	0	0	0	0	0	1	0	0
AC018680.1	0	0	0	0	0	0	0	0	0	0	0	0	0	0	0	0	0	0	0	0	0	0	0	0	0	0	0	0	0	0	0	0	1	0	0	0	0	0	0	0	0	0	0	0	0	0	0	0	0
AC018685.1	0	0	0	0	0	0	0	0	0	0	0	0	0	0	0	0	0	0	0	0	0	0	0	0	0	0	0	0	0	0	0	0	0	0	0	0	0	0	0	0	0	0	0	0	0	0	0	0	0
AC018685.2	0	1	0	0	0	0	0	0	0	0	0	0	0	0	0	0	0	0	0	0	0	0	0	0	0	0	1	0	0	0	0	0	0	0	0	0	0	0	1	0	0	0	0	0	0	0	0	0	0
AC018692.1	0	0	0	0	0	0	0	0	0	0	0	0	0	0	0	0	0	0	0	0	0	0	0	0	0	0	0	0	0	0	0	0	0	0	0	0	0	0	0	0	0	0	0	0	0	0	0	0	0
AC018697.1	0	4	0	0	0	0	0	0	0	0	0	0	0	0	0	0	0	0	0	0	0	0	0	0	0	0	1	0	0	0	0	0	1	0	0	0	1	0	1	0	0	0	0	0	0	0	0	0	0
AC018709.1	3	0	0	0	0	0	0	0	0	0	0	0	0	0	0	0	0	0	0	0	0	0	0	0	0	0	0	0	0	0	0	0	0	0	0	0	0	0	0	0	0	0	0	0	0	0	0	0	0
AC018716.1	0	0	0	0	0	0	0	0	0	0	0	0	0	0	0	0	0	0	0	0	0	0	0	0	0	0	0	0	0	0	0	0	0	0	0	0	0	0	0	0	0	0	0	0	0	0	0	0	0
AC018716.2	0	0	0	0	0	0	0	0	0	0	0	0	0	0	0	0	0	0	0	0	0	0	0	0	0	0	0	0	0	0	0	0	0	0	0	0	0	0	0	0	0	0	0	0	0	0	0	0	0
AC018731.1	0	0	0	0	0	0	0	0	0	0	0	0	0	0	0	0	0	0	0	0	0	0	0	0	0	0	0	0	1	0	1	0	0	0	0	0	0	0	0	0	0	0	0	0	0	0	0	0	0
AC018742.1	0	0	0	0	0	0	0	0	0	2	0	0	4	0	0	0	0	0	0	0	0	1	0	0	0	0	0	0	0	13	0	0	0	0	0	0	0	0	1	1	0	0	0	0	0	0	0	0	0
AC018752.1	0	0	0	0	0	0	0	0	0	0	0	0	0	0	0	0	0	0	0	0	0	0	0	0	0	0	0	0	0	0	0	0	0	0	0	0	0	0	0	0	0	0	0	0	0	0	0	0	0
AC018755.1	0	0	0	0	0	0	0	0	0	0	1	0	0	0	0	0	0	0	0	0	0	0	0	0	0	0	0	0	0	0	0	0	0	0	0	0	0	0	0	0	0	0	0	0	0	0	0	0	0
AC018755.2	29	27	1	11	0	0	0	0	54	11	0	0	4	0	0	0	0	0	0	10	0	6	5	0	1	0	0	1	24	11	0	0	0	0	0	3	0	0	0	0	0	0	78	0	0	0	11	0	0
AC018761.1	0	0	0	0	0	0	0	0	0	0	0	0	0	0	0	0	0	0	0	0	0	0	0	0	0	0	0	0	0	1	0	0	0	0	0	0	0	0	0	0	0	0	1	0	0	0	0	0	1
AC018761.3	0	0	0	0	0	0	0	0	0	0	0	0	0	0	0	0	0	0	0	0	0	0	0	0	0	0	0	0	0	0	0	0	0	0	0	0	0	0	0	0	0	0	0	0	0	0	0	0	0
AC018767.1	0	0	0	0	0	0	0	0	0	0	0	0	0	0	0	0	0	0	0	0	0	0	0	0	0	0	0	0	0	0	0	0	0	0	0	0	0	0	0	0	0	0	0	0	0	0	0	0	0
AC018767.2	0	1	0	0	0	0	0	0	0	0	0	0	0	0	0	0	0	0	0	0	0	0	0	0	0	0	0	0	0	0	1	0	0	0	0	0	0	0	0	0	0	0	0	0	0	0	0	0	0
AC018767.3	0	0	0	0	0	0	0	0	0	0	0	0	0	0	0	0	0	0	0	0	0	0	0	0	0	0	0	0	0	0	0	0	0	0	0	0	0	0	0	0	0	0	0	0	0	0	0	0	0
AC018814.1	0	0	0	0	0	0	0	0	0	0	0	0	0	0	0	0	0	0	0	0	0	0	0	0	0	0	0	0	0	0	0	0	0	0	0	0	0	0	0	0	0	0	0	0	0	0	0	0	0
AC018832.1	0	0	0	0	0	0	0	0	0	0	0	0	0	0	0	0	0	0	0	0	0	0	0	0	0	0	0	0	0	0	0	0	0	0	0	0	0	0	0	0	0	0	0	0	0	0	0	0	0
AC018845.1	0	0	0	0	0	0	0	0	0	0	0	0	0	0	0	0	0	0	0	0	0	0	0	0	0	0	0	0	0	0	0	0	0	0	0	0	0	1	0	0	0	0	0	0	0	0	0	0	0
AC018866.1	0	4	0	0	0	0	0	0	0	0	0	0	0	0	0	0	0	0	0	0	0	0	0	0	0	0	0	0	0	0	0	0	0	0	0	0	0	0	1	0	0	0	0	0	0	0	0	0	0
AC018953.1	0	0	0	0	0	0	0	0	0	0	0	0	0	0	0	0	0	0	0	0	0	0	0	0	0	0	0	0	0	0	0	0	0	0	0	0	0	0	0	0	0	0	0	0	0	0	0	0	0
AC019055.1	0	0	0	0	0	0	0	0	0	0	0	0	0	0	0	0	0	0	0	0	0	0	0	0	0	0	0	0	0	0	0	0	0	0	0	0	0	0	0	0	0	0	0	0	0	0	0	0	0
AC019064.1	0	0	0	0	0	0	0	0	0	0	0	0	0	0	0	0	0	0	0	0	0	0	0	0	0	0	0	0	0	0	0	0	0	0	0	0	0	0	0	0	0	0	0	0	0	0	0	0	0
AC019069.1	0	3	0	0	0	0	0	0	0	0	0	0	0	0	0	0	0	0	0	0	0	0	0	0	3	0	0	0	0	0	0	0	1	1	0	0	0	0	0	2	0	0	0	0	0	0	0	0	0
AC019103.1	0	0	0	0	0	0	0	0	0	0	0	0	0	0	0	0	0	0	0	0	0	0	0	0	0	0	0	0	0	0	0	0	0	0	0	0	0	0	0	0	0	0	0	0	0	0	0	0	0
AC019117.1	0	0	0	0	0	0	0	0	0	0	0	0	0	0	0	0	0	0	0	0	0	0	0	0	0	0	0	0	0	0	0	0	0	0	0	0	0	0	0	0	0	0	0	0	0	0	0	0	0
AC019117.2	1	0	0	0	0	1	0	0	0	0	0	0	0	0	0	0	2	0	0	0	0	1	0	0	1	0	0	1	0	2	0	1	0	0	0	0	0	0	0	0	0	0	0	0	0	0	1	0	1
AC019117.3	2	0	27	0	0	0	0	1	2	2	0	0	5	0	0	0	4	7	0	4	0	1	0	0	12	0	0	194	0	11	1	13	2	0	17	34	0	0	1	7	1	0	39	0	3	1	112	3	3
AC019118.1	0	0	0	0	0	0	0	0	0	0	0	0	0	0	0	0	0	0	0	0	0	0	0	0	0	0	0	0	0	0	0	0	0	0	0	0	0	0	0	0	0	0	0	0	0	0	0	0	0
AC019118.2	0	0	0	0	0	0	0	0	0	0	0	0	0	0	0	0	0	0	0	0	0	0	0	0	0	0	0	0	0	0	0	0	0	0	0	0	0	0	0	0	0	0	0	0	0	0	0	0	0
AC019131.2	0	0	0	0	0	0	0	0	0	0	1	0	0	0	0	0	0	1	0	0	0	0	0	0	0	0	0	0	0	4	1	0	0	0	0	0	0	0	0	0	0	0	0	0	0	0	0	0	0
AC019133.1	0	0	0	0	0	0	0	0	0	0	0	0	0	0	0	0	0	0	0	0	0	0	0	0	0	0	0	0	0	0	0	0	0	0	0	0	0	0	0	0	0	0	0	0	0	0	0	0	0
AC019155.2	0	0	0	0	0	0	0	0	0	0	0	0	0	0	0	0	0	0	0	0	1	0	0	0	0	0	0	0	0	0	0	0	0	0	0	0	0	0	0	0	0	0	0	0	0	0	0	0	0
AC019183.1	0	0	0	0	0	0	0	0	0	0	0	0	0	0	0	0	0	0	0	0	0	0	0	0	0	0	0	0	0	0	0	0	0	0	0	0	0	0	0	0	0	0	0	0	0	0	0	0	0
AC019186.1	0	0	0	1	0	0	0	0	0	0	0	0	1	0	0	0	0	0	0	0	0	0	0	0	5	0	0	0	0	1	0	1	0	0	0	1	0	0	0	0	0	0	0	0	0	0	2	0	1
AC019193.2	0	0	0	0	0	0	0	0	0	0	0	0	0	0	0	0	0	0	0	0	0	0	0	0	0	0	0	0	0	0	0	0	0	0	0	0	0	0	0	0	0	0	0	0	0	0	1	0	0
AC019193.3	0	0	0	0	0	0	0	0	0	0	0	0	0	0	0	0	0	0	0	0	0	0	0	0	0	0	0	0	0	0	0	0	2	0	0	0	0	0	0	0	0	0	0	0	0	0	0	0	0
AC019209.1	0	0	0	0	0	0	0	0	0	0	0	0	0	0	0	0	0	0	0	0	0	0	0	0	0	0	0	0	0	0	0	0	0	0	0	0	0	0	0	0	0	0	0	0	0	0	0	0	0
AC019209.2	0	1	0	0	0	0	0	0	0	0	0	0	1	0	0	0	0	0	0	0	0	0	0	0	0	0	0	0	0	0	0	0	0	0	0	0	0	0	0	0	0	0	1	0	0	0	0	0	0
AC019209.3	0	0	0	0	0	0	0	0	0	0	0	0	0	0	0	0	0	0	0	0	0	0	0	0	0	0	0	0	0	0	0	0	0	0	0	0	0	0	0	0	0	0	0	0	0	0	0	0	0
AC019211.1	0	0	0	0	0	0	0	0	0	0	0	0	0	0	0	0	0	0	0	0	0	0	0	0	0	0	0	0	0	0	0	0	0	0	0	0	0	0	0	0	0	0	0	0	0	0	0	0	0
AC019254.1	0	1	0	0	0	0	0	0	2	6	0	0	1	0	0	0	0	0	0	1	0	0	0	0	0	0	0	0	2	0	0	0	0	0	0	1	0	0	0	0	0	0	0	0	0	0	2	0	0
AC019254.2	0	0	0	0	0	0	0	0	0	0	0	0	0	0	0	0	0	0	0	0	0	0	0	0	0	0	0	0	0	0	1	0	0	0	0	0	0	0	0	0	0	0	0	0	0	0	0	0	0
AC019257.1	0	0	0	0	0	0	0	0	0	0	0	0	0	0	0	0	0	0	0	0	0	0	0	0	0	0	0	0	0	1	1	0	0	0	0	0	0	0	0	0	0	0	0	0	0	0	1	0	0
AC019257.2	0	0	0	0	0	0	0	0	0	0	0	0	0	0	0	0	0	0	0	0	0	0	0	0	0	0	0	0	0	2	0	0	0	0	0	1	0	0	0	0	0	0	0	0	0	0	0	0	0
AC019294.3	0	0	0	0	0	0	0	0	0	0	0	0	0	0	0	0	0	0	0	0	0	0	0	0	0	0	0	0	0	0	0	0	0	0	0	0	0	0	0	0	0	0	0	0	0	0	0	0	0
AC019330.1	0	0	0	0	0	0	0	0	0	0	0	0	0	0	0	0	0	0	0	0	0	0	0	0	0	0	0	1	0	1	0	0	1	0	0	0	0	0	1	0	0	0	0	2	0	0	0	0	0
AC020551.1	0	0	0	0	0	0	0	0	0	0	0	0	0	0	0	0	0	0	0	0	0	0	0	0	0	0	0	0	0	0	0	0	0	0	0	0	0	0	0	0	0	0	0	0	0	0	0	0	0
AC020595.1	0	0	0	0	0	0	0	0	0	0	0	0	0	0	0	0	0	0	0	0	0	0	0	0	0	0	0	0	0	0	0	0	0	0	0	0	0	0	0	0	0	0	0	0	0	0	0	0	0
AC020636.2	0	3	0	0	0	0	0	0	0	0	0	0	0	0	0	0	0	0	0	0	0	0	0	0	0	0	0	0	0	0	0	0	0	0	0	0	0	0	1	0	0	0	0	0	0	0	0	0	0
AC020637.1	0	0	0	0	0	0	0	0	0	0	0	0	0	0	0	0	0	0	0	0	0	0	0	0	0	0	1	0	0	0	0	0	0	0	0	0	0	0	0	0	0	0	0	0	0	0	0	0	0
AC020656.2	0	0	0	0	0	0	0	0	0	0	0	0	1	0	0	0	0	0	0	0	2	0	0	0	0	0	0	0	0	5	0	0	0	0	0	0	0	0	0	0	0	0	0	0	2	0	1	0	0
AC020658.2	0	0	0	0	0	0	0	0	0	0	0	0	0	0	0	0	0	0	0	0	0	0	0	0	0	1	0	0	0	0	0	0	0	0	0	0	0	0	0	0	0	0	0	0	0	0	0	1	0
AC020661.1	0	1	0	0	0	0	0	0	0	1	0	0	0	1	0	0	0	0	0	1	1	0	0	0	2	0	0	7	0	3	0	0	0	0	0	1	0	0	0	0	0	0	0	0	1	0	0	0	3
AC020687.1	0	0	0	0	0	0	0	0	0	0	0	0	0	0	0	0	0	0	0	0	0	0	0	0	0	0	0	0	0	0	2	0	0	0	0	0	0	1	3	0	0	1	0	0	0	0	0	0	0
AC020704.1	0	0	0	0	0	0	0	0	0	0	0	0	0	0	0	0	0	0	0	0	0	0	0	0	0	0	0	0	0	0	0	0	0	0	0	0	0	0	0	0	0	0	0	0	0	0	0	0	0
AC020718.1	0	0	0	0	0	0	0	0	0	0	0	0	0	0	0	0	0	0	0	0	0	0	0	0	0	0	0	0	0	0	0	0	0	0	0	0	0	0	0	0	0	0	0	0	0	0	0	0	0
AC020719.1	0	0	0	0	0	0	0	0	0	0	0	0	0	0	0	0	0	0	0	0	0	0	0	0	0	0	0	0	0	0	0	0	0	0	0	0	0	0	0	0	0	0	0	0	0	0	1	0	0
AC020741.1	0	0	0	0	0	0	0	0	0	0	0	0	0	0	0	0	0	0	0	0	2	0	1	0	1	0	0	0	0	1	0	0	0	0	0	1	0	0	0	0	0	0	0	0	0	0	0	0	0
AC020743.2	0	0	0	0	0	0	0	0	0	0	0	0	0	0	0	0	0	0	0	0	0	0	0	0	0	0	0	0	0	0	0	0	0	0	0	0	0	0	0	0	0	0	0	0	0	0	0	0	0
AC020743.3	0	0	0	0	0	0	0	0	0	0	0	0	0	0	0	0	0	0	0	0	0	0	0	0	0	0	0	0	0	0	0	0	0	0	0	0	0	0	0	0	0	0	0	0	0	0	0	0	0
AC020891.2	0	4	0	0	0	0	0	0	0	0	1	0	0	0	0	0	0	0	0	0	0	0	2	0	0	0	0	0	0	0	1	0	0	0	0	0	0	0	2	0	0	1	1	0	0	0	0	0	1
AC020892.1	0	0	0	0	0	0	0	0	0	0	0	0	0	0	0	0	1	0	0	0	0	0	0	0	0	0	0	0	0	0	0	0	0	0	0	0	0	0	1	0	0	0	0	0	0	0	0	0	0
AC020897.1	0	0	0	0	0	0	0	0	0	0	0	0	0	0	0	0	0	0	0	0	0	0	0	0	0	0	0	0	0	0	0	0	0	0	0	0	0	0	0	0	0	0	0	0	0	0	0	0	0
AC020905.1	0	0	0	0	0	0	0	0	0	0	0	0	0	0	0	0	0	0	0	0	0	0	0	0	0	0	0	0	0	0	0	0	0	0	0	0	0	0	0	0	0	0	0	0	0	0	0	0	0
AC020907.1	0	0	0	0	0	0	0	0	0	0	0	0	0	0	0	0	0	0	0	0	0	0	0	0	0	0	0	0	0	1	0	0	0	0	0	0	0	0	4	0	1	0	0	0	0	0	0	0	0
AC020909.1	0	1	0	0	0	0	0	0	0	0	0	0	0	0	0	0	0	0	0	0	4	0	0	0	7	0	0	0	0	0	0	0	0	0	0	0	0	0	0	0	0	0	0	0	0	0	0	0	1
AC020909.2	0	0	0	0	0	0	0	0	0	0	0	0	0	0	0	0	0	0	0	0	0	0	0	0	0	0	0	0	0	0	0	0	0	0	0	1	0	0	1	0	0	0	1	0	0	2	0	0	0
AC020910.4	0	0	0	0	0	0	0	0	0	0	0	0	0	0	0	0	0	0	0	0	0	0	0	0	0	0	0	0	0	0	0	0	0	0	0	0	0	0	0	0	0	0	0	0	0	0	0	0	0
AC020912.1	0	0	0	0	0	0	0	0	0	0	1	0	0	0	1	0	0	0	0	0	0	0	2	0	0	0	0	0	0	0	0	0	0	0	0	0	0	0	0	0	0	1	0	0	0	0	0	0	0
AC020915.2	0	0	1	0	0	0	0	0	0	0	0	0	0	1	0	0	0	0	0	0	1	0	0	0	0	0	0	0	0	1	0	0	0	0	0	1	0	1	0	0	0	0	0	0	0	0	0	0	0
AC020916.1	0	4	0	0	0	0	0	0	14	5	0	0	0	0	0	0	0	0	0	1	1	0	0	0	1	0	0	10	0	8	0	0	0	0	0	0	0	0	0	0	0	0	1	0	0	0	0	0	1
AC020917.3	0	0	0	0	2	0	0	1	0	1	0	0	0	0	0	0	0	0	0	0	0	0	0	0	0	0	0	0	0	1	2	0	0	0	0	1	0	0	0	0	0	1	0	0	0	0	0	0	0
AC020922.1	0	0	0	0	0	0	0	0	0	0	0	0	0	0	0	0	0	0	0	0	13	0	0	0	0	0	0	26	0	18	0	0	0	0	0	1	0	0	1	0	0	0	0	0	0	0	0	0	0
AC020922.4	0	0	0	0	0	0	0	0	0	0	0	0	0	0	0	0	0	0	0	0	0	0	0	0	1	0	0	0	0	2	0	0	0	0	0	0	0	0	1	0	0	0	0	0	0	0	0	0	0
AC020928.1	0	0	0	0	0	0	0	0	0	0	0	0	0	0	0	0	0	0	0	0	0	0	0	0	0	0	0	0	0	0	0	1	0	0	0	0	0	0	0	0	0	0	0	0	0	0	0	0	0
AC020928.2	0	0	0	0	0	0	0	0	0	0	0	0	0	0	0	0	0	0	0	0	1	0	0	0	0	0	0	0	0	0	0	1	0	0	0	0	0	0	2	0	0	1	0	0	0	0	0	0	0
AC021006.2	0	0	0	0	0	0	0	0	0	0	0	0	0	0	0	0	0	0	0	0	0	0	0	0	0	0	0	0	0	0	0	0	0	0	0	0	0	0	0	0	0	0	0	0	0	0	0	0	0
AC021035.1	0	0	0	0	0	0	0	0	0	0	0	0	0	0	0	0	0	0	0	0	0	0	0	0	0	0	0	0	0	0	0	0	0	0	0	0	0	0	0	0	0	0	0	0	0	0	0	0	0
AC021072.1	0	0	0	0	0	0	0	0	0	0	0	0	0	0	0	0	0	0	0	0	0	0	0	0	0	0	0	0	0	0	0	0	0	0	0	0	0	0	0	0	0	0	0	0	0	0	0	0	0
AC021086.1	0	0	0	0	0	0	0	0	0	0	0	0	0	0	0	0	0	0	0	1	0	0	0	0	0	0	0	0	0	0	0	0	0	0	0	0	0	0	2	0	0	0	0	0	1	0	0	0	0
AC021146.12	0	0	0	0	0	0	0	0	0	0	0	0	0	0	0	0	0	0	0	0	0	0	0	0	0	0	0	0	0	2	0	0	0	0	0	1	0	0	0	0	0	0	0	0	0	0	0	0	0
AC021192.1	0	0	0	0	0	0	0	0	0	0	0	0	0	0	0	0	0	0	0	0	0	0	0	0	0	0	0	0	0	0	0	0	0	0	0	0	0	0	0	0	0	0	0	0	0	0	0	0	0
AC021218.1	6	0	9	3	0	6	0	1	6	53	3	0	23	3	0	0	9	1	0	14	2	1	0	0	25	0	2	25	3	215	2	2	1	1	0	41	0	17	0	12	1	0	10	0	4	1	68	2	42
AC021231.1	0	0	0	0	0	0	0	0	0	0	0	0	0	0	0	0	0	0	0	0	0	0	0	0	0	0	0	0	0	0	0	0	0	0	0	0	0	0	0	0	0	0	0	0	0	0	0	0	0
AC021242.2	0	0	0	0	0	0	0	0	0	0	0	0	0	0	0	0	0	0	0	0	0	0	0	0	0	0	0	0	0	1	0	0	0	0	0	0	0	0	1	0	1	0	0	0	0	0	0	0	0
AC021321.1	0	0	0	0	0	0	0	0	0	0	0	0	0	0	0	0	0	0	0	0	0	0	0	0	0	0	0	0	0	2	0	0	0	0	0	0	0	0	1	0	0	0	0	0	0	0	0	0	0
AC021351.1	0	0	0	0	0	0	0	0	0	0	0	0	0	0	0	0	0	0	0	0	0	0	0	0	0	0	0	0	0	0	0	0	0	0	0	0	0	0	0	0	0	0	0	0	0	0	0	0	0
AC021355.1	0	0	0	0	0	0	0	0	0	0	0	0	0	0	0	0	0	0	0	0	0	0	0	0	0	0	0	0	0	1	0	0	0	0	0	0	0	0	0	0	0	0	0	0	0	0	0	0	0
AC021393.1	0	1	1	0	0	0	0	0	0	0	0	1	0	0	0	0	0	0	0	0	0	0	0	0	0	0	0	0	0	0	0	0	0	0	0	0	0	0	1	0	0	0	0	1	0	0	0	0	0
AC021422.1	0	0	0	0	0	0	0	0	0	0	0	0	0	0	0	0	0	0	0	0	0	0	0	0	0	0	0	0	0	0	0	0	0	0	0	0	0	0	0	0	0	0	0	0	0	0	0	0	0
AC021483.1	0	0	0	0	0	0	0	0	0	0	0	0	0	0	0	0	0	0	0	1	0	0	0	0	0	0	0	0	0	0	0	0	0	0	0	0	0	0	0	0	0	0	0	0	0	0	0	0	0
AC021483.2	0	0	0	0	0	0	0	0	1	3	0	0	0	0	0	0	0	1	0	0	0	0	0	0	0	0	0	0	0	7	0	2	0	0	0	0	0	0	5	0	0	0	0	0	0	0	0	0	0
AC021491.1	0	0	0	0	0	0	0	0	0	0	0	0	1	0	0	0	0	0	0	0	0	0	0	0	0	0	0	0	0	0	0	0	0	0	0	0	0	0	0	0	0	0	0	0	0	0	0	0	0
AC021491.4	0	0	1	0	0	0	0	0	0	0	0	0	0	0	0	0	2	0	0	0	0	0	0	0	0	0	0	0	0	1	0	1	0	0	0	1	0	0	1	0	0	0	0	0	0	0	3	0	0
AC021506.1	0	0	0	0	0	0	0	0	0	0	0	0	0	0	0	0	0	0	0	0	0	0	0	0	0	0	0	0	0	0	0	0	0	0	0	0	0	0	0	0	0	0	0	0	0	0	0	0	0
AC021549.1	0	0	0	0	0	0	0	0	0	0	0	0	0	0	0	0	0	0	0	0	0	0	0	0	0	0	0	0	0	0	0	0	0	0	0	0	0	0	0	0	0	0	0	0	0	0	0	0	0
AC021594.1	0	0	0	0	0	0	0	0	0	0	0	0	0	0	0	0	0	0	0	0	0	0	0	0	0	0	0	0	0	0	0	0	0	0	0	0	0	0	0	0	0	0	0	0	0	0	0	0	0
AC021594.2	0	0	0	0	0	0	0	0	0	0	0	0	2	0	0	0	0	0	0	0	0	0	0	0	0	0	0	0	0	0	0	0	0	0	0	0	0	0	0	0	0	0	0	0	0	0	0	0	0
AC021683.1	0	4	0	0	0	0	0	0	0	1	0	0	1	0	0	0	0	0	0	0	0	0	0	0	0	1	0	0	0	0	0	0	0	0	0	0	0	0	0	0	0	0	0	0	0	0	0	0	0
AC021683.2	0	0	0	0	0	0	0	0	0	0	0	0	0	0	0	0	0	0	0	0	0	0	0	0	0	0	0	0	0	0	0	0	0	0	0	0	0	0	0	0	0	0	0	0	0	0	0	0	0
AC021683.3	0	2	0	0	0	0	0	0	0	0	0	0	0	0	0	0	0	0	0	0	0	0	0	0	0	0	0	0	0	0	0	0	0	0	0	0	0	0	1	0	0	1	1	0	0	0	0	0	0
AC021698.1	0	0	0	0	0	0	0	0	0	0	0	0	0	0	0	0	0	0	0	0	0	0	0	0	0	0	0	0	0	0	0	0	0	0	0	0	0	0	0	0	0	0	0	0	0	0	0	0	0
AC021713.1	0	0	0	0	0	0	0	0	0	0	0	0	0	0	0	0	0	0	0	0	0	0	0	0	0	0	0	0	0	1	0	0	0	0	0	0	0	0	0	0	0	0	0	0	0	0	0	0	0
AC021736.1	0	0	0	0	0	0	0	0	0	0	0	0	0	0	0	0	0	0	0	0	0	0	0	0	0	0	0	0	0	0	0	0	0	0	0	0	0	0	0	0	0	0	0	0	0	0	0	0	0
AC021752.1	1	1	0	0	0	0	0	0	0	1	0	0	0	0	0	0	0	0	0	0	0	0	0	0	0	0	0	0	0	1	1	1	0	0	0	0	0	0	0	0	0	0	0	0	0	0	0	0	0
AC021755.2	0	0	0	0	0	0	0	0	0	0	0	0	0	0	0	0	0	0	0	0	0	0	0	0	0	0	0	0	0	0	0	0	0	0	0	0	0	0	2	0	0	0	0	0	0	0	0	0	0
AC021755.3	0	0	0	0	0	0	0	0	0	0	0	0	0	0	0	0	0	0	0	0	0	0	0	0	0	0	0	0	0	1	0	0	0	0	0	0	0	0	0	0	0	0	0	0	0	0	0	0	0
AC021785.1	0	0	0	0	0	0	0	0	0	0	0	0	0	0	0	0	0	0	0	0	0	0	0	0	0	0	0	0	0	0	0	0	0	0	0	0	0	0	0	0	0	0	0	0	0	0	0	0	0
AC021818.1	0	0	0	0	0	0	0	0	0	0	0	0	0	0	0	0	0	0	0	0	0	0	0	0	0	0	0	0	0	0	0	0	0	0	0	0	0	0	0	0	0	0	0	0	0	0	0	0	0
AC021851.1	0	0	0	0	0	0	0	0	0	0	1	0	0	0	0	0	0	0	0	0	1	0	0	0	1	0	0	0	0	1	0	0	0	0	0	1	0	0	0	0	0	0	1	0	1	0	0	0	0
AC021860.1	0	0	0	0	0	0	0	0	0	0	0	0	0	0	0	0	0	0	0	0	0	0	0	0	1	0	0	0	0	0	0	0	0	0	0	0	0	0	0	0	0	0	0	1	0	0	0	0	0
AC021979.1	0	0	0	0	0	0	0	0	0	0	0	0	0	0	0	0	0	0	0	0	0	0	0	0	0	0	0	0	0	0	0	0	0	0	0	0	0	0	0	0	0	4	0	0	0	0	0	0	0
AC021979.2	0	0	0	0	0	0	0	0	0	0	0	0	0	0	0	0	0	0	0	0	0	0	0	0	0	0	0	0	0	0	0	0	0	0	0	0	0	0	0	0	0	0	0	0	0	0	0	0	0
AC022007.1	0	0	1	25	0	2	1	0	1	0	0	0	1	1	0	0	0	4	0	1	8	0	1	0	5	1	1	4	1	14	0	0	0	0	1	1	0	0	0	0	0	0	0	0	0	0	5	3	2
AC022021.1	0	0	0	0	0	0	0	0	0	0	0	0	0	0	0	0	0	0	0	0	0	0	0	0	0	0	0	0	0	0	0	0	0	0	0	0	0	0	0	0	0	0	0	0	0	0	0	0	0
AC022031.1	0	0	0	0	0	0	0	0	0	0	0	0	0	0	0	0	0	0	0	0	0	0	0	0	0	0	0	0	0	0	0	0	0	0	0	0	0	0	0	0	0	1	0	0	0	0	0	0	0
AC022031.2	0	0	0	0	0	0	0	0	0	0	0	0	0	0	0	0	0	0	0	0	0	0	0	0	0	0	0	0	1	0	0	0	0	0	0	0	0	0	0	0	0	0	0	0	0	0	0	0	0
AC022034.2	0	0	0	0	0	0	0	0	0	1	0	0	1	0	0	0	0	0	0	2	0	0	0	0	0	0	0	1	1	0	0	0	0	0	0	0	0	0	0	0	0	0	0	0	0	0	0	0	0
AC022034.4	0	0	0	0	0	0	0	0	0	0	0	0	1	0	0	0	0	0	0	0	0	0	0	0	0	0	0	0	0	0	0	0	0	0	0	0	0	1	0	0	0	0	0	0	0	0	0	0	0
AC022081.1	0	0	0	0	0	0	0	0	0	0	0	0	0	0	0	0	0	0	0	0	0	0	0	0	0	0	0	0	0	0	0	0	0	0	0	0	0	0	0	0	0	0	0	0	0	0	0	0	0
AC022087.1	0	0	0	0	0	0	0	0	0	0	0	1	0	0	0	0	0	0	0	0	0	0	0	0	0	0	0	0	0	0	0	0	0	0	0	0	0	0	0	0	0	0	0	0	0	0	0	0	0
AC022113.2	0	0	0	0	0	0	0	0	0	0	0	0	0	0	0	0	0	0	0	0	0	0	0	0	0	0	0	0	1	0	0	0	0	0	0	0	0	0	0	0	0	0	0	0	0	0	0	0	0
AC022140.1	0	1	0	0	0	0	0	0	0	0	0	0	0	0	0	0	0	0	0	0	0	0	0	0	0	0	0	0	0	0	0	0	0	0	0	0	0	0	0	0	0	0	0	0	0	0	0	0	0
AC022145.1	0	1	0	0	0	0	0	0	0	0	0	0	0	0	0	0	0	0	0	0	0	0	0	0	0	0	0	0	0	0	1	0	0	0	0	0	0	0	4	0	0	0	0	0	0	0	0	0	0
AC022148.2	0	0	0	0	0	0	0	0	0	0	0	0	0	0	0	0	0	0	0	0	0	0	0	0	0	0	0	0	0	0	0	0	1	1	0	0	0	0	0	0	0	0	0	0	0	0	0	0	0
AC022164.1	0	0	0	0	0	0	0	0	0	0	0	0	0	0	0	0	0	0	0	0	0	0	0	0	0	0	0	0	0	0	0	0	0	0	0	0	0	0	0	0	0	0	0	0	0	0	0	0	0
AC022166.1	0	0	0	0	0	0	0	0	0	0	0	0	0	0	0	0	0	0	0	0	0	0	0	0	0	0	0	0	0	0	0	0	0	0	0	0	0	0	1	0	0	0	0	0	0	0	0	0	0
AC022166.2	0	0	1	0	0	0	0	0	0	0	0	0	0	0	0	0	0	0	0	0	0	0	0	0	0	0	0	0	0	0	0	0	0	0	0	0	0	0	0	0	0	0	0	0	0	0	0	0	0
AC022167.3	0	0	0	0	0	0	0	0	0	0	0	0	0	0	0	0	0	0	0	0	0	0	0	0	0	0	0	0	5	0	0	0	0	0	0	0	0	0	0	0	0	0	0	0	0	0	0	0	0
AC022182.1	0	0	0	0	0	0	0	0	0	0	0	0	0	0	0	0	0	0	0	0	0	0	0	0	0	0	0	0	0	1	0	0	0	0	0	0	0	0	0	0	0	0	0	0	0	0	0	0	0
AC022182.2	1	0	0	0	0	0	0	0	0	0	0	0	0	0	0	0	0	0	0	0	0	0	0	0	0	0	0	0	0	0	0	0	0	0	0	0	0	0	0	0	0	1	1	0	0	0	0	0	0
AC022188.1	0	0	0	0	0	0	0	0	0	0	0	0	0	0	0	0	0	0	0	0	0	0	0	0	0	0	0	0	0	0	0	0	1	0	0	0	0	0	1	0	0	0	0	0	0	0	0	0	0
AC022196.1	0	0	0	0	0	0	0	0	0	0	0	0	0	0	0	0	0	0	0	0	0	0	0	0	0	0	0	0	0	0	0	0	0	0	0	0	0	0	0	0	0	0	0	0	0	0	0	0	0
AC022274.1	0	0	0	0	0	0	0	0	0	0	0	0	0	0	0	0	0	0	0	0	0	0	0	0	0	0	0	0	0	1	0	0	0	0	0	0	0	0	0	0	0	0	0	0	0	0	0	0	0
AC022296.3	0	0	0	0	0	0	0	0	0	1	0	0	1	1	0	0	0	0	0	0	0	0	0	0	0	0	0	0	0	0	0	0	0	0	0	1	0	0	0	0	0	0	0	0	0	0	0	0	0
AC022306.2	0	0	0	0	0	0	0	0	0	0	0	0	0	0	0	0	0	0	0	1	0	0	0	0	0	0	0	0	0	3	0	0	0	0	0	1	0	0	0	0	0	0	0	0	0	0	1	0	0
AC022335.1	0	0	0	0	0	0	0	0	0	0	0	0	0	0	0	0	0	0	0	0	0	0	0	0	0	0	0	0	1	0	0	0	0	0	0	0	0	0	0	0	0	0	0	0	0	0	0	0	0
AC022384.1	0	1	8	6	1	0	0	1	10	2	5	0	8	3	0	0	4	3	0	2	0	0	1	0	26	1	0	13	0	43	3	0	0	0	0	11	0	0	0	5	0	0	62	0	0	1	6	0	3
AC022387.1	0	0	0	0	0	0	0	0	0	0	0	0	0	1	0	0	0	0	0	0	0	0	0	0	0	0	0	0	0	0	0	0	0	0	0	0	0	0	0	0	0	0	0	0	0	0	0	0	0
AC022392.1	0	0	0	0	0	0	0	0	0	0	0	0	0	0	0	0	0	0	0	0	0	0	0	0	0	0	1	0	0	0	0	0	0	0	0	0	0	0	0	0	0	0	0	0	0	0	0	0	0
AC022400.5	2	0	3	2	0	0	0	0	1	8	3	47	9	0	0	0	2	0	0	3	0	0	0	0	0	0	0	5	4	51	0	1	0	0	0	0	0	0	0	0	1	0	31	0	1	0	22	2	0
AC022400.6	0	0	0	0	0	0	0	0	0	2	0	0	0	0	0	0	0	0	0	0	0	0	0	0	0	0	0	0	1	1	0	0	0	0	0	1	0	0	0	0	0	0	0	0	0	0	6	0	0
AC022441.1	0	0	0	0	0	0	0	0	0	0	0	0	0	0	0	0	0	0	0	0	0	0	0	0	0	0	0	0	0	0	0	0	0	0	0	0	0	0	0	0	0	0	0	0	0	0	0	0	0
AC022441.2	0	0	0	0	0	0	0	0	0	0	0	0	0	0	0	0	0	0	0	0	0	0	0	0	0	0	0	0	0	0	0	0	0	0	0	0	0	0	0	0	0	0	0	0	0	0	0	0	0
AC022447.1	0	0	0	0	0	0	0	0	0	0	0	0	0	0	0	0	0	0	0	0	0	0	0	0	0	0	0	0	0	0	0	0	0	0	0	0	0	0	0	0	0	0	0	0	0	0	0	0	0
AC022447.3	0	1	0	0	0	0	0	0	0	0	0	0	0	0	0	0	0	0	0	0	0	0	0	0	0	0	0	0	0	0	0	0	0	0	0	0	0	0	0	0	0	0	0	0	0	0	0	0	0
AC022447.7	0	0	0	0	0	0	0	0	0	0	0	0	0	0	0	0	0	0	0	0	0	0	0	0	0	0	0	0	0	0	0	0	0	0	0	0	0	0	0	0	0	0	0	0	0	0	0	0	0
AC022486.1	0	0	0	0	0	0	0	0	0	0	0	0	0	0	0	0	0	0	0	0	0	0	0	0	0	0	0	0	1	0	0	0	0	0	0	0	0	0	0	0	0	0	0	0	0	0	0	0	0
AC022498.1	0	0	0	0	0	0	0	0	0	0	0	0	1	0	0	0	0	0	0	0	0	0	0	0	0	0	0	0	0	0	0	0	0	0	0	0	0	0	0	0	0	0	0	0	0	0	0	0	0
AC022511.1	0	0	0	0	0	0	0	0	0	0	0	0	0	0	0	0	0	0	0	0	0	0	0	0	0	0	0	0	0	0	0	0	0	0	0	0	0	0	0	0	0	0	0	0	0	0	0	0	0
AC022523.1	0	0	0	0	0	0	0	0	0	0	0	0	0	0	0	0	0	0	1	0	0	0	0	0	0	0	0	0	0	0	0	0	0	0	0	0	0	0	0	0	0	1	0	0	0	0	0	0	0
AC022523.3	0	0	0	0	0	0	0	0	0	0	0	0	0	0	0	0	0	0	0	0	0	0	0	0	0	0	0	0	0	0	0	0	0	0	0	0	0	0	0	0	0	0	0	0	0	0	0	0	0
AC022535.1	0	0	0	0	0	0	0	0	0	0	0	0	0	0	0	0	0	0	0	0	0	0	0	0	0	0	0	0	1	1	0	0	1	0	0	1	0	0	1	0	0	1	0	0	1	0	0	0	0
AC022596.1	0	0	0	0	0	0	0	0	0	0	0	0	0	0	0	0	0	0	0	0	0	0	0	0	0	0	0	0	0	0	0	0	0	0	0	0	0	0	0	0	0	0	0	0	0	0	0	0	0
AC022596.2	0	0	0	0	0	0	0	0	0	0	0	0	0	0	0	0	0	0	0	0	0	0	0	0	0	0	0	0	0	0	0	0	0	0	0	0	0	0	0	0	0	0	0	0	0	0	0	0	0
AC022634.2	0	0	0	0	0	0	0	0	0	0	0	0	0	0	0	0	0	0	0	0	0	0	0	0	0	0	0	0	0	0	0	0	0	0	0	0	0	0	0	0	0	0	0	0	0	0	0	0	0
AC022655.1	0	0	0	0	0	0	0	0	0	0	0	0	0	0	0	0	0	0	0	0	0	0	0	0	0	0	0	0	0	0	0	0	0	0	0	0	0	0	0	0	0	0	0	0	0	0	0	0	0
AC022679.1	0	0	0	0	0	0	0	0	0	0	0	0	0	0	0	0	0	0	0	0	0	0	0	0	0	0	0	0	0	0	0	0	0	0	0	0	0	0	0	0	0	0	0	0	0	0	0	0	0
AC022679.2	0	0	0	0	0	0	0	0	0	0	0	0	0	0	0	0	0	0	0	0	0	0	0	0	0	0	0	0	0	0	0	0	0	0	0	0	0	0	0	0	0	0	0	0	0	0	0	0	0
AC022690.2	0	0	0	0	0	0	0	0	0	0	0	0	0	0	0	0	0	0	0	0	0	0	0	0	0	0	0	0	0	0	0	0	0	0	0	0	0	0	0	0	0	0	0	0	0	0	0	0	0
AC022695.2	0	1	0	0	0	0	0	0	0	0	0	0	0	0	0	0	0	0	0	0	0	0	0	0	0	0	0	0	0	0	1	0	0	0	0	0	0	0	0	0	0	0	0	0	0	0	0	0	0
AC022695.3	0	0	0	0	0	0	0	0	0	0	0	0	0	0	0	0	0	0	0	0	0	0	0	0	0	0	0	0	0	0	2	0	0	0	0	0	0	0	0	0	0	0	0	0	0	0	0	1	0
AC022706.1	0	0	0	0	0	0	0	0	0	0	0	0	0	0	0	0	0	0	0	0	0	0	0	0	0	0	0	0	0	0	0	0	0	0	0	0	0	0	0	0	0	0	0	0	0	0	0	0	0
AC022730.3	0	0	0	0	0	0	0	0	0	0	0	0	0	0	0	0	0	0	0	0	0	0	0	0	0	0	0	0	0	0	0	0	0	0	0	0	0	0	2	0	0	0	1	0	0	0	0	0	0
AC022730.4	0	1	2	0	0	0	0	0	0	0	0	0	0	0	0	0	0	0	0	0	0	0	0	0	0	0	0	0	0	0	1	0	0	0	0	0	0	0	0	0	0	0	0	0	0	0	0	0	0
AC022733.1	0	0	0	0	0	0	0	0	0	0	0	0	0	0	0	0	0	0	0	0	0	0	0	0	0	0	0	0	0	0	0	0	0	0	0	0	0	0	0	0	0	0	0	0	0	0	0	0	0
AC022762.2	0	0	0	1	0	0	0	0	2	2	0	0	1	0	0	0	0	0	0	2	0	0	0	0	0	0	0	1	0	16	0	0	0	0	0	2	0	0	0	0	0	0	2	1	0	0	1	0	3
AC022778.1	0	0	0	0	0	0	0	0	0	0	0	0	0	0	0	0	0	0	0	0	0	0	0	0	0	0	0	0	0	0	0	0	0	0	0	0	0	0	0	0	0	0	0	1	0	0	0	0	0
AC022784.1	0	1	0	0	0	0	1	0	1	2	0	1	0	0	0	0	0	0	0	0	0	0	0	0	1	0	0	1	0	3	1	2	1	0	0	0	0	0	1	0	0	0	0	0	0	0	0	0	0
AC022784.2	0	0	0	0	0	0	0	0	0	0	0	0	0	0	0	0	0	0	0	0	0	0	0	0	0	0	0	0	0	0	0	0	0	0	0	0	0	0	0	0	0	0	0	0	0	0	0	0	0
AC022784.3	0	0	0	0	0	0	0	0	0	0	0	0	0	0	0	0	0	0	0	0	0	0	0	0	0	0	0	0	0	0	0	0	0	0	0	0	0	0	0	0	0	0	0	0	0	0	0	0	0
AC022784.4	0	0	0	0	0	0	0	0	0	0	0	0	0	0	0	0	0	0	0	0	0	0	0	0	0	0	0	0	0	0	0	0	0	0	0	0	0	0	0	0	0	0	0	0	0	0	0	0	0
AC022784.6	0	0	0	0	0	0	0	0	0	0	0	0	0	0	0	0	0	0	0	0	0	0	0	0	0	0	0	0	0	0	0	0	0	0	0	0	0	0	0	0	0	0	0	0	0	0	0	0	0
AC022809.1	0	0	0	0	0	0	0	0	0	0	0	0	0	0	0	0	0	0	0	0	0	0	0	0	0	0	0	0	0	0	0	0	0	0	0	0	0	1	1	0	0	0	0	0	0	0	0	0	0
AC022816.1	0	2	0	0	0	0	0	0	2	0	0	0	1	0	0	0	0	0	0	0	0	0	1	0	0	0	0	0	0	0	0	0	0	0	0	0	0	0	2	0	0	0	0	0	0	0	0	0	0
AC022826.2	4	0	4	16	3	1	0	0	37	28	3	82	40	2	0	1	4	10	0	39	106	7	19	0	26	2	0	21	50	209	1	17	0	1	0	8	0	10	0	13	1	0	11	0	6	0	42	11	27
AC022893.2	0	0	0	0	0	0	0	0	0	0	0	0	0	0	0	0	0	0	0	0	1	0	0	0	0	0	0	0	0	0	0	0	0	0	0	0	0	0	0	0	0	0	0	0	0	0	0	0	0
AC022903.1	0	0	0	0	0	0	0	0	0	0	0	0	0	0	0	0	0	0	0	0	0	0	0	0	0	0	0	0	0	0	0	0	0	0	0	0	0	0	0	0	0	0	0	0	0	0	0	0	0
AC022915.1	0	0	0	0	0	0	0	0	0	0	0	0	0	0	0	0	0	0	0	0	0	0	0	0	0	0	0	0	0	0	0	0	0	0	0	0	0	0	0	0	0	0	0	0	0	0	0	0	0
AC022915.3	0	0	0	0	0	0	0	0	0	0	0	0	0	0	0	0	0	0	0	0	0	0	0	0	0	0	0	0	0	0	0	0	0	0	0	0	0	0	0	0	0	0	0	0	0	0	0	0	0
AC022929.1	0	0	0	0	0	0	0	0	0	0	0	0	0	0	0	0	0	0	0	0	0	0	0	0	0	0	0	0	0	0	0	0	0	0	0	0	0	0	0	0	0	0	0	0	0	0	0	0	0
AC022929.2	0	0	0	0	0	0	0	0	0	0	0	0	0	0	0	0	0	0	0	0	0	0	0	0	0	0	0	0	0	1	0	0	0	0	0	0	0	0	0	0	0	0	0	0	0	0	0	0	0
AC022973.2	0	0	0	0	0	0	0	0	0	0	0	1	0	0	0	0	0	0	0	0	0	0	0	0	0	0	0	0	0	0	0	0	0	0	0	0	0	0	0	0	0	0	0	0	0	0	0	0	0
AC022973.3	0	0	1	0	1	0	0	0	0	0	1	0	1	0	0	0	0	0	0	0	0	0	0	0	0	0	0	1	0	0	0	0	0	0	0	0	0	0	0	0	0	1	0	2	1	0	0	0	0
AC023034.1	0	0	0	0	0	0	0	0	0	0	0	0	0	0	0	0	0	0	0	0	0	0	0	0	0	0	1	1	0	0	0	0	0	0	0	0	0	0	0	0	0	0	0	0	0	0	0	0	0
AC023055.1	152	19	286	14	2	10	0	1	8	52	13	0	98	16	10	0	9	5	4	57	31	17	2	0	516	13	97	399	53	296	109	17	0	2	0	74	0	26	4	48	8	0	375	0	105	1	528	13	78
AC023115.1	0	0	0	0	0	0	0	0	0	0	0	0	0	0	0	0	0	0	0	0	0	0	0	0	0	0	0	0	0	0	0	0	0	0	0	0	0	0	0	0	0	0	0	0	0	0	0	0	0
AC023128.1	0	0	0	0	0	0	0	0	0	0	0	0	0	0	0	0	0	0	0	0	0	0	0	0	0	0	0	0	0	0	0	0	0	0	0	0	0	0	0	0	0	0	0	0	0	0	0	0	0
AC023137.1	0	0	0	0	0	0	0	0	0	0	0	0	0	0	0	0	0	0	0	0	0	0	0	0	0	0	0	0	0	0	0	0	0	0	0	0	0	0	0	0	0	0	0	0	0	0	0	0	0
AC023161.1	0	0	0	0	0	0	0	0	0	0	0	0	0	0	0	0	0	0	0	0	0	0	0	0	0	0	0	0	0	0	0	0	0	0	0	0	0	0	0	0	0	0	0	0	0	0	0	0	1
AC023200.1	0	0	0	0	0	0	0	0	0	0	0	0	0	0	0	0	0	0	0	0	0	0	0	0	0	0	0	0	0	0	0	0	0	0	0	0	0	0	0	0	0	0	0	0	0	0	0	0	0
AC023202.1	0	0	0	0	0	0	0	0	0	0	0	0	0	0	0	0	0	0	0	0	0	0	0	0	3	0	0	4	0	0	0	0	0	0	0	0	0	1	0	0	0	0	1	0	0	0	0	0	0
AC023302.1	0	0	0	0	0	0	0	0	0	1	0	0	0	0	0	0	0	0	0	0	0	0	0	0	0	0	0	0	0	0	0	0	0	0	0	0	0	0	0	0	0	0	0	0	0	0	2	0	0
AC023310.4	0	1	0	0	0	0	0	0	0	0	0	0	0	0	0	0	0	0	0	0	0	0	0	0	0	0	0	0	0	0	0	0	0	0	0	0	0	0	0	0	0	0	0	0	0	0	0	0	0
AC023347.1	0	0	0	0	0	0	0	0	0	0	0	0	0	0	0	0	0	0	0	0	0	0	0	0	0	0	0	0	0	0	0	0	0	0	0	0	0	0	0	0	0	0	0	0	0	0	0	0	0
AC023394.1	0	0	0	0	0	0	0	0	0	0	0	0	0	0	0	0	0	0	0	0	0	0	0	0	0	0	0	0	0	0	0	0	0	0	0	0	0	0	0	0	0	0	0	0	0	0	0	0	0
AC023403.1	0	0	0	0	0	0	0	0	0	0	0	0	0	0	0	0	0	0	0	0	0	0	0	0	0	0	0	0	0	0	0	0	0	0	0	0	0	0	0	0	0	0	0	0	0	0	0	0	0
AC023442.2	0	0	0	0	0	0	0	0	0	0	0	0	0	0	0	0	0	0	0	0	0	0	0	0	0	0	0	0	0	0	0	0	0	0	0	0	0	0	0	0	0	0	0	0	0	0	0	0	0
AC023442.3	0	0	0	0	0	0	0	0	0	0	0	0	0	0	0	0	0	0	0	0	0	0	0	0	0	0	0	0	0	0	0	0	0	0	0	0	0	0	1	0	0	0	0	0	0	0	0	0	0
AC023469.1	0	0	0	0	0	0	0	0	0	0	0	0	0	0	0	0	0	0	0	0	0	0	0	0	0	0	0	0	0	0	0	0	0	0	0	0	0	0	0	0	0	0	0	0	0	0	0	0	0
AC023481.1	0	0	0	0	0	0	0	0	0	0	0	0	0	0	0	0	0	0	0	0	0	0	0	0	0	0	0	0	0	0	0	0	0	0	0	0	0	0	0	0	0	2	0	0	0	0	0	0	0
AC023490.1	0	0	0	0	0	0	0	0	0	0	0	0	0	0	0	0	0	0	0	0	0	0	0	0	0	0	0	0	0	0	0	0	0	0	0	0	0	0	0	0	0	0	0	0	0	0	0	0	0
AC023490.3	1	0	0	0	0	0	0	0	0	0	0	0	0	0	0	0	0	0	0	0	0	0	0	0	0	0	0	0	0	0	0	0	0	0	0	0	0	0	0	0	0	0	0	0	0	0	0	0	0
AC023509.3	0	2	0	0	0	0	0	0	0	0	0	0	0	0	0	0	0	0	0	0	0	0	0	0	0	0	0	0	0	2	0	0	0	0	0	0	0	0	0	0	0	0	0	0	0	0	0	0	0
AC023511.1	0	0	0	0	0	0	0	0	0	0	0	0	0	0	0	0	0	0	0	0	0	0	0	0	0	0	0	0	0	0	0	0	0	0	0	0	0	0	0	0	0	0	0	0	0	0	0	0	0
AC023632.2	0	0	1	0	0	0	0	0	0	0	0	1	0	0	0	0	0	0	0	0	0	0	0	0	0	0	0	1	1	1	1	0	1	1	0	1	0	0	1	0	0	2	0	0	0	0	0	0	0
AC023669.1	0	0	0	0	0	0	0	0	0	0	0	0	0	0	0	0	0	0	0	0	0	0	0	0	0	0	0	0	0	0	0	0	0	0	0	0	0	0	0	0	0	0	0	0	0	0	0	0	0
AC023669.2	0	0	0	0	0	0	0	0	0	0	0	0	0	0	0	0	0	0	0	0	0	0	0	0	0	0	0	0	0	0	0	0	0	0	0	0	0	0	0	0	0	0	0	0	0	0	0	0	0
AC023762.1	0	0	0	0	0	0	0	0	0	0	0	0	0	0	0	0	0	0	0	0	0	0	0	0	0	0	0	0	0	0	1	0	0	0	0	0	0	0	0	0	0	0	0	0	0	0	0	0	0
AC023790.2	0	0	0	0	0	0	0	0	0	0	0	0	0	0	0	0	0	0	0	0	0	0	0	0	10	0	0	46	2	1	0	0	0	0	0	0	0	0	0	0	0	0	0	0	0	0	13	0	0
AC023794.2	0	0	0	0	0	0	0	0	0	0	0	0	0	0	0	0	0	0	0	0	0	0	0	0	0	0	0	0	0	0	0	0	0	0	0	0	0	0	0	0	0	0	0	0	0	0	0	0	0
AC023794.4	0	3	1	1	0	0	0	0	1	0	2	0	2	0	0	0	1	0	0	0	0	0	0	0	1	0	1	0	1	2	2	0	0	0	0	0	0	0	3	0	1	1	0	0	2	0	7	0	2
AC023794.5	0	2	1	0	0	0	0	0	0	1	1	0	0	1	0	0	0	0	0	1	0	0	0	0	2	0	0	3	2	4	0	0	0	0	0	2	0	0	0	0	0	0	0	0	1	0	2	0	0
AC023796.1	0	0	0	0	0	0	0	0	0	0	0	0	0	0	0	0	0	0	0	0	1	0	0	0	0	0	0	0	0	1	0	0	0	0	0	0	0	0	0	0	0	0	1	0	0	0	0	0	0
AC023813.1	0	0	0	0	0	0	0	0	0	1	0	0	0	0	0	0	0	0	0	0	0	0	0	0	0	0	0	0	0	0	0	0	0	0	0	0	0	0	0	0	0	0	5	0	0	0	0	0	0
AC023813.3	0	0	0	1	0	0	0	0	0	1	0	0	0	0	0	0	0	0	0	0	0	0	0	0	0	0	0	0	0	1	1	0	0	0	0	0	0	0	0	0	0	0	0	0	0	0	0	0	0
AC023813.4	0	0	0	0	0	0	0	0	0	0	0	0	0	0	0	0	0	0	0	0	0	0	0	0	0	0	0	0	0	0	0	0	0	0	0	0	0	0	0	0	0	0	0	0	0	0	0	0	0
AC023824.1	0	0	0	0	0	0	0	0	0	0	0	0	0	0	0	0	0	0	0	0	0	0	0	0	0	0	0	0	0	0	0	0	0	0	0	0	0	0	0	0	0	0	0	0	0	0	0	0	0
AC023824.4	0	0	0	0	0	0	0	0	0	0	0	0	0	0	0	0	0	0	0	0	0	0	0	0	0	0	0	0	0	0	0	0	0	0	0	0	0	0	1	0	0	0	0	0	0	0	0	0	0
AC023824.5	0	1	0	0	0	0	0	0	0	0	0	0	0	0	0	0	0	0	0	0	0	0	0	0	0	0	0	0	0	0	0	0	0	0	0	0	0	0	0	0	0	0	0	0	0	0	0	0	0
AC023824.6	0	1	0	0	0	0	0	0	0	0	0	0	0	0	0	0	0	0	0	0	0	0	0	0	0	0	0	0	0	0	0	0	0	1	0	0	0	0	3	0	0	0	0	0	0	0	0	0	0
AC023906.2	0	0	0	0	0	0	0	0	0	0	0	0	0	0	0	0	0	0	0	0	0	0	0	0	0	0	0	0	0	0	0	0	0	0	0	0	0	0	0	0	0	0	0	0	0	0	0	0	0
AC023906.3	0	0	0	0	0	0	0	0	0	0	0	0	0	0	0	0	0	0	0	0	0	0	0	0	0	0	0	0	0	0	0	0	0	0	0	0	0	0	1	0	0	0	0	0	0	0	0	0	0
AC023932.1	0	0	0	0	0	0	0	0	0	0	0	0	0	0	0	0	0	0	0	0	0	0	0	0	0	0	0	0	0	0	0	0	0	0	0	0	0	0	0	0	0	0	0	0	0	0	0	0	0
AC023983.2	0	0	0	0	0	0	0	0	0	0	0	0	0	0	0	0	0	0	0	0	0	0	0	0	0	0	0	0	0	0	0	0	0	0	0	0	0	0	0	0	0	0	0	0	0	0	0	0	0
AC024028.1	0	0	0	0	0	0	0	0	0	0	0	0	0	0	0	0	0	0	0	0	0	0	0	0	0	0	0	0	0	0	0	0	2	0	0	0	0	0	1	0	0	0	1	0	0	0	0	0	0
AC024084.1	0	0	0	1	0	0	0	0	0	0	0	0	0	0	0	0	0	0	0	0	0	0	0	0	0	0	0	0	0	0	0	0	0	0	0	0	0	0	0	0	0	0	0	0	0	0	0	0	0
AC024132.1	0	0	0	0	0	0	0	0	0	0	0	0	0	0	0	0	0	0	0	0	0	0	0	0	0	0	0	0	1	0	0	0	0	0	0	0	0	0	1	0	0	0	0	0	0	0	0	0	0
AC024132.2	0	0	0	0	0	0	0	0	0	0	0	0	0	0	0	0	0	0	0	0	0	0	0	0	0	0	0	0	0	0	0	0	0	0	0	0	0	0	0	0	0	0	0	0	0	0	0	0	0
AC024132.3	0	0	0	0	0	0	0	0	0	0	0	0	0	0	0	0	0	0	0	0	0	0	0	0	0	0	0	0	0	0	0	0	0	0	0	0	0	0	0	0	0	0	0	0	0	0	0	0	0
AC024230.1	0	0	0	0	0	0	0	0	0	0	0	0	0	0	0	0	0	0	0	0	0	0	0	0	0	0	0	0	0	0	1	0	0	0	0	0	0	0	0	0	0	0	0	0	0	2	0	0	0
AC024257.1	0	0	0	0	0	0	0	0	0	0	0	0	0	0	0	0	0	0	0	0	0	0	0	0	0	0	0	0	0	0	0	0	0	0	0	0	0	0	0	0	0	0	0	0	0	0	0	0	0
AC024257.3	0	1	0	0	0	0	0	0	0	0	3	0	0	0	0	0	0	0	0	1	0	0	0	0	0	0	0	1	1	3	3	0	0	0	0	0	0	0	1	0	0	1	1	0	0	0	1	0	0
AC024257.4	0	0	0	0	0	0	0	0	0	1	0	0	0	0	0	0	0	0	0	0	0	0	0	0	0	0	0	0	0	0	0	0	0	0	0	0	0	0	0	0	0	0	0	0	0	0	0	0	0
AC024257.5	0	0	0	0	0	0	0	0	0	0	0	0	0	0	0	0	0	0	0	0	0	0	0	0	0	1	0	0	0	0	0	0	0	0	0	0	0	0	0	0	0	0	0	0	0	0	0	0	0
AC024267.1	0	1	0	0	0	0	0	0	0	0	0	0	0	0	0	0	0	0	0	0	0	0	0	0	0	0	0	0	0	1	0	0	0	0	0	0	0	0	3	0	0	0	0	0	0	0	0	0	0
AC024337.1	0	0	0	0	0	0	0	0	0	0	0	0	0	0	0	0	0	0	0	0	0	0	0	0	0	0	0	0	1	0	0	0	0	0	0	0	0	1	0	0	0	0	0	0	0	0	0	0	0
AC024337.2	0	0	0	0	0	0	0	0	0	0	0	0	0	0	0	0	0	0	0	0	0	0	0	0	0	0	0	0	0	1	0	0	0	0	0	0	1	0	0	0	0	0	0	0	0	0	0	0	0
AC024361.2	0	0	0	0	0	0	1	0	0	1	0	0	0	0	0	0	0	0	0	0	0	0	0	0	0	0	0	0	0	0	0	0	0	0	0	0	0	0	0	0	0	0	0	0	0	0	0	0	0
AC024361.3	0	0	0	0	0	0	0	0	0	0	0	0	0	0	0	0	0	0	0	0	0	0	0	0	0	0	0	0	0	0	0	0	0	0	0	0	0	0	0	0	0	0	0	0	0	0	0	0	0
AC024382.1	1	0	0	0	0	0	0	0	0	0	0	0	0	0	0	0	0	0	0	0	0	0	0	0	0	0	0	0	0	0	0	0	0	0	0	0	0	0	0	0	0	0	0	0	0	0	0	0	0
AC024475.1	0	0	0	0	0	0	0	0	0	0	0	0	0	0	0	0	0	0	0	0	0	0	0	0	0	0	0	0	0	0	0	0	0	0	0	0	0	0	0	0	0	1	0	0	0	0	0	0	0
AC024475.3	0	0	0	0	0	0	0	0	0	0	0	0	0	0	0	0	0	0	0	0	0	0	0	0	0	0	0	0	0	1	0	0	0	0	0	0	0	0	0	0	0	0	0	0	0	0	0	0	0
AC024559.1	0	0	0	0	0	0	0	0	0	0	0	0	0	0	0	0	0	0	0	0	0	0	0	0	0	0	0	0	0	0	0	0	0	0	0	0	0	0	0	0	0	0	0	0	0	0	0	0	0
AC024559.2	0	0	0	0	0	0	0	0	0	0	0	0	0	0	0	0	0	0	0	0	0	0	0	0	0	0	0	0	0	0	0	0	0	0	0	0	0	0	1	0	0	0	0	0	0	0	0	0	0
AC024560.1	0	0	0	0	0	0	0	0	0	0	0	0	0	0	0	0	0	0	0	0	0	0	0	0	0	0	0	0	0	0	0	0	0	0	0	0	0	0	0	0	0	0	0	0	0	0	0	0	0
AC024560.3	0	0	0	0	0	0	0	0	0	0	0	0	0	0	0	0	0	0	0	0	0	0	0	0	0	0	0	0	0	0	0	0	0	0	0	0	0	0	0	0	0	0	0	0	0	0	0	0	0
AC024579.1	0	0	0	0	0	0	0	0	0	0	0	0	0	0	0	0	0	0	0	0	0	0	0	0	0	0	0	0	0	0	0	0	0	0	0	0	0	0	0	0	0	0	0	0	0	0	0	0	0
AC024581.1	0	0	0	0	0	0	0	0	0	0	0	0	0	0	0	0	0	0	0	0	0	0	0	0	0	0	0	0	0	0	0	0	0	0	0	0	0	0	0	0	0	0	0	0	0	0	0	0	0
AC024587.2	0	0	0	0	0	0	0	0	0	0	0	0	0	0	0	0	0	0	0	0	0	0	0	0	0	0	0	0	0	0	0	0	0	0	0	0	0	0	0	0	0	0	0	0	0	0	0	0	0
AC024592.3	785	442	1	20	0	0	0	0	16	18	2	0	22	12	1	0	1	14	0	38	293	5	4	0	194	1	1	213	96	328	66	2	0	0	0	8	0	0	0	0	3	0	625	0	247	0	143	1	20
AC024597.1	0	0	0	0	0	0	0	0	0	0	0	0	0	0	0	0	0	0	0	0	0	0	0	0	0	0	0	0	0	0	0	0	0	0	0	0	0	0	0	0	0	0	0	0	0	0	0	0	0
AC024610.2	0	5	0	0	0	0	0	0	1	0	0	0	1	0	0	0	0	0	0	0	0	0	0	0	0	0	1	1	2	0	2	1	0	0	0	0	0	1	1	1	0	1	0	0	1	0	0	0	1
AC024614.1	0	0	0	0	0	0	0	0	0	0	0	0	0	0	0	0	0	0	0	0	0	0	0	0	0	0	0	0	0	0	0	0	0	0	0	0	0	0	0	0	0	0	0	0	0	0	0	0	0
AC024614.2	0	0	0	0	0	0	0	0	0	0	0	0	0	0	0	0	0	0	0	0	0	0	0	0	0	0	0	0	0	0	0	0	0	0	0	0	0	0	0	0	0	0	0	0	0	0	0	0	0
AC024614.4	0	0	0	0	0	0	0	0	0	0	0	0	0	0	0	0	0	0	0	0	0	0	0	0	0	0	0	0	0	0	0	0	0	0	0	0	0	0	0	0	0	0	0	0	0	0	0	0	0
AC024651.1	0	0	0	0	1	0	0	0	0	0	0	0	0	0	0	0	0	0	0	0	0	0	0	0	0	0	0	0	0	0	0	0	0	1	0	0	0	0	0	0	0	0	0	0	0	0	0	0	0
AC024651.2	0	0	0	0	0	0	0	0	0	0	0	0	0	0	0	0	0	0	0	0	0	0	0	0	0	0	0	0	0	0	0	0	0	0	0	0	0	0	0	0	0	0	0	0	0	0	0	0	0
AC024681.2	0	0	0	0	0	0	0	0	0	0	0	0	0	0	0	0	0	0	0	0	0	0	0	0	0	0	0	0	0	0	0	0	0	0	0	0	0	0	0	0	0	0	0	0	0	0	0	0	0
AC024884.2	0	1	1	0	0	0	0	0	0	0	0	0	0	0	0	0	0	0	0	0	0	0	0	0	0	0	0	0	0	0	0	0	0	0	0	0	0	0	0	0	0	0	0	0	0	0	0	0	0
AC024901.1	0	0	0	0	0	0	0	0	0	0	0	0	0	0	0	0	0	0	0	0	0	0	0	0	0	0	0	0	0	0	0	0	0	0	0	0	0	0	0	0	0	0	0	0	0	0	0	0	0
AC024909.1	0	1	1	0	0	0	0	0	0	1	0	0	0	0	0	0	0	0	0	0	1	0	1	0	1	0	0	0	0	1	0	0	0	0	0	0	0	0	0	0	0	0	1	0	0	0	0	0	0
AC024940.1	0	2	0	0	0	0	0	0	0	0	0	0	0	0	0	0	1	0	3	0	0	0	0	0	0	0	0	0	0	0	3	0	2	1	0	0	0	0	8	0	0	0	0	0	0	0	0	0	0
AC024940.6	2	3	12	0	0	0	0	0	1	7	3	0	5	1	0	0	4	0	0	1	6	0	0	1	16	0	0	46	4	49	0	4	0	0	0	13	1	7	0	6	0	0	1	0	32	0	37	0	6
AC024941.1	0	0	0	0	0	0	0	0	0	0	0	0	0	0	0	0	0	0	0	0	0	0	0	0	0	0	0	0	0	0	0	0	0	0	0	0	0	0	0	0	0	0	0	0	0	0	0	0	0
AC025031.1	0	0	0	0	0	0	0	0	0	0	0	0	0	0	0	0	0	0	0	0	0	0	0	0	0	0	0	0	0	0	0	0	0	0	0	0	0	0	1	0	0	0	0	0	0	0	0	0	0
AC025031.4	0	0	1	0	0	0	0	0	0	1	0	0	0	1	0	0	0	0	0	0	0	0	0	0	2	0	0	0	0	2	0	0	0	0	0	2	0	0	0	0	0	0	0	0	0	0	2	0	0
AC025048.1	0	0	0	0	0	0	0	0	0	0	0	0	0	0	0	0	0	0	0	0	0	0	0	0	0	0	0	0	0	0	0	0	0	0	0	0	0	0	0	0	0	0	0	0	0	0	0	0	0
AC025048.4	0	0	0	5	0	0	0	0	0	1	0	1	1	0	0	0	0	0	0	1	1	0	0	0	1	0	0	0	0	5	0	0	1	0	0	0	0	0	0	0	0	0	0	4	0	0	0	1	0
AC025165.3	3	0	10	3	0	0	0	0	1	8	1	0	8	0	0	0	0	3	0	0	9	0	0	0	4	0	4	67	18	83	7	73	2	0	0	27	0	3	1	1	1	0	50	1	4	0	7	1	2
AC025165.4	0	0	0	0	0	0	0	0	0	0	0	0	0	0	0	0	0	0	0	0	0	0	0	0	0	0	0	0	0	0	0	0	0	0	0	0	0	0	0	0	0	0	0	0	0	0	0	0	0
AC025165.5	0	0	0	0	0	0	0	0	0	1	1	0	1	0	0	0	0	0	0	0	0	0	0	0	0	0	0	0	1	1	0	0	0	0	0	0	0	0	0	0	0	0	0	0	0	0	0	0	0
AC025166.1	0	0	0	0	0	0	0	0	0	0	0	0	0	0	0	0	1	0	0	0	0	0	0	0	0	0	0	0	0	0	0	0	0	0	0	1	0	0	0	0	0	0	0	0	0	0	0	0	0
AC025171.4	0	0	0	0	0	0	0	0	0	0	0	0	0	1	0	0	0	0	0	0	0	0	0	0	0	0	0	0	0	3	0	0	1	0	0	0	0	0	0	0	0	0	0	0	0	0	3	0	0
AC025171.5	0	0	0	0	0	0	0	0	0	0	0	0	0	0	0	0	0	0	0	0	0	0	0	0	0	0	0	0	0	0	0	0	0	0	0	0	0	0	0	0	0	0	0	0	0	0	0	0	0
AC025174.1	0	0	0	0	0	0	0	0	0	0	0	0	0	0	0	0	0	0	0	0	0	0	0	0	0	0	0	0	0	0	0	0	0	0	0	0	0	0	0	0	0	0	0	0	0	0	0	0	0
AC025175.1	0	0	0	0	0	0	0	0	0	0	0	0	0	0	0	0	0	0	0	0	0	0	0	0	0	0	0	1	0	1	0	0	0	0	0	0	0	0	0	0	0	0	0	0	0	0	0	0	0
AC025176.1	0	0	0	0	0	0	0	0	0	0	0	0	0	0	0	0	0	0	0	0	0	0	0	0	0	0	0	0	0	0	0	0	0	0	0	0	0	0	0	0	0	0	0	0	0	0	0	0	0
AC025181.2	2	1	3	1	0	0	0	0	0	5	0	0	2	0	0	0	1	0	0	1	2	0	0	0	8	0	0	0	3	21	1	0	0	0	1	2	0	1	0	0	0	0	0	0	1	0	3	0	2
AC025187.1	0	0	0	0	0	0	0	0	0	0	0	0	0	0	0	0	0	0	0	0	0	0	0	0	0	0	0	1	0	0	1	0	0	0	0	0	0	0	0	0	0	0	0	0	0	0	0	0	0
AC025244.1	0	0	0	0	0	0	0	0	0	0	0	0	0	0	0	0	0	0	0	0	0	0	0	0	0	0	0	0	0	0	0	0	0	0	0	0	0	0	0	0	0	0	0	0	0	0	0	0	0
AC025244.2	0	0	0	0	0	0	0	0	0	0	0	0	0	0	0	0	0	0	0	0	0	0	0	0	0	0	0	0	0	0	0	0	0	0	0	0	0	0	0	0	0	0	0	0	0	0	0	0	0
AC025252.1	0	1	0	0	0	0	0	0	0	0	0	0	0	0	0	0	0	0	1	0	0	0	0	0	0	0	0	0	0	0	0	0	0	0	0	0	0	0	0	0	0	0	0	0	0	0	0	0	0
AC025253.1	0	0	0	0	0	0	0	0	0	0	0	0	0	0	0	0	0	0	0	0	0	0	0	0	0	0	0	0	0	0	0	0	0	0	0	0	0	0	0	0	0	0	0	0	0	0	0	0	0
AC025254.1	0	0	0	0	0	0	0	0	0	0	0	0	0	0	0	0	0	0	0	0	0	0	0	0	0	0	0	0	0	0	0	0	0	0	0	0	0	0	0	0	0	0	0	0	0	0	0	0	0
AC025263.2	2	0	12	0	0	0	0	0	4	1	0	0	3	0	1	0	0	1	0	4	0	0	0	0	0	0	0	0	2	7	1	0	0	0	3	2	0	0	0	0	0	0	4	0	0	0	19	0	2
AC025271.2	0	0	0	0	0	0	0	0	0	0	0	0	0	0	0	0	0	0	0	0	0	0	0	0	0	0	0	0	0	0	0	0	0	0	0	0	0	0	0	0	0	0	0	0	0	0	0	0	0
AC025271.3	0	0	0	0	0	0	0	0	0	0	0	0	0	0	0	0	0	0	0	0	0	0	0	0	0	0	0	0	0	0	0	0	0	0	0	0	0	0	0	0	0	0	0	0	0	0	0	0	0
AC025271.4	0	0	1	0	0	0	0	0	0	0	0	0	0	0	0	0	0	0	0	0	0	0	0	0	0	0	0	3	0	0	0	0	0	0	0	0	0	0	0	0	0	0	0	0	0	0	0	0	0
AC025272.1	0	0	0	0	0	0	0	0	0	0	0	0	0	0	0	0	0	0	2	0	0	0	0	0	0	0	0	0	0	0	0	0	0	0	0	0	0	0	0	0	0	0	0	0	0	0	0	0	0
AC025277.1	0	0	0	0	0	0	0	0	0	0	0	0	0	0	0	0	0	0	0	0	0	0	0	0	0	0	0	0	0	0	0	0	0	0	0	0	0	0	0	0	0	0	0	0	0	0	0	0	0
AC025283.2	0	0	0	0	0	0	0	0	0	7	0	1819	12	2	0	0	2	0	0	14	15	0	0	0	0	0	0	23	0	24	10	0	0	0	0	0	0	2	0	0	0	0	20	1	0	0	16	0	5
AC025287.2	0	0	0	0	0	0	0	0	0	0	0	0	0	0	0	0	0	0	0	0	0	0	1	0	0	0	0	0	0	0	0	0	0	0	0	0	0	0	0	0	0	0	0	0	0	0	0	0	0
AC025287.4	0	0	0	0	0	0	0	0	0	0	0	0	0	0	0	0	0	0	0	0	0	0	0	0	0	0	0	0	0	0	0	0	0	1	0	0	0	0	0	0	0	2	0	0	0	0	0	0	0
AC025366.1	0	0	0	0	0	0	0	0	0	0	0	0	0	0	0	0	0	0	0	0	0	0	0	0	0	0	0	0	0	0	0	0	0	0	0	0	0	0	0	0	0	0	0	0	0	0	0	0	0
AC025419.1	0	3	0	0	0	0	0	0	0	0	1	0	0	0	0	0	0	0	0	0	0	0	0	0	0	0	1	0	0	0	2	0	0	0	0	0	0	0	2	0	0	0	0	0	0	0	0	0	0
AC025428.1	0	0	0	0	0	0	0	1	0	0	0	0	0	0	0	0	0	0	0	0	0	0	0	0	0	0	0	0	0	0	0	0	0	0	0	0	0	0	0	0	0	0	0	0	0	0	0	0	0
AC025437.1	0	0	0	0	0	0	0	0	0	0	0	0	0	0	0	0	0	0	0	0	0	0	0	0	0	0	0	0	0	0	0	0	0	0	0	0	0	0	0	0	0	0	0	0	0	0	0	0	0
AC025437.2	0	0	0	0	0	0	0	0	0	0	0	0	0	0	0	0	0	0	0	0	0	0	0	0	0	0	0	0	0	0	0	0	0	0	0	0	0	0	0	0	0	0	0	0	0	0	0	0	0
AC025437.3	0	0	0	0	0	0	0	0	0	0	0	0	0	0	0	0	0	0	2	0	0	0	0	0	0	0	0	0	0	0	0	0	0	0	0	0	0	0	0	0	0	0	0	0	0	0	0	0	0
AC025437.4	0	0	0	0	0	0	0	0	0	0	0	0	0	0	0	0	0	0	0	0	0	0	0	0	0	0	0	0	0	0	0	0	0	0	0	0	0	0	1	0	0	1	0	0	0	0	0	0	0
AC025437.5	0	0	0	0	0	0	0	0	0	0	0	0	0	0	0	0	0	0	0	0	0	0	0	0	0	0	0	0	0	0	0	0	0	0	0	0	0	0	0	0	0	0	0	0	0	0	0	0	0
AC025465.1	0	0	0	0	0	0	0	0	0	0	0	0	0	0	0	0	0	0	0	0	0	0	0	0	0	0	0	0	0	0	0	0	0	0	0	0	0	0	0	0	0	0	0	0	0	0	0	0	0
AC025465.2	0	0	0	0	0	0	0	0	0	0	0	0	0	0	0	0	0	0	0	0	0	0	0	0	0	0	0	0	0	0	0	0	0	0	0	0	0	0	0	0	0	0	0	0	0	0	0	0	0
AC025465.3	0	0	0	0	0	0	0	0	0	0	0	0	0	0	0	0	0	0	0	0	0	0	0	0	0	0	0	0	0	0	0	0	0	0	0	0	0	0	0	0	0	0	0	0	0	0	0	0	0
AC025465.4	0	0	0	0	0	0	0	0	0	0	0	0	0	0	0	0	0	0	0	0	0	0	0	0	0	0	0	0	0	0	0	0	0	0	0	0	0	0	0	0	0	0	0	0	0	0	0	0	0
AC025475.1	0	0	0	0	0	0	0	0	0	0	0	0	0	0	0	0	0	0	0	0	0	0	0	0	0	0	0	0	0	0	0	0	0	0	0	0	0	0	0	0	0	1	0	0	0	0	0	0	0
AC025521.1	0	0	0	0	0	0	0	0	0	0	0	0	0	0	0	0	0	0	0	0	0	0	0	0	0	0	0	0	0	0	0	0	0	0	0	0	0	0	0	0	0	0	0	0	0	0	0	0	0
AC025524.1	0	0	0	0	0	0	0	0	0	0	0	0	0	0	0	0	0	0	0	0	0	0	0	0	0	0	0	0	0	0	0	0	0	0	0	0	0	0	0	0	0	0	0	0	0	0	0	0	0
AC025539.1	2	0	0	2	0	0	0	0	1	8	0	0	0	0	0	0	0	3	0	1	10	0	0	0	2	0	0	2	0	3	0	0	0	0	0	1	0	1	0	0	0	0	0	0	0	0	0	0	0
AC025566.1	0	0	0	0	0	0	0	0	0	0	0	0	0	0	0	0	0	0	0	0	0	0	0	0	0	0	0	0	0	0	0	0	1	0	0	0	0	0	0	0	0	0	0	0	0	0	0	0	0
AC025572.1	0	0	0	0	0	0	0	0	0	0	0	0	0	0	0	0	0	0	0	0	0	0	0	0	0	0	0	0	0	0	0	0	0	0	0	0	0	0	0	0	0	0	0	0	0	0	0	0	0
AC025575.1	0	0	0	0	0	0	0	0	0	0	0	0	1	0	0	0	0	0	0	0	0	0	0	0	0	0	0	0	0	0	0	0	0	0	0	0	0	1	0	0	0	0	0	0	0	0	0	0	0
AC025575.2	0	0	0	0	0	0	0	0	0	0	0	0	0	0	0	0	0	0	0	0	0	0	0	0	0	0	0	0	0	1	0	0	0	0	0	0	0	0	0	0	0	0	0	0	0	0	1	0	0
AC025594.2	0	0	0	0	0	0	0	0	0	0	0	0	0	0	0	0	0	0	0	0	0	0	0	0	0	0	0	0	0	0	0	0	0	0	0	0	0	0	0	0	0	1	0	0	0	0	0	0	1
AC025674.2	0	0	0	0	0	0	0	0	0	0	0	0	0	0	0	0	0	0	1	0	0	0	0	0	0	0	0	0	0	0	0	0	0	0	0	0	0	0	0	0	0	0	0	0	0	0	0	0	0
AC025741.1	0	1	0	0	0	0	0	0	0	0	0	0	0	0	0	0	0	0	0	0	0	0	0	0	0	0	0	0	0	0	0	0	0	0	0	0	0	0	1	0	0	0	0	0	0	0	0	0	0
AC025752.1	0	0	0	0	0	0	0	0	0	0	0	0	0	0	0	0	0	0	0	0	0	0	0	0	0	0	0	0	0	0	0	0	0	0	0	0	0	0	0	0	0	0	0	0	0	0	0	0	0
AC025754.2	0	0	0	0	0	0	0	0	0	0	0	0	0	0	0	0	0	0	0	0	0	0	0	0	1	0	0	0	0	0	0	0	0	0	0	0	0	0	3	0	0	0	0	0	0	0	0	0	0
AC025773.1	0	0	0	0	0	0	0	0	0	0	0	0	0	0	0	0	0	0	0	0	0	0	0	0	0	0	0	0	0	0	0	0	0	0	0	0	0	0	0	0	0	0	0	0	0	0	0	0	0
AC025810.1	0	0	0	0	0	0	0	0	0	0	0	0	0	0	0	0	0	0	0	0	0	0	0	0	0	0	0	0	0	0	0	0	0	0	0	0	0	0	0	0	0	0	0	0	0	0	0	0	0
AC025811.1	0	0	0	0	0	0	0	0	0	0	0	0	0	0	0	0	0	0	0	0	0	0	0	0	0	0	0	0	0	0	0	0	0	0	0	0	0	0	0	0	0	0	0	0	0	0	0	0	0
AC025822.1	0	3	0	0	0	0	0	0	0	0	0	0	0	0	0	0	0	0	0	0	0	0	0	0	0	0	0	1	0	0	1	0	0	0	0	0	0	0	2	0	0	1	0	0	0	0	0	0	0
AC025822.2	0	0	0	0	0	0	0	0	0	0	0	0	0	0	0	0	1	0	0	0	0	0	0	0	0	0	0	0	0	0	0	0	0	0	0	0	0	1	0	0	0	0	2	0	0	0	0	0	0
AC025887.1	0	0	0	0	0	0	0	0	0	0	0	0	0	0	0	0	0	0	0	0	0	0	0	0	0	0	0	0	0	0	0	0	0	0	0	0	0	0	0	0	0	0	0	0	0	0	0	0	0
AC025946.1	0	0	0	0	0	0	0	0	0	0	0	0	0	0	0	0	0	0	0	0	0	0	0	0	0	0	0	0	0	0	0	0	0	0	0	0	0	0	0	0	0	0	0	0	0	0	0	0	0
AC026116.1	0	0	0	0	0	0	0	0	0	0	0	0	0	0	0	0	0	0	0	0	0	0	0	0	0	0	0	0	0	0	0	0	0	0	0	0	0	0	0	0	0	0	0	0	0	0	0	0	0
AC026150.1	0	0	0	0	0	0	0	0	0	0	0	0	0	0	0	0	0	0	0	0	0	0	0	0	0	0	0	0	0	0	0	0	0	0	0	0	0	0	0	0	0	0	0	0	0	0	0	0	0
AC026167.1	0	0	0	0	0	0	0	0	0	0	0	0	0	0	0	0	0	0	0	0	0	0	0	0	0	0	0	0	0	0	0	0	0	0	0	0	0	0	0	0	0	2	0	0	0	0	0	0	0
AC026202.1	0	0	0	0	0	0	0	0	0	0	0	0	0	0	0	0	0	0	0	0	0	0	0	0	0	0	0	0	0	0	0	0	0	0	0	0	0	0	0	0	0	0	0	0	0	0	0	0	0
AC026304.1	0	0	0	0	0	0	0	0	0	0	0	0	0	0	0	0	0	0	0	1	0	0	0	0	2	0	0	1	0	0	0	0	0	0	0	1	0	0	0	0	0	0	0	0	0	0	1	0	1
AC026316.2	0	0	0	0	0	0	0	0	0	0	0	0	0	0	0	0	0	0	0	0	0	0	0	0	0	0	0	0	0	0	0	0	0	0	0	0	0	0	0	0	0	0	0	0	0	0	0	0	0
AC026320.1	0	0	0	0	0	0	0	0	0	0	0	0	0	0	0	0	0	0	0	0	0	0	0	0	0	0	0	0	0	0	0	0	0	0	0	0	0	0	0	0	0	0	0	0	0	0	0	0	0
AC026333.3	0	0	0	0	0	0	0	0	0	0	0	0	1	0	0	0	0	0	0	0	0	0	0	0	0	0	0	0	0	0	0	0	0	0	0	0	0	0	0	0	0	0	0	0	0	0	0	0	0
AC026333.4	0	0	0	0	0	0	0	0	0	0	0	0	0	0	0	0	0	0	0	0	0	0	0	0	0	0	0	0	0	0	0	0	0	0	0	0	0	0	0	0	0	0	0	0	0	0	0	0	0
AC026336.2	0	0	0	0	0	0	0	0	0	0	0	0	0	0	0	0	0	0	0	0	0	0	0	0	0	0	0	0	0	0	0	0	0	0	0	0	0	0	0	0	0	0	0	0	0	0	0	0	0
AC026336.3	0	1	0	0	0	0	0	0	0	0	0	0	0	0	0	0	0	0	0	0	0	0	0	0	0	0	0	0	0	0	0	0	0	0	0	0	0	0	0	0	0	0	0	0	0	0	0	0	0
AC026353.1	0	1	0	0	0	0	0	0	0	0	0	0	0	0	0	0	0	0	0	0	0	0	0	0	0	0	0	0	0	1	0	0	0	0	0	0	0	0	0	0	0	0	0	0	0	0	0	0	0
AC026355.1	0	0	0	0	0	0	0	0	0	0	0	0	0	0	0	0	0	0	0	0	0	0	0	0	0	0	0	0	0	0	0	0	0	0	0	0	0	0	0	0	0	0	0	0	0	0	0	0	0
AC026355.2	0	0	0	0	0	0	0	0	0	0	0	0	0	0	0	0	0	0	0	0	0	0	0	0	0	0	0	0	0	0	0	0	0	0	0	0	0	0	0	0	0	0	0	0	0	0	0	0	0
AC026358.1	0	1	0	0	0	0	0	0	1	0	0	0	2	0	1	0	0	0	1	0	1	0	0	1	0	0	0	0	0	0	0	0	0	0	0	0	0	0	0	0	0	0	0	0	0	0	0	0	0
AC026367.1	0	1	0	0	0	0	0	0	0	0	0	0	0	0	0	0	0	0	0	0	1	0	0	0	1	0	0	0	0	0	0	0	0	0	0	0	0	0	0	0	0	0	0	0	0	0	0	0	0
AC026367.2	0	0	0	0	0	0	0	0	0	0	0	0	0	0	0	0	0	0	0	0	0	0	0	0	0	0	0	0	0	0	0	0	0	0	0	0	0	0	0	0	0	0	0	0	0	0	0	0	0
AC026367.3	0	0	0	0	0	0	0	0	0	0	0	0	0	0	0	0	0	0	0	0	0	0	0	0	0	0	0	0	0	0	0	0	0	0	0	0	0	0	0	0	0	0	0	0	0	0	0	0	0
AC026391.1	0	0	0	0	0	0	0	0	0	0	0	0	0	0	0	0	0	0	0	0	0	0	0	0	0	0	0	0	0	0	0	0	0	0	0	0	0	0	0	0	0	0	0	0	0	0	0	0	0
AC026401.3	0	0	5	2	0	0	0	0	7	5	1	0	1	2	0	0	2	0	0	3	0	2	0	0	9	0	0	6	4	15	2	1	0	0	0	6	0	1	0	1	1	0	4	0	0	0	7	2	1
AC026412.3	0	1	0	0	0	0	0	0	0	0	0	0	0	0	0	0	0	0	0	0	0	0	0	0	0	0	0	0	0	0	0	0	0	0	0	0	0	0	0	0	0	0	0	0	0	0	0	0	0
AC026414.1	0	0	0	0	0	0	0	0	0	0	0	0	0	0	0	0	0	0	0	0	0	0	0	0	0	0	0	0	0	0	0	0	0	0	0	0	0	0	0	0	0	0	0	0	0	0	0	0	0
AC026415.1	0	0	0	0	0	0	0	0	0	0	0	0	0	0	0	0	0	0	0	0	0	0	0	0	0	0	0	0	0	0	0	0	0	0	0	0	0	0	0	0	0	0	0	0	0	7	0	0	0
AC026434.1	0	0	0	0	0	0	0	0	0	0	0	0	0	0	0	0	0	0	0	0	0	0	0	0	0	0	0	0	0	0	0	0	0	0	0	0	0	0	0	0	0	0	0	0	0	0	0	0	0
AC026458.2	0	0	0	0	0	0	0	0	0	0	0	0	0	0	0	0	0	0	0	0	0	0	0	0	0	0	0	0	0	0	0	0	0	0	0	0	0	0	0	0	0	0	0	0	0	0	0	0	0
AC026461.3	0	0	0	0	0	0	0	0	0	0	0	0	0	0	0	0	0	0	0	0	0	0	0	0	0	0	0	1	0	2	0	0	0	0	0	0	0	1	0	0	0	0	0	0	0	0	1	0	0
AC026461.4	0	0	0	0	0	0	0	0	0	0	0	0	0	0	0	0	0	0	0	0	0	0	0	0	0	0	0	0	0	1	0	0	0	0	0	0	0	0	0	0	0	0	0	0	0	0	0	0	0
AC026462.2	0	0	0	0	0	0	0	0	0	0	0	0	0	0	0	0	0	0	0	0	0	0	0	0	0	0	0	0	0	0	0	0	0	0	0	0	0	0	0	0	0	0	0	0	0	0	0	0	0
AC026462.3	0	0	2	1	0	0	0	0	0	3	0	0	0	0	0	0	1	0	0	2	0	0	0	0	8	0	0	1	2	8	5	0	0	0	0	1	0	0	0	0	0	0	2	0	3	0	5	2	4
AC026462.4	0	0	0	0	0	0	0	0	0	0	0	0	0	0	0	0	0	0	0	1	0	0	0	0	0	0	0	1	0	0	0	0	0	0	0	0	0	0	0	0	0	0	0	0	0	0	0	0	0
AC026464.1	0	0	0	0	0	0	0	0	0	0	0	0	6	0	0	0	0	0	0	0	0	0	0	0	0	0	0	0	1	0	0	0	0	0	0	1	0	0	0	0	0	0	0	0	0	0	0	0	0
AC026464.3	0	0	0	0	0	0	0	0	0	0	0	0	0	0	0	0	0	0	0	0	0	0	0	0	0	0	0	0	0	4	0	0	0	0	0	1	0	0	0	0	0	0	0	0	0	0	0	0	0
AC026464.4	29	15	32	6	2	0	2	0	7	32	0	0	3	6	0	0	5	1	0	17	14	0	3	0	87	1	0	4	9	120	0	0	6	0	1	24	0	4	0	11	0	0	1	0	10	0	167	0	22
AC026469.1	0	0	0	0	0	0	0	0	0	0	0	0	0	0	0	0	0	0	0	0	0	0	0	0	0	0	1	0	0	0	0	0	0	0	0	0	0	0	0	0	0	0	0	0	0	0	0	0	0
AC026471.4	0	0	0	0	0	0	0	0	0	1	0	0	2	0	0	0	0	0	0	0	0	1	1	0	2	0	0	0	0	6	0	0	0	0	0	0	0	0	0	0	0	0	1	0	1	0	0	0	0
AC026495.1	0	0	0	0	0	1	0	0	0	0	0	0	0	0	0	0	0	0	0	0	0	0	0	0	0	0	0	0	0	0	0	0	0	1	0	0	1	0	0	0	0	0	0	0	0	0	0	0	0
AC026523.1	0	1	0	0	0	0	0	0	0	0	0	0	0	0	0	0	0	0	0	0	0	0	0	0	0	0	0	0	0	0	0	0	1	0	0	0	0	0	0	0	0	0	0	0	0	0	0	0	0
AC026583.1	0	0	0	0	0	0	0	0	0	0	0	0	0	0	0	0	0	0	0	0	0	0	0	0	0	0	0	0	0	0	0	0	1	0	0	0	0	0	0	0	0	0	0	0	0	1	0	0	0
AC026585.1	0	0	0	0	0	0	0	0	0	0	0	0	0	0	0	0	0	0	0	0	0	0	0	0	0	0	0	0	0	0	0	0	0	0	0	0	0	0	0	0	0	0	0	0	0	0	0	0	0
AC026688.2	0	1	0	0	0	0	0	0	0	0	0	0	1	0	0	0	0	0	0	0	0	0	0	0	0	0	0	0	0	0	0	0	0	0	0	0	0	1	1	0	0	0	0	0	0	0	0	0	0
AC026719.1	0	0	0	0	0	0	0	0	0	0	0	0	0	0	0	0	0	0	0	0	0	0	0	0	0	0	0	0	0	0	0	0	0	0	0	0	0	0	0	0	0	0	0	0	0	0	0	0	0
AC026726.1	0	0	0	0	0	0	0	0	0	0	0	0	0	0	0	0	0	0	0	0	0	0	0	0	0	0	0	0	0	1	1	0	0	0	0	0	0	0	0	0	0	0	0	0	0	0	1	0	0
AC026741.1	0	0	0	0	0	0	0	0	0	1	0	0	0	0	0	0	0	0	0	0	0	0	0	0	0	0	0	0	0	0	0	0	0	0	0	0	0	0	0	0	0	0	0	0	0	0	0	0	0
AC026765.1	0	0	0	0	0	0	0	0	0	0	0	0	0	0	0	0	0	0	0	0	0	0	0	0	0	0	0	0	0	0	0	0	0	0	0	0	0	0	0	0	0	0	0	0	0	0	0	0	0
AC026765.2	0	0	0	0	0	0	0	0	0	0	0	0	0	0	0	0	0	0	0	0	0	0	0	0	0	0	0	0	0	0	0	0	0	0	0	0	0	0	1	0	0	0	0	0	0	0	0	0	0
AC026774.1	0	0	0	0	0	0	0	0	0	0	0	0	0	0	0	0	0	0	0	0	0	0	0	0	0	0	0	0	1	0	0	0	0	0	0	0	0	0	0	0	0	0	0	0	0	0	0	0	0
AC026780.1	0	0	0	0	0	0	0	0	0	0	0	0	0	0	0	0	0	0	0	0	0	0	0	0	0	0	0	0	0	0	0	0	0	0	0	0	0	0	0	0	0	0	0	0	0	0	0	0	0
AC026780.2	0	0	0	0	0	0	0	0	0	0	0	0	0	0	0	0	0	0	0	0	0	0	0	0	0	0	0	0	0	0	0	0	0	0	0	0	0	0	0	0	0	0	0	0	0	0	0	0	0
AC026782.1	0	0	0	0	0	0	0	0	0	0	0	0	0	0	0	0	0	0	0	0	0	0	0	0	0	0	0	0	0	0	0	0	0	0	0	0	0	0	0	0	0	0	0	0	0	0	0	0	0
AC026782.2	1	0	0	0	0	0	0	0	0	0	0	0	0	0	0	0	0	0	0	3	0	0	0	0	0	0	0	0	0	0	0	0	0	0	0	0	0	0	0	0	0	0	0	0	0	0	0	0	0
AC026785.2	0	0	0	0	0	0	0	0	0	0	0	0	0	0	0	0	0	0	0	0	0	0	0	0	0	0	0	0	0	0	0	0	0	0	0	0	0	0	0	0	0	0	0	0	0	0	0	0	0
AC026785.3	0	0	0	0	0	0	0	0	0	0	0	0	0	0	0	1	1	0	0	1	0	0	0	0	0	0	0	0	0	0	0	0	0	0	0	0	0	0	0	0	0	0	0	0	0	0	1	0	0
AC026786.1	0	0	0	0	4	0	0	0	0	3	0	0	1	0	0	0	0	0	0	15	0	0	0	0	0	0	0	6	1	25	0	0	0	0	3	2	0	0	0	1	0	0	0	0	0	0	107	0	0
AC026790.1	0	0	0	0	0	0	0	0	0	0	0	0	0	0	0	0	0	0	0	0	0	0	0	0	0	0	0	0	0	0	0	0	0	0	0	0	0	0	0	0	0	0	0	0	0	0	0	0	0
AC026803.2	0	0	0	0	0	0	0	0	0	0	0	0	0	0	1	0	0	0	0	0	0	0	0	0	0	0	0	0	0	0	0	0	0	0	0	0	0	0	0	0	0	0	0	0	0	0	0	0	0
AC026904.1	0	0	0	0	0	0	0	0	0	0	0	0	0	0	0	0	0	0	0	0	0	0	0	0	0	0	0	0	0	0	0	0	0	0	0	0	0	0	0	0	0	0	0	0	0	0	0	0	0
AC026904.2	0	0	0	0	0	0	0	0	1	0	0	0	0	0	0	0	0	0	0	0	0	0	0	0	0	0	1	0	0	0	0	0	0	0	0	0	0	0	1	0	0	0	0	0	0	0	0	0	0
AC026950.2	0	0	0	0	0	0	0	0	0	0	0	0	0	0	0	0	0	0	0	0	0	0	0	0	0	0	0	0	0	0	0	0	0	1	0	0	0	0	1	0	0	0	0	0	0	0	0	0	0
AC026954.2	76	15	110	157	5	239	88	30	85	103	31	13	72	27	1	0	21	17	0	133	360	34	37	2	503	6	2	673	161	699	35	23	2	2	63	89	2	49	0	34	5	0	185	2	55	3	298	23	121
AC026979.3	0	1	0	0	0	3	0	0	0	2	1	0	0	0	0	0	0	0	0	1	0	0	0	0	0	0	0	0	0	0	0	0	0	0	0	1	0	0	0	0	0	0	0	0	0	0	0	0	2
AC026979.4	0	1	2	0	0	0	0	0	1	2	2	0	2	1	0	0	1	0	0	1	0	0	0	0	9	0	0	0	1	11	0	1	1	0	0	9	0	0	0	0	0	1	2	0	1	0	1	1	2
AC026992.1	0	1	0	0	0	0	0	0	0	0	0	0	0	0	0	0	0	0	0	0	0	0	0	0	0	0	0	0	0	0	0	0	0	0	0	0	0	0	0	0	0	0	0	0	0	0	0	0	0
AC027013.1	0	0	0	0	0	0	0	0	0	0	0	0	0	0	0	0	0	0	0	0	0	0	0	0	0	0	0	0	0	0	0	0	0	0	0	0	0	0	0	0	0	0	0	0	0	0	0	0	0
AC027018.1	0	0	0	0	0	0	0	0	0	0	0	0	0	0	0	0	0	0	0	0	0	0	0	0	0	0	0	0	0	0	0	0	0	0	0	0	0	0	0	0	0	0	0	0	0	0	0	0	0
AC027020.2	0	0	0	0	0	0	0	0	1	2	0	0	1	0	0	0	0	0	0	0	2	0	0	0	1	0	0	1	0	2	0	1	0	0	0	0	0	0	1	0	0	0	0	0	1	0	0	0	0
AC027031.1	0	0	0	0	0	0	0	0	0	0	0	0	0	0	0	0	0	0	0	0	0	0	0	0	0	0	0	0	0	0	0	0	0	0	0	0	0	0	0	0	0	0	0	0	0	0	0	0	0
AC027031.2	0	1	0	0	0	0	0	0	2	2	0	0	0	0	0	0	0	1	0	1	0	0	0	0	1	0	0	3	1	2	0	0	0	0	0	1	0	0	0	0	0	0	0	1	0	0	0	0	0
AC027045.2	0	0	0	0	0	0	0	0	0	0	0	0	0	0	0	0	0	0	0	0	0	0	0	0	0	0	0	0	0	0	0	0	0	0	0	0	0	0	2	0	0	0	0	0	0	0	0	0	0
AC027088.2	0	0	0	0	0	0	0	0	0	0	0	0	0	0	0	0	0	0	0	0	0	0	0	0	0	0	0	0	0	0	0	0	0	0	0	0	0	0	0	0	0	0	0	0	0	0	0	0	0
AC027237.2	0	0	0	0	0	0	0	0	0	0	0	0	1	0	0	0	0	0	0	0	0	0	0	0	0	0	0	0	3	0	0	0	0	0	0	0	0	0	0	0	0	0	0	0	0	0	0	0	0
AC027243.2	0	0	0	0	0	0	0	0	0	0	0	0	0	0	0	0	0	0	0	0	0	0	0	0	0	0	0	0	0	0	0	0	0	0	0	0	0	0	0	0	0	0	0	0	0	0	0	0	0
AC027271.1	0	0	0	0	0	0	0	0	0	1	0	0	0	0	0	0	0	0	0	0	0	0	0	0	0	0	0	0	0	0	0	0	0	0	0	0	0	0	1	0	0	0	0	0	0	0	1	0	0
AC027281.1	0	0	0	0	0	0	0	0	0	0	0	0	0	0	0	0	0	0	0	0	0	0	0	0	0	0	0	0	0	5	0	0	1	0	0	2	0	0	0	0	0	0	0	0	0	0	0	0	0
AC027287.2	0	0	0	0	0	0	0	0	0	0	0	0	0	0	0	0	0	0	0	0	0	0	0	0	0	0	0	0	0	0	0	0	0	0	0	0	0	0	0	0	0	0	0	0	0	0	0	0	0
AC027288.1	0	0	0	0	0	0	0	0	0	0	0	0	0	1	0	0	0	0	0	0	0	0	0	0	0	0	0	0	0	0	0	0	0	0	0	0	0	0	1	0	0	0	0	0	0	0	0	0	0
AC027288.3	0	0	1	0	0	0	0	0	0	0	0	0	0	0	0	0	0	0	0	0	0	0	0	0	0	1	0	0	0	0	0	0	1	0	0	0	0	0	0	0	0	0	0	0	0	0	0	0	0
AC027290.1	0	0	0	0	0	0	0	0	1	1	0	0	0	0	0	0	0	0	0	0	0	0	0	0	0	0	0	0	0	0	0	0	0	1	0	0	0	0	0	0	0	0	0	0	0	0	0	0	0
AC027307.3	0	3	0	0	0	0	0	0	0	0	0	0	0	0	0	0	0	0	0	0	0	0	0	0	0	0	0	0	0	2	0	0	0	0	0	0	0	0	0	0	0	0	1	0	0	0	0	2	0
AC027315.1	0	0	0	0	0	0	0	0	0	0	0	0	0	0	0	0	0	0	0	0	0	0	0	0	0	0	0	0	0	0	0	0	0	0	0	0	0	0	0	0	0	0	0	0	0	0	0	0	0
AC027338.1	0	0	0	0	0	0	0	0	0	0	0	0	0	0	0	0	0	0	0	0	0	0	0	0	0	0	0	0	0	0	0	0	0	0	0	0	0	0	0	0	0	0	0	0	0	0	0	0	0
AC027338.2	0	0	0	0	0	0	0	0	0	0	0	0	0	0	0	0	0	0	0	0	0	0	0	0	0	0	0	0	0	1	0	0	0	0	0	0	0	0	0	0	0	0	0	0	0	0	0	0	0
AC027343.1	0	0	0	0	0	0	0	0	0	0	0	0	0	0	0	0	0	0	0	0	0	0	0	0	0	0	0	0	0	0	0	0	0	0	0	0	0	0	0	0	0	0	0	0	0	0	0	0	0
AC027343.3	0	0	0	0	0	0	0	0	0	0	0	0	0	0	0	0	0	0	0	0	0	0	0	0	0	0	0	0	0	0	0	0	0	0	0	0	0	0	0	0	0	0	0	0	0	0	0	0	0
AC027449.1	0	3	0	0	0	0	0	1	0	0	0	0	0	0	0	0	0	0	0	0	0	0	0	0	1	0	0	0	0	1	0	0	0	0	0	0	0	0	1	0	0	0	0	0	0	0	0	0	0
AC027458.1	0	0	0	0	0	0	0	0	0	0	0	0	0	0	0	0	0	0	0	0	0	0	0	0	0	0	0	0	0	0	0	0	0	0	0	0	0	0	0	0	0	0	0	0	0	0	0	0	0
AC027541.1	0	0	0	0	0	0	0	0	0	0	0	0	0	0	0	0	0	0	0	0	0	0	0	0	0	0	0	0	0	0	0	0	0	0	0	0	0	0	0	0	0	0	0	0	0	0	0	0	0
AC027575.2	0	2	0	0	0	0	0	0	0	0	0	0	0	0	0	0	0	0	0	0	0	0	0	0	0	0	0	0	0	0	3	0	0	0	0	1	0	0	0	0	0	0	0	0	1	0	1	0	0
AC027601.3	0	0	0	0	0	0	0	0	0	0	0	0	0	0	0	0	0	0	0	0	0	0	0	0	0	0	0	0	0	0	0	0	0	0	0	0	0	0	0	0	0	0	0	0	0	0	0	0	0
AC027682.4	0	2	0	0	0	0	0	0	0	0	0	0	0	0	0	0	0	0	0	0	0	0	0	0	0	0	0	1	0	1	0	0	0	0	0	0	0	0	0	0	0	0	0	0	0	0	1	0	1
AC027688.1	0	0	0	0	0	0	0	0	0	0	0	0	0	0	0	0	0	0	0	0	0	0	0	0	0	0	0	0	0	0	0	0	0	0	0	0	0	0	0	0	0	0	0	0	0	0	0	0	0
AC027688.2	0	0	0	0	0	0	0	0	0	0	0	0	0	0	0	0	0	0	0	0	0	0	0	0	0	0	0	0	0	0	0	0	0	0	0	0	0	0	0	0	0	0	0	0	0	0	0	0	0
AC027698.1	0	0	0	0	0	0	0	0	0	0	0	0	0	0	0	0	0	0	0	0	0	0	0	0	0	0	0	0	0	0	0	0	0	0	0	0	0	0	0	0	0	0	0	0	0	0	0	0	0
AC027702.1	0	0	0	0	0	0	0	0	0	0	0	0	0	0	0	0	0	0	0	0	0	0	0	0	0	0	0	0	0	0	0	0	0	0	0	0	0	0	0	0	0	0	0	0	0	0	0	0	0
AC027779.1	0	0	0	0	0	0	0	0	0	0	0	0	0	0	0	0	0	0	0	0	0	0	0	0	0	0	0	1	0	0	0	0	0	0	0	0	0	0	0	0	0	0	0	0	0	0	0	0	0
AC027796.3	0	1	0	0	0	0	0	0	0	0	0	0	0	0	0	2	3	0	0	1	0	0	2	0	1	0	0	6	0	7	1	0	1	0	0	2	0	5	3	0	0	0	2	0	0	0	0	1	1
AC027801.2	0	0	0	0	0	0	0	0	0	0	0	0	0	0	0	0	0	0	0	0	0	0	0	0	0	0	0	0	0	0	0	0	0	1	0	0	0	0	0	0	0	0	0	0	0	0	0	0	0
AC027801.4	0	1	0	0	0	0	0	0	0	0	0	0	0	0	0	0	0	0	0	0	0	0	0	0	0	0	0	0	0	0	0	0	0	0	0	0	0	0	0	0	0	0	0	0	0	0	0	0	0
AC027801.5	0	0	0	0	0	0	0	0	0	0	0	0	0	0	0	0	0	0	0	0	0	0	0	0	0	0	0	0	0	0	0	0	0	0	0	0	0	0	0	0	0	0	0	0	0	0	0	0	0
AC027804.1	0	0	0	0	0	0	0	0	0	0	0	0	0	0	0	0	0	0	0	0	0	0	0	0	0	0	0	0	0	0	0	0	0	0	0	0	0	0	0	0	0	0	0	0	0	0	0	0	0
AC032011.1	0	0	0	0	0	0	0	0	0	0	0	0	0	0	0	0	0	0	0	0	0	0	0	0	0	0	0	0	0	1	1	0	0	0	0	0	0	0	1	0	0	0	0	0	0	0	1	0	0
AC032019.2	0	0	0	0	0	0	0	0	0	0	0	0	0	0	0	0	0	0	0	0	0	0	0	0	0	0	0	0	0	0	0	0	0	0	0	0	0	0	0	0	0	0	0	0	0	0	0	0	0
AC034102.2	25	3	6	3	5	4	0	0	23	9	0	1	26	12	0	1	0	1	0	14	0	2	0	0	84	3	0	81	13	77	2	40	1	0	3	13	0	33	0	14	0	2	71	0	73	0	22	3	11
AC034187.1	0	0	0	0	0	0	0	0	1	0	0	0	0	0	0	0	0	0	0	0	0	0	0	0	1	0	0	0	0	0	0	0	0	0	0	0	0	0	0	0	0	0	0	0	0	0	0	0	0
AC034195.1	0	0	0	0	0	0	0	0	0	0	0	0	0	0	0	0	0	0	0	0	0	0	0	0	0	0	1	0	0	0	0	0	0	0	0	0	0	0	0	0	0	1	0	0	0	0	0	0	0
AC034199.1	0	0	4	2	0	0	0	0	49	21	0	0	4	0	1	0	1	0	0	5	0	1	1	0	6	0	0	7	1	1	0	0	1	0	0	0	0	0	0	0	0	0	0	0	0	0	0	0	0
AC034213.1	0	0	0	0	0	0	0	0	0	0	0	0	0	0	0	0	0	0	0	0	0	0	0	0	0	0	0	0	0	0	0	0	0	0	0	0	0	0	1	0	0	0	0	0	0	0	0	0	0
AC034223.1	0	0	0	0	0	0	0	0	0	0	0	0	0	0	0	0	0	0	0	0	0	0	0	0	0	0	0	0	0	0	0	0	0	0	0	0	0	0	0	0	0	0	0	0	0	0	0	0	0
AC034223.2	0	0	0	0	0	0	0	0	0	0	0	0	0	0	0	0	0	0	0	0	0	0	0	0	0	0	0	0	0	0	0	0	0	0	0	0	0	0	0	0	0	0	0	0	0	0	0	0	0
AC034226.1	0	0	0	0	0	0	0	0	0	0	0	0	0	0	0	0	0	0	0	0	0	0	0	0	0	0	0	0	0	0	0	0	0	0	0	0	0	0	0	0	0	0	0	0	0	0	0	0	0
AC034229.1	0	0	0	0	0	0	0	0	0	0	0	0	0	0	0	0	0	0	0	0	0	0	0	0	0	0	0	0	0	0	0	0	0	0	0	0	0	0	0	0	0	0	0	0	0	0	0	0	0
AC034229.2	0	0	0	0	0	0	0	0	0	0	0	0	0	0	3	0	0	0	0	0	0	0	0	0	0	0	0	0	0	4	0	0	0	0	0	0	0	0	0	0	0	1	0	0	0	6	0	0	0
AC034229.3	0	0	0	0	0	0	0	0	0	0	0	0	0	0	3	0	0	0	0	0	0	0	0	0	0	0	0	0	0	4	0	0	0	0	0	0	0	0	0	0	0	1	0	0	0	6	0	0	0
AC034229.4	0	0	0	0	0	0	0	0	0	0	0	0	0	0	0	0	0	0	0	0	0	0	0	0	0	0	0	0	0	1	0	0	0	0	0	0	0	0	0	0	0	0	0	0	0	0	0	0	0
AC034236.3	0	0	0	0	0	0	0	0	0	0	0	0	0	0	0	0	0	0	0	0	0	0	0	0	0	0	0	0	0	0	0	0	0	0	0	0	0	0	0	0	0	0	0	0	0	0	0	0	0
AC034238.2	0	14	0	0	0	0	0	0	0	0	0	0	0	0	0	0	0	0	0	0	0	0	0	0	0	0	0	0	0	1	0	0	0	0	0	0	0	0	0	0	0	1	0	0	0	0	0	0	0
AC034238.3	0	0	0	0	0	0	0	0	0	0	0	0	0	0	0	0	0	0	0	0	0	0	0	0	0	0	0	0	0	0	0	0	0	0	0	0	0	0	0	0	0	0	0	0	0	0	0	0	0
AC034245.1	0	0	0	0	0	0	0	0	0	0	0	0	0	0	0	0	0	0	0	0	0	0	0	0	0	0	0	0	0	0	0	0	0	0	0	0	0	0	0	0	0	0	0	0	0	0	0	0	0
AC036101.1	0	0	0	0	0	0	0	0	0	0	0	0	0	0	0	0	0	0	0	0	0	0	0	0	0	0	0	0	0	0	0	0	0	0	0	0	0	0	0	0	0	0	0	0	0	0	0	0	0
AC036214.1	0	0	0	0	0	0	0	0	0	0	0	0	0	0	0	0	0	0	0	0	0	0	0	0	0	0	0	1	0	0	0	1	0	0	0	1	0	0	0	0	0	0	0	0	0	0	0	0	0
AC036214.3	263	13	219	46	37	30	6	211	63	182	102	10	104	40	8	1	27	4	4	93	50	44	114	142	332	1	1027	172	66	830	146	64	11	7	22	113	2	411	0	60	4	0	149	20	205	1	589	36	452
AC036222.1	0	0	0	0	0	0	0	0	0	0	0	0	0	0	0	0	0	0	0	0	0	0	0	0	0	0	0	0	0	0	0	0	0	0	0	0	0	0	0	0	0	0	0	0	0	0	0	0	0
AC037459.1	1	0	0	0	0	0	0	0	0	0	0	0	0	1	0	0	0	0	0	0	1	0	0	0	0	0	0	0	0	0	0	0	0	0	0	1	0	0	0	0	0	0	0	0	0	0	0	0	0
AC037486.1	0	0	0	0	0	0	0	0	0	1	0	0	0	0	0	0	0	0	0	0	0	0	0	0	0	0	0	1	0	0	2	0	0	0	0	0	0	0	0	0	0	0	0	1	0	0	0	0	0
AC037487.1	0	0	0	0	0	0	0	0	0	0	0	0	0	0	0	0	0	0	0	0	0	1	0	0	0	1	0	1	0	0	0	0	0	0	0	0	0	0	0	0	0	0	0	0	0	0	0	0	0
AC040162.1	182	25	378	54	1	56	3	16	29	113	13	1	105	25	0	0	34	6	0	43	144	21	160	2	1795	0	5	1156	138	727	96	122	0	0	0	107	2	47	0	35	2	2	939	6	494	2	918	9	90
AC040162.3	4	1	45	10	0	0	0	0	22	19	5	0	15	9	0	0	3	0	1	27	2	0	330	0	289	1	1	239	23	361	0	0	0	0	2	34	0	3	0	8	3	0	99	1	43	1	77	2	27
AC040170.1	0	0	1	0	0	0	0	0	0	0	0	0	0	0	0	0	0	0	0	0	0	0	0	0	0	0	0	0	0	0	0	0	0	0	0	0	0	0	0	0	0	0	0	0	0	0	0	0	0
AC040173.1	0	0	0	0	0	0	0	0	0	0	0	0	0	0	0	0	0	0	0	0	0	0	0	0	0	0	0	0	0	0	0	0	0	0	0	0	0	0	0	0	0	0	0	0	0	0	0	0	0
AC040963.1	0	0	0	0	0	0	0	0	0	0	0	0	0	0	0	0	0	0	0	0	0	0	0	0	0	0	0	0	0	0	0	0	0	0	0	0	0	0	0	0	0	0	0	0	0	0	0	0	0
AC040977.1	0	1	0	0	0	0	0	0	0	3	0	0	0	1	0	0	0	0	0	1	5	0	0	0	6	0	0	2	0	12	0	1	0	0	0	2	0	0	0	0	0	0	0	0	0	0	1	0	0
AC044784.1	0	0	0	0	0	0	0	0	0	0	0	0	0	0	0	0	0	0	0	0	0	0	0	0	0	0	0	0	0	0	0	0	0	0	0	0	0	0	0	0	0	0	0	0	0	0	0	0	0
AC044798.1	0	0	0	0	0	0	0	0	0	0	0	0	0	0	0	0	0	0	0	0	0	0	0	0	0	0	0	0	0	0	0	0	0	0	0	0	0	0	0	0	0	0	0	0	0	0	0	0	0
AC044798.2	0	0	0	0	0	0	0	0	0	0	0	0	0	0	0	0	0	0	0	0	0	0	0	0	0	0	1	0	0	0	0	0	0	0	0	0	0	0	0	0	0	0	0	0	0	0	0	0	0
AC044802.1	0	0	0	0	0	0	0	0	0	0	0	0	0	0	0	0	0	0	0	0	0	0	0	0	0	0	0	1	0	1	0	0	0	0	0	1	0	0	0	0	0	0	0	0	0	0	0	1	0
AC044810.3	0	1	0	0	0	0	0	0	0	0	0	0	0	0	0	0	0	0	0	0	0	0	0	0	0	0	0	0	0	0	0	0	0	0	0	1	0	0	0	0	0	0	0	0	0	0	0	0	0
AC044839.2	0	0	0	0	1	0	0	0	0	0	0	0	0	0	0	0	0	0	0	0	0	0	0	0	0	0	0	0	0	0	0	0	0	0	0	0	0	0	0	0	0	0	0	0	0	0	0	0	0
AC044839.3	0	0	0	0	0	0	0	0	0	0	0	0	0	0	0	0	0	0	0	0	0	0	0	0	0	0	0	0	0	0	0	0	0	0	0	0	0	0	0	0	0	0	0	0	0	0	0	0	0
AC044873.1	0	0	0	0	0	0	0	0	0	0	0	0	0	0	0	0	0	0	0	0	0	0	0	0	0	0	0	0	0	0	0	0	0	0	0	0	0	0	0	0	0	0	0	0	0	0	0	0	0
AC046130.2	0	2	0	0	0	0	1	0	0	0	0	0	0	0	0	0	0	0	0	0	0	0	0	0	0	0	0	0	0	0	0	0	0	0	0	0	0	0	2	0	0	4	0	0	0	0	0	0	0
AC046143.2	0	0	0	0	0	0	0	0	0	0	0	0	0	0	0	0	0	0	0	0	0	0	0	0	0	0	0	0	0	1	0	0	0	0	0	0	0	0	0	0	0	0	0	0	0	0	0	0	1
AC046168.1	0	0	0	0	0	0	0	0	0	0	0	0	0	0	0	0	0	0	0	0	0	0	0	0	0	0	0	0	0	0	0	0	0	0	0	0	0	0	0	0	0	0	0	0	0	0	0	0	0
AC046168.2	0	0	0	0	0	0	0	0	0	0	0	0	0	0	0	0	0	0	0	0	0	0	0	0	0	0	0	0	0	0	0	0	0	0	0	1	0	0	0	0	0	0	0	0	1	0	0	0	0
AC046185.1	73	0	218	98	0	0	0	0	33	74	29	116	76	21	1	5	23	8	0	45	104	15	5	0	312	5	1	157	44	318	0	91	5	18	0	73	0	95	0	51	3	0	326	17	270	1	788	18	79
AC046195.1	0	0	0	0	0	0	0	0	0	0	0	0	0	1	0	0	0	0	1	0	0	0	0	0	0	0	0	0	0	0	0	0	0	0	0	0	0	0	0	0	0	0	0	0	0	0	0	0	0
AC046195.2	0	1	0	0	0	0	0	0	0	0	0	0	0	0	0	0	0	0	0	0	0	0	0	0	0	0	0	0	0	0	0	0	0	0	0	0	0	0	1	0	0	0	0	0	0	0	0	0	0
AC048337.1	0	0	0	0	0	0	0	0	0	0	0	0	0	0	0	0	0	0	0	0	0	0	0	0	0	0	0	0	0	0	0	0	0	0	0	0	0	0	0	0	0	0	0	0	0	0	0	0	0
AC048338.1	11	33	32	8	1	4	0	0	8	36	4	35	37	3	1	0	16	3	0	17	10	3	4	0	271	1	0	454	58	278	33	15	2	0	11	38	0	129	0	14	5	0	21	0	52	0	229	3	46
AC048341.2	0	0	0	0	0	0	0	0	0	1	0	0	1	0	0	0	0	0	0	0	0	0	0	0	3	0	0	1	0	3	0	0	0	0	0	1	0	0	0	0	0	0	0	0	0	0	0	0	0
AC048382.4	0	0	0	0	0	0	0	0	0	0	0	0	0	0	0	0	0	0	0	0	0	0	0	0	0	0	0	0	0	0	0	0	0	0	0	0	0	0	0	0	0	0	0	0	0	0	0	0	0
AC048383.1	0	0	0	0	0	0	0	0	0	0	0	0	0	0	0	0	0	0	0	0	0	0	0	0	0	0	0	0	0	0	0	0	0	0	0	0	0	0	0	0	0	0	0	0	0	0	0	0	0
AC048387.1	0	0	0	0	0	0	0	0	0	0	0	0	0	0	0	0	0	0	0	0	0	0	0	0	0	0	0	0	0	0	0	0	0	0	0	0	0	0	0	0	0	0	0	0	0	0	0	0	0
AC051649.2	0	0	0	0	0	0	0	0	0	0	0	0	0	0	0	0	0	0	0	0	0	0	0	0	0	0	0	0	0	0	0	0	0	0	0	0	0	0	0	0	0	0	0	0	0	0	0	0	0
AC053513.1	0	0	0	0	0	0	0	0	0	0	0	0	0	0	0	0	0	0	0	0	0	0	0	0	0	0	0	0	0	0	0	0	0	0	0	0	0	0	0	0	0	0	0	0	0	0	0	0	0
AC055717.1	0	0	0	0	0	0	0	0	0	0	0	0	0	0	0	0	0	0	0	0	0	0	0	0	0	0	0	0	0	0	0	0	0	0	0	0	0	0	0	0	0	0	0	0	0	0	0	0	0
AC055717.2	0	0	0	0	0	0	0	0	0	0	0	0	0	0	0	0	0	0	0	0	0	0	0	0	0	0	0	0	0	0	0	0	0	0	0	0	0	0	0	0	0	0	0	0	0	0	0	0	0
AC055720.1	0	0	0	0	0	0	0	0	0	0	0	0	0	0	0	0	0	0	0	0	0	0	0	0	0	0	0	0	0	0	0	0	0	0	0	0	0	0	0	0	0	0	0	0	0	0	0	0	0
AC055758.1	0	0	0	0	0	0	0	0	0	0	0	0	0	0	0	0	0	0	0	0	0	0	0	0	0	0	0	0	0	1	0	0	0	0	0	0	0	0	0	0	0	0	0	0	0	0	0	0	0
AC055758.2	0	0	0	0	0	0	0	0	0	0	0	0	0	0	0	0	0	0	0	0	0	0	0	0	0	0	0	0	0	0	0	0	0	0	0	0	0	0	1	0	0	0	0	0	0	0	0	0	0
AC055764.2	0	0	0	0	0	0	0	0	0	0	0	0	0	0	0	0	0	0	0	0	0	0	0	0	0	0	0	2	0	0	0	0	0	0	0	0	0	0	0	0	0	0	0	0	0	0	0	0	0
AC055811.2	0	0	0	47	0	0	0	0	6	2	0	0	9	0	0	0	1	0	0	0	0	0	0	0	0	0	0	0	0	0	0	0	0	0	0	0	0	0	0	0	0	0	0	0	0	0	4	0	0
AC055811.3	0	0	0	0	0	0	0	0	0	0	0	0	0	0	0	0	0	0	0	0	0	0	0	0	0	0	0	0	0	1	0	0	0	0	0	0	0	0	0	0	0	0	0	0	0	0	0	0	0
AC055878.1	0	0	0	0	0	0	0	0	0	0	0	0	0	0	0	0	0	0	0	0	0	0	0	0	0	0	0	0	0	0	0	0	0	0	0	0	0	0	0	0	0	0	0	0	0	0	0	0	0
AC058791.1	0	5	1	4	0	0	0	0	5	3	0	0	2	0	0	0	0	0	0	1	3	0	0	0	5	0	0	1	3	1	0	0	1	0	0	0	0	4	0	0	0	0	0	1	0	0	0	0	0
AC058822.1	8	7	0	1	1	0	0	0	17	20	6	0	5	1	0	0	6	0	0	14	9	0	10	0	12	2	1	163	6	38	0	0	1	0	0	18	0	8	0	1	0	0	5	0	4	0	52	1	36
AC060765.1	0	0	0	0	0	0	0	0	0	0	0	0	0	0	0	0	0	0	0	0	0	0	0	0	0	0	0	0	0	0	0	0	0	0	0	0	0	0	0	0	0	0	0	0	0	0	0	0	0
AC060766.4	0	0	0	1	0	0	0	0	0	0	0	0	0	0	0	0	0	0	0	0	0	0	0	0	0	0	0	0	1	0	0	0	0	0	0	1	0	0	0	0	0	0	0	0	0	0	0	0	0
AC060766.6	0	0	0	0	0	0	0	0	0	0	0	0	0	0	0	0	0	0	0	0	0	0	0	0	0	0	2	0	0	1	0	0	0	0	0	0	0	0	0	0	0	0	0	0	0	0	0	0	0
AC060780.1	2	1	4	0	0	0	1	2	3	18	4	1	3	1	0	0	0	0	0	1	5	0	0	1	17	1	1	10	6	47	1	2	1	0	0	9	0	3	1	2	0	2	3	4	2	0	10	0	3
AC060809.1	0	0	0	0	0	0	0	0	0	0	0	0	0	0	0	0	0	0	0	0	0	0	0	0	0	0	0	0	0	0	0	0	0	0	0	0	0	0	0	0	0	0	0	0	0	0	0	0	0
AC060814.4	0	0	0	0	0	0	0	0	0	0	0	0	0	0	0	0	0	0	0	0	0	0	0	0	0	0	0	0	0	0	0	0	0	0	0	0	0	0	0	0	0	0	0	0	0	0	0	0	0
AC060814.5	0	0	0	0	0	0	0	0	0	0	0	0	0	0	0	0	0	0	0	0	0	0	0	0	0	0	0	0	1	0	0	0	0	0	0	0	0	0	0	0	0	0	0	0	0	0	0	0	0
AC060834.2	0	1	0	0	0	0	0	0	0	0	0	0	0	0	0	0	0	0	0	0	0	0	1	0	0	0	0	0	0	0	0	0	0	0	0	0	0	0	0	0	0	0	0	0	0	0	0	0	0
AC061709.1	0	0	0	0	0	0	0	0	0	0	0	0	0	0	0	0	0	0	0	0	0	0	0	0	0	0	0	0	0	0	1	0	0	0	0	0	0	0	0	0	0	0	0	0	0	0	0	0	0
AC061975.1	0	0	0	0	0	0	0	0	0	0	0	0	0	0	0	0	0	0	0	0	0	0	0	0	0	0	0	0	0	0	0	0	0	0	0	0	0	0	0	0	0	0	0	0	0	0	0	0	0
AC061975.4	0	0	0	0	0	0	0	0	0	0	0	0	0	0	0	0	0	0	0	0	0	0	0	0	0	0	0	0	0	0	0	0	0	0	0	0	0	0	0	0	0	0	0	0	0	0	0	0	0
AC061975.6	0	0	0	0	0	0	0	0	0	0	0	0	0	0	0	0	0	0	1	0	0	0	0	0	0	0	0	0	0	0	0	0	0	0	0	0	0	0	0	0	0	0	0	0	0	0	0	0	0
AC061975.7	0	0	0	0	0	0	0	0	0	0	0	0	0	0	0	0	0	0	0	0	0	0	0	0	0	0	0	0	0	0	0	0	0	0	0	0	0	0	0	0	0	0	0	0	0	0	0	0	0
AC061975.8	0	1	0	0	0	0	0	0	0	0	0	0	0	0	0	0	0	0	0	0	0	0	0	0	0	0	0	0	0	0	0	0	0	0	0	0	0	0	0	0	0	0	0	0	0	0	0	0	0
AC061992.1	0	0	0	0	0	0	0	0	0	1	0	0	0	0	0	0	0	0	0	1	0	0	0	0	0	0	0	0	0	0	0	0	0	0	0	0	0	0	0	0	0	0	0	0	0	0	0	0	1
AC062004.1	0	0	0	0	0	0	0	0	0	0	0	0	0	0	0	0	0	0	0	0	0	0	0	0	0	0	0	0	0	0	0	0	1	0	0	0	0	0	1	0	0	0	0	0	0	0	0	0	0
AC062015.1	0	0	0	0	0	0	0	0	0	0	0	0	0	0	0	0	0	0	0	0	0	0	0	0	0	0	0	0	0	0	0	0	0	0	0	0	0	0	0	0	0	0	0	0	0	0	0	0	0
AC062020.1	0	0	0	0	0	0	0	0	0	0	0	0	0	0	0	0	0	0	0	0	0	0	0	0	0	0	0	0	0	0	0	0	0	0	0	0	0	0	1	0	0	0	0	0	0	0	0	0	0
AC062021.1	0	0	0	0	0	0	0	0	0	0	0	0	0	0	0	0	0	0	0	0	0	0	0	0	0	0	0	0	0	0	0	0	0	0	0	0	0	0	0	0	0	0	0	0	0	0	0	0	0
AC062028.1	0	1	0	0	0	0	0	1	0	0	0	0	0	0	0	0	0	0	0	0	0	0	0	0	2	0	0	0	0	0	0	0	0	0	0	0	0	0	1	0	0	0	0	0	0	0	0	0	0
AC062032.1	0	0	0	0	0	0	0	0	0	0	0	0	0	0	0	0	0	0	0	0	0	0	0	0	0	0	0	0	0	0	0	0	0	0	0	0	0	0	0	0	0	0	0	0	0	0	0	0	0
AC062039.1	0	0	0	0	0	0	0	0	0	0	0	0	0	0	0	0	0	0	0	0	0	0	0	0	0	0	0	0	0	0	0	0	0	0	0	0	0	0	0	0	0	0	0	0	0	0	0	0	0
AC063919.1	0	0	0	0	0	0	0	0	0	0	0	0	0	0	0	0	0	0	0	0	0	0	0	0	0	0	0	0	0	0	0	0	0	0	0	0	0	0	0	0	0	0	0	0	0	0	0	0	0
AC063923.2	0	0	0	0	0	0	0	0	0	0	0	0	0	0	0	0	0	0	0	0	0	0	0	0	0	0	0	0	0	0	0	0	0	0	0	0	0	0	0	0	0	0	0	0	0	0	0	0	0
AC063926.1	0	0	1	0	0	0	0	0	0	0	0	0	0	0	0	0	0	0	0	0	0	0	0	0	0	0	0	0	0	0	0	0	0	0	0	0	0	0	1	0	0	0	0	0	0	0	0	0	0
AC063944.1	0	0	0	0	0	0	0	0	0	0	0	0	0	0	0	0	0	0	0	0	0	0	0	0	0	0	0	0	0	0	0	0	0	0	0	0	0	0	0	0	0	0	0	0	0	0	0	0	0
AC063944.3	0	0	0	0	0	0	0	0	0	0	0	0	0	0	0	0	0	0	0	0	0	0	0	0	0	0	0	0	0	0	0	0	0	0	0	0	0	0	0	0	0	0	0	0	0	0	0	0	0
AC063948.1	0	0	0	0	0	0	0	0	0	0	0	0	0	0	0	0	0	0	0	0	0	0	0	0	0	0	0	0	0	0	0	0	0	0	0	0	0	0	0	0	0	0	0	0	0	0	0	0	0
AC063952.4	0	0	0	0	0	0	0	0	0	0	0	0	0	0	0	0	0	0	0	0	0	0	0	0	0	0	0	0	0	0	0	0	0	0	0	0	0	0	1	0	0	0	0	0	0	0	0	0	0
AC063962.1	0	0	0	0	0	0	0	0	0	0	0	0	0	0	0	0	0	0	0	0	0	0	0	0	0	0	0	0	0	0	0	0	0	0	0	0	0	0	0	0	0	0	0	0	0	0	0	0	0
AC063976.1	0	0	0	0	0	0	0	0	0	0	0	0	0	0	0	0	0	0	0	0	0	0	0	0	0	0	0	0	0	0	0	0	0	0	0	0	0	0	0	0	0	0	0	0	0	0	0	0	0
AC063979.2	0	0	0	0	0	0	0	0	0	0	0	0	0	0	1	0	0	0	0	0	0	0	0	0	0	0	0	0	1	0	0	0	0	0	0	0	0	0	0	0	0	0	0	0	0	0	0	0	0
AC063980.1	0	0	0	0	0	0	0	0	0	0	0	0	0	0	0	0	0	0	0	0	0	0	0	0	0	0	0	0	0	0	0	0	0	0	0	0	0	0	0	0	0	0	0	0	0	0	0	0	0
AC064802.1	0	0	0	1	0	0	0	0	0	0	0	0	0	0	0	0	0	0	0	0	1	0	0	0	0	0	0	0	0	1	0	0	0	0	0	0	0	0	0	0	0	0	0	0	0	0	0	0	0
AC064805.1	0	1	0	0	0	0	0	0	0	0	0	0	1	0	0	0	0	0	0	0	0	0	0	0	1	0	0	0	0	0	0	0	0	0	0	0	0	0	0	0	0	1	0	0	0	0	0	0	0
AC064807.2	0	0	1	0	0	0	0	0	0	0	0	0	0	0	0	0	0	0	0	0	0	0	0	0	0	0	0	0	0	0	0	0	0	0	0	0	0	0	0	0	0	0	0	0	0	0	0	0	0
AC064807.3	0	0	0	0	0	0	0	0	0	0	0	0	0	0	0	0	0	0	0	0	0	0	0	0	0	0	0	0	0	0	0	0	0	0	0	0	0	0	0	0	0	0	0	0	0	0	0	0	0
AC064807.4	0	0	0	0	0	0	0	0	0	0	0	0	0	0	0	0	0	0	0	0	0	0	0	0	0	0	0	0	0	0	0	0	0	0	0	1	0	0	0	0	0	0	0	0	0	0	0	0	0
AC064834.1	0	0	0	0	0	0	0	0	0	0	0	0	0	0	0	0	0	0	0	0	0	0	0	0	0	0	0	0	0	0	0	0	0	0	0	0	0	0	0	0	0	0	0	0	0	0	0	0	0
AC064836.2	0	0	0	0	0	0	0	0	0	1	0	0	0	0	0	0	0	0	0	0	0	0	0	0	1	1	0	3	0	4	0	0	0	0	0	1	0	0	0	0	0	0	0	0	0	0	0	0	0
AC064836.3	0	0	0	0	0	0	0	0	0	1	0	0	0	0	0	0	0	0	0	0	0	0	0	0	0	0	0	0	0	0	0	0	0	0	0	0	0	0	0	0	0	0	0	1	0	0	0	0	0
AC064853.2	0	0	0	0	0	0	0	0	0	0	0	0	0	0	0	0	0	0	0	0	0	0	0	0	0	0	0	0	0	0	0	0	0	0	0	0	0	0	0	0	0	0	0	0	0	0	0	0	0
AC066595.1	0	0	0	0	0	0	0	0	0	0	0	0	0	0	0	0	0	0	0	0	0	0	0	0	0	0	0	0	0	0	0	0	0	0	0	0	0	0	0	0	0	0	0	0	0	0	0	0	0
AC066612.1	0	1	0	0	0	0	0	0	0	0	0	0	0	0	0	0	0	0	0	1	0	0	0	0	13	0	0	1	0	0	0	1	0	0	0	0	0	1	1	0	0	0	0	0	0	0	0	0	0
AC067747.1	0	0	0	0	0	0	0	0	0	0	0	0	0	0	0	0	0	0	0	0	0	0	0	0	0	0	0	0	0	0	0	0	0	0	0	0	0	0	0	0	0	0	0	0	0	0	0	0	0
AC067773.1	0	0	10	0	0	0	0	0	0	0	0	0	0	0	0	0	0	0	0	0	0	0	0	0	0	0	63	0	2	0	0	0	0	0	0	0	0	0	1	0	0	2	0	0	0	0	0	0	0
AC067838.1	0	0	0	0	0	0	0	0	0	0	0	0	0	0	0	0	0	0	0	0	0	0	0	1	0	0	0	1	0	1	0	0	0	0	0	2	0	0	0	0	0	0	0	0	0	0	0	0	0
AC067956.1	0	0	0	0	0	0	0	0	0	0	0	0	0	0	0	0	0	0	0	0	0	0	0	0	0	0	0	0	0	0	0	0	0	0	0	0	0	0	0	0	0	0	0	1	0	0	0	0	0
AC067960.1	0	0	0	0	0	0	0	0	0	0	0	0	0	0	0	0	0	0	0	0	0	0	0	0	0	0	0	0	0	0	0	0	0	0	0	0	0	0	0	0	0	0	0	0	0	0	0	0	0
AC067968.1	6	0	3	2	0	0	0	0	0	7	1	0	2	0	0	0	1	0	0	1	0	2	1	0	0	0	0	31	0	33	0	0	0	0	0	7	0	0	0	1	0	0	12	0	0	0	42	0	20
AC067968.2	0	0	0	0	0	0	0	0	0	0	0	0	0	0	0	0	0	0	0	0	0	0	0	0	0	0	0	0	0	0	0	0	0	0	0	0	0	0	0	0	0	0	0	0	0	0	0	0	0
AC068020.1	0	0	0	0	0	0	0	0	0	0	0	0	0	0	0	0	0	0	0	0	0	0	0	0	0	0	0	0	0	0	0	0	0	0	0	0	0	0	0	0	0	0	0	0	0	0	0	0	0
AC068025.2	0	0	0	0	0	0	0	0	0	0	0	0	0	0	0	0	0	0	0	0	0	0	0	0	0	0	0	0	0	0	0	0	0	0	0	0	0	0	0	0	0	0	0	0	0	0	0	0	1
AC068057.1	0	0	0	0	0	0	0	0	0	0	0	0	0	0	0	0	0	0	0	0	0	0	0	0	0	0	0	0	0	0	0	0	0	0	0	0	0	0	0	0	0	0	0	0	0	0	0	0	0
AC068075.1	0	0	0	0	0	0	0	0	0	0	0	0	0	0	0	0	0	0	0	0	0	0	0	0	0	0	0	0	0	0	0	0	0	0	0	0	0	0	0	0	0	0	0	0	0	0	0	0	0
AC068112.1	0	0	0	0	0	0	0	0	0	0	0	0	0	0	0	0	0	0	0	0	0	0	0	0	0	0	0	0	0	0	0	0	0	0	0	0	0	0	0	0	0	1	0	0	0	0	0	0	0
AC068134.2	0	0	0	0	0	0	0	0	0	0	0	0	0	0	0	0	0	0	0	0	0	0	0	0	0	0	0	0	0	0	0	0	0	0	0	0	0	0	0	0	0	0	0	0	0	0	0	0	0
AC068135.2	0	0	0	0	0	0	0	0	0	0	0	0	0	0	0	0	0	0	0	0	0	0	0	0	0	0	0	0	0	0	0	0	0	0	0	0	0	0	0	0	0	0	0	0	0	0	0	0	0
AC068196.1	0	0	0	0	0	0	0	0	0	0	0	0	0	0	0	0	0	0	0	0	0	0	0	0	0	0	0	0	0	0	0	0	0	0	0	0	0	0	0	0	0	0	0	0	0	0	0	0	0
AC068205.1	0	0	0	0	0	0	0	0	0	0	0	0	0	0	0	0	0	0	0	0	0	0	0	0	0	0	0	0	0	0	0	0	0	0	0	0	0	0	0	0	0	0	0	0	0	0	0	0	0
AC068234.1	9	0	3	0	0	0	0	0	0	9	0	0	1	0	0	0	1	0	0	0	0	0	0	0	0	0	4	0	1	9	0	0	0	0	0	3	0	4	6	0	0	0	0	0	0	0	84	0	0
AC068282.1	0	1	0	0	0	0	0	0	0	0	0	0	0	1	0	0	0	0	0	0	0	0	0	0	0	0	0	0	0	0	1	0	2	0	0	0	0	0	0	0	0	0	0	0	0	0	0	0	0
AC068286.1	0	0	0	0	0	0	0	0	0	0	0	0	0	0	0	0	0	0	0	0	0	0	0	0	0	0	0	0	0	0	0	0	0	0	0	0	0	0	0	0	0	0	0	0	0	0	0	0	0
AC068295.1	0	0	0	0	0	0	0	0	0	0	0	0	0	0	0	0	0	0	0	0	0	0	0	0	0	0	0	0	0	0	0	0	0	0	0	0	0	0	0	0	0	0	0	0	0	0	0	0	0
AC068338.2	0	0	2	0	0	0	0	0	1	2	0	0	2	0	0	0	0	0	0	1	0	0	1	0	1	0	0	2	0	3	1	0	1	0	0	1	0	0	0	2	0	0	0	0	0	0	3	0	1
AC068389.1	0	1	0	0	0	0	0	0	0	0	0	0	0	1	0	0	0	0	0	1	0	0	1	0	0	0	0	0	0	0	0	0	0	0	0	0	0	0	0	0	0	0	0	0	0	0	0	0	0
AC068389.2	0	0	0	0	0	0	0	0	0	0	0	0	0	0	0	0	0	0	0	0	0	0	0	0	0	0	0	0	0	0	0	0	0	0	0	0	0	0	0	0	0	0	0	0	0	0	0	0	0
AC068389.3	0	0	0	0	0	0	0	0	0	0	0	0	0	0	0	0	0	0	0	0	0	0	0	0	0	0	0	0	0	0	0	1	0	0	0	0	0	0	0	0	0	0	1	0	0	0	0	0	0
AC068408.2	0	0	0	0	0	0	0	0	0	0	0	0	0	0	0	0	0	0	0	0	0	0	0	0	0	0	0	0	0	0	0	0	0	0	0	0	0	0	0	0	0	0	0	0	0	0	0	0	0
AC068413.1	0	0	0	0	0	0	0	0	0	0	0	0	0	0	0	0	0	0	0	0	0	0	0	0	0	0	0	0	0	0	0	0	0	0	0	0	0	0	0	0	0	0	0	0	0	0	0	0	0
AC068418.1	0	0	0	0	0	0	0	0	0	0	0	0	0	0	0	0	0	0	0	0	0	0	0	0	0	0	0	0	0	0	0	0	0	0	0	0	0	0	0	0	0	0	0	0	0	0	0	0	0
AC068418.2	0	0	0	0	0	0	0	0	0	0	0	0	0	0	0	0	0	0	0	0	0	0	0	0	0	0	0	0	0	0	0	0	0	0	0	0	0	0	3	0	0	1	0	0	0	0	0	0	0
AC068446.2	0	0	0	0	0	0	0	0	0	0	0	0	0	0	0	0	0	0	0	0	0	0	0	0	0	0	0	0	0	0	0	0	0	0	0	0	0	0	0	0	0	0	0	0	0	0	0	0	0
AC068473.1	0	0	0	0	0	0	0	0	0	0	0	0	0	0	0	0	0	0	0	0	0	0	0	0	0	0	0	0	0	0	0	0	0	0	0	0	0	0	0	0	0	0	0	0	0	0	0	0	0
AC068473.4	0	0	0	0	0	0	0	0	0	0	0	0	0	0	0	0	0	0	0	0	0	0	0	0	0	0	0	0	0	0	0	0	0	0	0	0	0	0	0	0	0	1	0	0	0	0	0	0	0
AC068473.5	0	0	1	1	0	0	0	0	0	1	0	0	1	0	0	0	0	0	0	0	0	0	0	0	5	0	0	3	0	4	0	0	0	0	0	0	0	0	1	4	0	0	0	0	0	0	1	0	0
AC068483.1	0	0	0	0	0	0	0	0	0	0	0	0	0	0	0	0	0	0	0	0	0	0	0	0	0	0	0	0	0	0	0	0	0	0	0	0	0	0	0	0	0	0	0	0	0	0	0	0	0
AC068489.1	0	0	0	0	0	0	0	0	0	0	0	0	0	0	0	0	0	0	0	0	0	0	0	0	0	0	0	0	0	0	0	0	0	0	0	0	0	0	0	0	0	0	0	0	0	0	0	0	0
AC068491.2	0	0	0	0	0	0	0	0	0	0	0	0	0	0	0	0	0	0	0	0	0	0	0	0	0	0	0	0	0	0	0	0	0	0	0	0	0	0	0	0	0	0	0	0	0	0	0	0	0
AC068491.3	0	0	1	0	0	0	0	0	0	0	0	0	1	0	0	0	0	0	0	0	0	0	0	0	0	0	0	0	0	0	0	0	0	0	0	0	0	0	0	0	0	0	0	0	0	0	0	0	0
AC068492.1	0	0	0	0	0	0	0	0	0	0	0	0	0	0	0	0	0	0	0	0	0	0	0	0	0	0	0	0	0	0	0	0	0	0	0	0	0	0	0	0	0	0	0	0	0	0	0	0	0
AC068506.1	0	0	0	0	0	0	0	0	0	0	0	0	0	0	0	0	0	0	0	0	0	0	0	0	0	0	0	0	0	0	0	0	0	0	0	0	0	0	0	0	0	0	0	0	0	0	0	0	0
AC068533.4	107	3	30	71	0	0	0	0	3	4	1	0	26	11	0	0	28	0	0	5	11	2	2	2	91	0	3	21	3	139	26	0	4	0	0	10	0	162	0	14	3	0	10	1	33	1	56	3	7
AC068535.1	0	0	0	0	0	0	0	0	0	0	0	0	0	0	0	0	0	0	0	0	0	0	0	0	0	0	2	0	1	0	1	1	1	0	0	0	0	0	5	0	0	1	0	0	0	0	0	0	0
AC068547.1	7	3	31	13	0	0	0	0	3	22	0	0	9	4	0	0	1	4	0	25	14	1	0	0	15	1	0	15	8	59	8	0	0	1	0	66	0	0	1	11	4	0	35	4	22	0	54	5	26
AC068580.2	0	0	0	0	0	0	0	0	0	0	0	0	0	0	0	0	0	0	0	0	0	0	0	0	0	0	0	0	0	0	0	0	0	0	0	0	0	0	0	0	0	0	0	0	0	0	0	0	0
AC068580.4	0	0	8	20	2	1	0	0	6	21	5	0	43	3	0	0	1	0	1	22	22	138	2	0	46	0	0	67	17	114	3	20	0	3	0	7	1	4	1	2	1	0	18	0	1	0	38	0	8
AC068594.1	0	3	0	0	0	0	0	0	0	0	0	0	2	1	0	0	0	0	0	0	0	0	0	0	1	0	0	0	0	0	0	0	0	0	0	0	0	0	0	0	0	0	0	0	0	0	0	0	0
AC068620.2	0	0	0	0	0	0	0	0	0	0	1	0	0	0	0	0	0	0	0	0	0	0	0	0	0	0	0	0	0	1	0	0	0	0	0	0	0	0	0	0	0	0	0	0	0	0	0	0	0
AC068620.3	0	2	0	0	0	0	0	0	0	0	0	0	0	0	0	0	0	0	0	0	0	0	0	0	1	0	0	0	0	1	0	0	0	0	0	0	0	0	1	0	0	0	0	0	1	0	1	0	0
AC068631.2	0	0	0	0	0	0	0	0	0	0	0	0	0	0	0	0	0	0	0	0	0	0	0	0	0	0	0	0	0	2	0	0	0	0	0	0	0	0	0	0	0	0	0	0	0	0	0	0	0
AC068633.1	0	1	0	0	0	0	0	0	0	0	0	0	0	0	0	0	0	0	0	0	0	0	0	0	0	0	0	0	0	1	0	0	0	0	0	0	0	0	2	0	0	0	0	0	0	0	0	0	0
AC068643.1	0	0	0	0	0	0	0	0	0	0	0	0	0	0	0	0	0	0	0	0	0	0	0	0	0	0	0	0	0	0	0	0	0	0	0	0	0	0	0	0	0	0	0	0	0	0	0	0	0
AC068643.2	0	1	0	0	0	0	0	0	0	0	0	0	0	0	0	0	0	0	0	0	0	0	0	0	0	0	0	0	0	0	0	0	1	0	0	0	0	0	5	0	0	0	0	0	0	0	0	0	0
AC068658.1	0	0	0	0	0	0	0	0	0	0	0	0	0	0	0	0	0	0	0	0	0	0	0	0	0	0	0	0	0	0	0	0	0	0	0	0	0	0	0	0	0	0	0	0	0	0	0	0	0
AC068672.1	0	0	0	0	0	0	0	0	0	0	0	0	0	0	0	0	0	0	0	0	0	0	0	0	0	0	0	0	0	0	0	0	0	0	0	0	0	0	0	0	0	0	0	0	0	0	0	0	0
AC068672.2	0	0	0	0	0	0	0	0	0	0	0	0	0	0	0	0	0	0	0	0	0	0	0	0	0	0	0	0	0	0	0	0	0	0	0	0	0	0	0	0	0	0	0	0	0	0	0	0	0
AC068707.1	0	0	0	0	0	0	0	0	0	0	0	0	0	0	0	0	0	0	0	1	0	0	0	0	0	0	0	0	0	0	0	0	0	0	0	0	0	0	0	0	0	0	0	0	0	0	0	0	0
AC068721.1	0	0	0	0	0	0	0	0	0	0	0	0	0	0	0	0	0	0	0	0	0	0	0	0	0	0	0	0	0	0	0	0	0	0	0	0	0	0	0	0	0	0	0	0	0	0	0	0	0
AC068722.1	0	0	0	0	0	0	0	0	0	0	0	0	0	0	0	0	0	0	0	0	0	0	0	0	0	0	0	0	0	1	0	0	0	0	0	0	0	0	0	0	0	0	0	0	0	0	0	0	0
AC068722.2	0	0	0	0	0	0	0	0	1	1	0	0	0	0	0	0	0	0	0	0	0	0	0	0	2	0	0	0	0	0	2	0	0	0	0	0	0	0	0	0	0	0	0	0	0	0	0	0	0
AC068733.1	0	5	1	0	0	0	0	0	0	0	0	0	0	0	0	0	0	0	0	0	0	0	1	0	0	0	0	0	0	0	1	0	0	0	0	0	0	0	0	0	0	0	1	0	0	0	0	0	0
AC068733.3	0	0	0	0	0	0	0	0	0	0	0	0	0	0	0	0	0	0	0	0	0	0	0	0	0	0	0	0	0	0	0	0	0	0	0	0	0	0	0	0	0	0	0	0	0	0	0	0	0
AC068756.1	0	0	0	0	0	0	0	0	0	0	0	0	0	0	0	0	0	0	0	0	0	0	0	0	0	0	0	0	0	0	0	0	0	0	0	0	0	0	0	0	0	0	0	0	0	0	0	0	0
AC068759.1	0	0	0	0	0	0	0	0	0	0	0	0	0	0	0	0	0	0	0	0	0	0	0	0	0	0	0	0	0	0	0	0	0	0	0	0	0	0	0	0	0	0	0	0	0	0	0	0	0
AC068775.1	0	0	0	0	0	0	0	0	1	1	0	0	0	0	0	0	0	0	0	0	0	0	0	0	0	0	0	0	0	6	0	0	0	0	0	0	0	0	0	0	0	0	0	0	0	0	0	0	0
AC068790.8	0	0	0	0	0	0	0	0	0	1	0	0	1	2	0	1	1	0	0	0	0	2	0	0	0	0	0	0	0	0	0	0	0	0	0	1	0	0	0	9	0	0	0	0	0	0	7	0	0
AC068790.9	0	4	0	0	0	0	0	0	0	0	0	0	0	0	0	0	0	0	0	0	0	0	0	0	1	0	1	0	0	0	0	0	0	0	0	0	0	0	0	0	0	0	0	0	0	0	0	0	0
AC068831.7	1	1	0	0	0	0	0	0	0	0	0	0	0	0	0	0	0	0	0	0	0	0	0	0	0	0	0	0	0	4	0	0	0	0	0	2	0	0	0	0	0	1	0	0	0	0	0	0	0
AC068858.1	0	0	0	0	0	0	0	0	0	0	0	0	0	0	0	0	0	0	0	0	0	0	0	0	0	0	0	0	0	0	0	0	0	0	0	0	0	0	0	0	0	0	0	0	0	0	0	0	0
AC068870.1	0	0	0	0	0	0	0	0	0	0	0	0	0	0	0	0	0	0	0	0	0	0	0	0	3	0	0	0	0	0	0	0	0	0	0	0	0	0	0	0	0	0	0	0	0	0	0	0	0
AC068870.2	0	0	1	0	0	0	0	0	0	1	0	0	0	0	0	0	0	0	0	0	0	0	0	0	0	0	0	0	0	3	0	0	0	0	0	0	0	0	0	0	0	0	0	0	0	0	0	0	1
AC068875.1	0	1	0	0	0	0	0	0	0	0	0	0	0	0	0	0	0	0	0	0	0	0	0	0	0	0	0	0	0	0	0	0	0	0	0	0	0	0	0	0	0	0	0	0	0	0	0	0	0
AC068880.2	0	0	0	0	0	0	0	0	0	0	0	0	0	0	0	0	0	0	0	0	0	0	0	0	0	0	0	0	0	0	0	0	0	0	0	0	0	0	0	0	0	0	0	0	0	0	0	0	0
AC068880.3	0	0	0	0	0	0	0	0	0	0	0	0	0	0	0	0	0	0	0	0	0	0	0	0	0	0	0	0	0	0	0	0	0	0	0	0	0	0	0	0	0	0	0	0	0	0	0	0	0
AC068896.1	0	0	0	0	0	0	0	0	0	0	0	0	0	0	0	0	0	0	0	0	0	0	0	0	0	0	0	0	1	0	0	0	0	0	0	0	0	0	0	0	0	0	0	0	0	0	0	0	0
AC068898.1	0	0	0	0	0	0	0	0	0	0	0	0	0	0	0	0	0	0	0	0	0	0	0	0	0	0	0	0	0	0	0	0	0	0	0	0	0	0	0	0	0	0	0	0	0	0	0	0	0
AC068944.1	0	0	0	0	0	0	0	0	0	0	0	0	0	0	0	0	0	0	0	0	0	0	0	0	0	0	0	0	1	0	0	0	0	0	0	0	0	0	0	0	0	0	0	0	0	0	0	0	0
AC068946.1	3	0	76	1	0	0	0	0	0	0	0	1	9	1	0	0	1	0	0	5	0	0	4	0	83	0	0	24	13	73	18	0	0	0	0	15	0	0	0	0	0	1	42	0	49	0	16	0	4
AC068985.1	0	0	0	0	0	0	0	0	0	0	0	0	0	0	0	0	0	0	0	0	0	0	0	0	0	0	0	0	0	0	0	0	0	0	0	0	0	0	0	0	0	0	0	0	0	0	0	0	0
AC068987.1	0	0	0	0	0	0	0	0	0	0	0	0	0	0	0	0	0	0	0	0	0	0	0	0	0	0	0	0	0	0	0	0	0	0	0	0	0	0	0	0	0	0	0	0	0	0	0	0	0
AC068987.2	0	0	0	0	0	0	0	0	0	0	0	0	0	0	0	0	0	0	0	0	0	0	0	0	0	0	0	0	0	0	0	0	0	0	0	0	0	0	1	0	0	0	0	0	0	0	0	0	0
AC068987.3	0	2	0	0	0	0	0	0	1	0	0	0	0	0	0	0	0	0	0	0	0	0	0	0	0	0	1	0	0	0	0	0	0	0	0	0	0	0	2	0	0	0	0	0	0	0	0	0	0
AC068993.2	0	0	0	0	0	0	0	0	0	0	0	0	0	0	0	0	0	0	0	0	0	0	0	0	0	0	0	0	0	0	0	0	0	0	0	0	1	0	1	0	0	0	0	0	0	0	0	0	0
AC069061.2	0	0	0	1	0	0	0	0	0	0	0	0	0	0	0	0	0	0	0	0	0	0	0	0	0	0	0	0	0	0	0	0	0	0	0	0	0	0	0	0	0	0	0	0	0	0	0	0	0
AC069114.1	0	0	0	0	0	0	0	0	0	0	0	0	0	0	0	0	0	0	0	0	0	0	0	0	0	0	0	0	0	0	0	0	0	0	0	0	0	0	0	0	0	0	0	0	0	0	0	0	0
AC069120.1	0	1	0	0	0	0	0	0	0	0	0	0	0	0	0	0	0	0	0	0	0	0	0	0	0	0	0	0	0	2	0	0	0	0	0	0	0	0	1	0	0	0	0	0	0	0	0	0	0
AC069133.1	0	0	0	0	0	0	0	0	0	0	0	0	0	0	0	0	0	0	0	0	0	0	0	0	0	0	0	0	0	0	1	0	0	0	0	0	0	0	1	0	0	0	0	0	0	0	0	0	0
AC069148.1	0	1	0	0	0	0	0	0	0	0	0	0	0	0	0	0	0	0	0	0	0	0	0	0	0	0	0	0	0	0	0	0	0	0	0	0	0	0	0	0	0	0	0	0	0	0	0	0	0
AC069185.1	0	3	0	1	0	0	0	0	0	0	0	0	0	0	0	0	0	0	0	1	1	0	0	0	0	0	0	0	3	2	0	0	0	0	0	2	0	0	0	0	0	0	1	1	0	0	0	0	0
AC069200.1	0	0	0	0	0	0	0	0	0	0	0	0	0	0	0	0	0	0	0	0	0	0	0	0	0	0	0	0	0	0	0	0	0	0	0	0	0	0	0	0	0	0	0	0	0	0	0	0	0
AC069209.1	0	0	0	0	0	0	0	0	0	0	0	0	0	0	0	0	0	0	0	0	0	0	0	0	0	0	0	0	0	0	0	0	0	0	0	0	0	0	1	0	0	0	1	0	0	0	0	0	0
AC069222.1	0	0	0	0	0	0	0	0	0	0	0	0	0	0	0	0	0	0	0	0	0	0	0	0	0	0	0	0	0	0	0	0	0	0	0	0	0	0	0	0	0	0	0	0	0	0	0	0	0
AC069234.4	0	0	0	0	0	0	0	0	0	0	0	0	0	0	0	0	0	0	0	0	0	0	0	0	0	0	0	0	0	0	0	0	0	0	0	0	0	0	0	0	0	0	0	0	0	0	0	0	0
AC069234.5	0	0	0	0	0	0	0	0	0	0	0	0	0	0	0	0	0	0	0	0	0	0	0	0	0	0	0	0	0	0	0	0	0	0	0	0	0	0	0	0	0	0	0	0	0	0	0	0	0
AC069257.3	0	0	0	0	0	0	0	0	0	0	0	0	0	0	0	0	0	0	0	0	0	0	0	0	0	0	0	0	0	0	0	0	0	0	0	0	0	0	0	0	0	0	0	0	0	0	0	0	0
AC069277.1	0	0	0	0	0	0	0	0	0	0	1	0	0	0	0	0	0	1	0	0	0	0	0	0	0	0	0	0	0	3	1	1	1	0	0	0	0	0	0	0	0	1	3	0	0	0	0	0	0
AC069280.1	0	0	0	0	0	0	0	0	0	0	0	0	0	0	0	0	0	0	0	0	0	0	0	0	0	0	0	0	0	0	0	0	0	0	0	0	0	0	1	0	0	0	0	0	0	0	0	0	0
AC069281.1	0	0	0	0	0	0	0	0	0	0	0	0	0	0	0	0	0	0	0	0	0	0	0	0	0	0	0	0	0	0	0	0	0	0	0	0	0	0	2	0	0	0	0	0	0	0	0	0	0
AC069285.1	0	0	0	0	0	0	0	0	0	0	0	0	0	0	0	0	0	0	0	0	0	0	0	0	0	0	0	0	0	0	0	0	0	0	0	0	0	0	0	0	0	0	0	0	0	0	0	0	0
AC069287.1	0	0	0	0	0	0	0	0	0	0	0	0	0	0	0	0	0	0	0	0	0	0	0	0	0	0	0	0	0	0	0	0	0	0	0	0	0	0	0	0	0	0	0	0	0	0	0	0	0
AC069307.1	0	0	0	0	0	0	0	0	0	0	0	0	0	0	0	0	0	0	0	0	0	0	0	0	0	0	0	2	0	1	0	0	0	0	0	0	0	0	0	0	0	0	0	0	0	0	0	0	0
AC069360.1	0	0	0	0	0	0	0	0	0	0	0	0	1	0	0	0	0	0	0	0	0	0	0	0	1	0	0	0	1	0	1	0	0	0	0	0	0	0	3	0	0	0	0	1	0	0	0	0	0
AC069368.1	0	0	0	1	0	0	0	0	8	11	0	0	2	0	0	0	0	0	0	3	0	1	0	0	1	0	0	0	0	2	0	0	0	0	0	1	0	0	0	0	0	0	0	0	0	0	1	0	0
AC069439.2	0	0	0	0	0	0	0	0	0	0	0	0	0	0	0	0	0	0	0	0	0	0	0	0	0	0	0	0	0	0	0	0	0	0	0	0	0	0	0	0	0	0	0	0	0	0	0	0	0
AC069503.1	0	0	0	0	0	0	0	0	0	0	0	0	0	0	0	0	0	0	0	0	0	0	0	0	0	0	0	0	0	0	0	0	0	0	0	0	0	0	0	0	0	0	0	0	0	0	0	0	0
AC069503.2	0	6	102	7	0	2	0	0	20	28	2	28	24	2	0	0	5	9	0	14	15	0	3	1	129	1	0	42	33	215	10	0	0	0	0	53	2	13	0	5	0	0	48	6	15	0	40	0	42
AC069503.3	0	0	0	0	0	0	0	0	0	0	0	0	0	0	0	0	0	0	0	0	0	0	0	0	0	0	0	0	0	4	0	0	0	0	0	0	0	0	0	0	0	0	0	0	0	0	0	0	0
AC069540.2	0	0	0	0	0	0	0	1	0	0	0	0	0	0	0	0	0	0	0	0	0	0	0	0	0	0	0	0	0	0	0	1	0	0	0	0	0	0	0	0	0	0	0	0	0	0	0	0	0
AC069544.1	0	0	0	1	0	0	0	0	0	1	0	0	0	0	0	0	0	0	0	0	1	0	0	0	3	0	0	0	0	1	0	0	0	0	0	0	0	0	0	0	0	1	0	0	0	0	2	0	0
AC073023.1	0	0	0	0	0	0	0	0	0	0	0	0	0	0	0	0	0	0	0	0	0	0	0	0	0	0	0	0	0	0	0	0	0	0	0	0	0	0	0	0	0	0	0	0	0	0	0	0	0
AC073046.1	0	0	0	0	0	0	1	0	2	1	0	0	0	0	0	0	0	0	0	0	3	0	0	0	0	0	0	0	0	2	0	0	0	0	0	0	0	0	0	0	0	0	0	0	4	0	2	0	0
AC073050.1	0	0	0	0	0	0	0	0	0	0	0	0	0	0	0	0	0	0	0	0	0	0	0	0	0	0	0	0	0	0	0	0	0	0	0	0	0	0	0	0	0	0	0	0	0	0	0	0	0
AC073062.1	0	0	0	0	0	0	0	0	0	0	0	0	0	0	0	0	0	0	0	0	0	0	0	0	0	0	0	0	0	0	0	0	0	0	0	0	0	0	0	0	0	0	0	0	0	0	0	0	0
AC073071.1	0	1	0	0	0	0	0	0	0	0	0	0	0	0	0	0	0	0	0	0	0	0	0	0	0	0	0	0	0	0	0	0	0	0	0	0	0	0	0	0	0	0	0	0	0	0	0	0	0
AC073082.1	0	2	0	0	0	1	0	0	2	0	0	0	1	0	0	0	1	0	0	23	0	0	0	0	3	0	0	2	0	3	0	0	0	0	0	0	0	0	0	0	0	0	1	0	0	0	1	0	0
AC073094.1	0	0	0	0	0	0	0	0	0	0	0	1	0	0	0	0	0	0	0	0	0	0	0	0	0	0	0	0	0	0	0	0	0	0	0	0	0	0	1	0	0	0	0	0	0	0	0	0	1
AC073107.1	0	0	0	0	0	0	0	0	1	0	0	0	0	0	0	0	0	0	0	0	0	0	0	0	0	0	0	0	0	2	0	0	0	0	0	0	0	0	0	0	0	0	0	0	0	0	0	0	0
AC073111.3	0	0	1	0	0	0	0	0	0	0	0	0	0	0	0	0	0	0	0	0	0	0	0	0	0	0	0	0	0	0	0	0	0	0	0	0	0	0	0	0	0	0	0	0	0	0	0	0	0
AC073115.1	0	0	0	0	0	0	0	0	0	0	0	0	0	0	0	0	0	0	0	0	0	0	0	0	0	0	0	0	0	0	0	0	0	0	0	0	0	0	0	0	0	0	0	0	0	0	0	0	0
AC073115.2	0	0	0	0	0	0	0	0	0	0	0	0	0	0	0	0	0	0	0	0	1	0	10	0	0	0	0	0	0	0	0	0	0	0	0	0	0	0	0	0	0	0	0	0	0	0	0	0	0
AC073172.1	0	0	0	1	0	0	0	0	0	0	0	0	0	0	0	0	0	0	0	1	0	5	0	0	2	0	0	2	3	1	1	0	0	0	0	1	0	0	0	0	0	0	0	0	0	0	2	0	2
AC073174.1	0	1	0	0	0	0	0	0	0	0	0	0	0	0	0	0	0	0	0	0	0	0	0	0	0	0	0	0	0	0	0	0	0	0	0	0	0	0	0	0	0	0	0	0	0	0	0	0	0
AC073176.1	0	0	0	0	0	0	0	0	0	0	0	0	0	0	0	0	0	0	0	0	0	0	0	0	0	0	0	0	0	0	0	0	0	0	0	0	0	0	0	0	0	0	0	0	0	0	0	0	0
AC073176.2	0	0	0	0	0	0	0	2	0	0	0	0	0	0	0	0	0	0	0	0	0	0	0	0	0	0	0	0	0	0	0	0	0	0	0	0	0	0	0	0	0	0	0	0	0	0	0	0	0
AC073188.2	0	0	0	0	0	0	0	0	0	0	0	0	0	0	0	0	0	0	0	0	0	0	0	0	0	0	0	0	0	0	0	0	0	0	0	0	0	0	0	0	0	0	0	0	0	0	0	0	0
AC073188.3	0	0	0	0	0	0	0	0	0	0	0	0	0	0	0	0	0	0	0	0	0	0	0	0	0	0	0	0	0	0	0	0	0	0	0	0	0	0	0	0	0	0	0	0	0	0	0	0	0
AC073188.4	0	0	0	0	0	0	0	0	0	0	0	0	0	0	0	0	0	0	0	0	0	0	0	0	0	0	0	0	0	0	0	0	0	0	0	0	0	0	0	0	0	0	0	0	0	0	0	0	0
AC073188.5	0	0	0	0	0	0	0	0	0	0	0	0	0	0	0	0	0	0	0	0	0	0	0	0	0	0	0	0	0	0	0	0	0	0	0	0	0	0	0	0	0	0	0	0	0	0	0	0	0
AC073195.1	0	0	0	0	0	0	0	0	0	0	0	0	0	0	0	0	0	0	0	0	0	0	0	0	0	0	0	0	0	0	0	0	0	0	0	0	0	0	1	0	0	0	0	0	0	0	0	0	0
AC073218.1	0	1	0	0	0	0	0	0	0	0	0	0	0	0	0	0	0	0	0	0	0	0	0	0	0	0	0	0	0	0	0	0	0	0	0	0	0	0	0	0	0	0	0	0	0	0	0	0	0
AC073257.1	0	0	0	0	0	0	0	0	0	0	0	0	1	0	0	0	0	0	0	0	0	0	0	0	0	0	0	0	0	0	0	0	0	0	0	0	0	0	0	0	0	0	0	0	0	0	0	0	0
AC073257.2	0	0	0	0	0	0	0	0	0	0	0	0	0	0	0	0	0	0	2	0	0	0	0	0	0	0	0	0	1	0	0	0	0	0	0	0	0	1	0	1	0	0	0	0	0	0	1	0	0
AC073263.1	0	0	0	0	0	0	0	0	0	0	0	0	0	0	0	0	0	0	0	0	0	0	0	0	0	0	1	0	0	0	0	1	0	0	0	0	0	0	0	0	0	0	0	0	0	0	0	0	0
AC073263.2	0	2	0	0	0	0	0	0	0	0	0	0	0	0	0	0	0	0	0	1	1	0	0	0	0	0	0	0	0	0	0	0	0	0	0	0	0	0	0	0	0	0	0	0	0	0	0	0	0
AC073264.3	0	0	0	0	0	0	0	0	0	0	0	0	0	0	0	0	0	0	0	0	0	0	0	0	0	0	0	0	1	0	0	0	0	0	0	0	0	0	0	0	0	0	0	0	0	0	0	0	0
AC073283.2	0	0	0	0	0	0	0	0	0	0	0	0	0	0	0	0	0	0	0	0	0	0	0	0	0	0	0	0	0	1	0	0	0	0	0	0	0	0	0	0	0	0	0	0	0	0	0	0	0
AC073288.1	0	5	0	0	0	0	0	0	0	0	0	0	0	0	0	0	0	0	0	0	0	0	0	0	0	0	1	0	0	0	1	0	0	0	0	0	0	0	4	0	0	0	0	0	0	0	0	0	0
AC073288.2	0	0	0	1	0	0	0	0	0	0	0	0	0	0	0	0	0	0	0	0	0	0	0	0	0	0	0	0	0	0	0	0	0	0	0	0	0	0	0	0	0	0	0	0	0	0	0	0	0
AC073311.1	0	0	0	0	0	0	0	0	0	0	0	0	0	0	0	0	0	0	0	0	0	0	0	0	0	0	0	0	0	0	0	0	1	0	0	0	0	0	0	0	0	0	0	0	0	0	0	0	0
AC073314.1	0	0	0	0	0	0	0	0	0	0	0	0	0	1	0	0	0	0	0	0	0	0	0	0	0	0	0	0	0	0	0	0	0	0	0	0	0	0	0	0	0	0	0	0	0	0	0	0	0
AC073316.1	0	1	0	0	0	0	0	0	0	0	0	0	0	0	0	0	0	0	0	0	0	0	0	0	0	0	0	0	0	0	0	0	0	0	0	0	0	0	0	0	0	0	0	0	0	0	0	0	0
AC073316.2	0	0	0	0	0	0	0	0	0	0	0	0	0	0	0	0	0	0	0	0	0	0	0	0	0	0	0	0	0	2	0	0	0	0	0	0	0	0	0	0	0	0	0	0	0	0	0	0	0
AC073321.1	0	0	0	0	0	0	0	0	0	0	0	0	0	0	0	0	0	0	0	0	0	0	0	0	0	0	0	0	0	0	0	0	0	0	0	0	0	0	0	0	0	0	0	0	0	0	0	0	0
AC073325.1	0	0	0	0	0	0	0	0	0	0	0	0	0	0	0	0	0	0	0	0	0	0	0	0	0	0	0	0	0	0	0	0	0	0	0	0	0	0	0	0	0	0	0	0	0	0	0	0	0
AC073335.2	0	0	0	0	0	0	0	0	0	0	0	1	0	0	0	0	0	0	1	0	1	0	0	0	0	0	0	1	0	0	1	0	0	0	0	0	0	0	0	0	0	0	0	0	0	0	1	0	0
AC073352.1	0	1	0	0	0	0	0	0	0	1	0	2	0	0	2	0	0	0	0	2	0	0	0	0	0	0	0	0	0	0	1	0	0	0	0	0	2	0	0	0	0	0	0	0	0	5	0	0	1
AC073359.1	0	0	0	0	0	0	0	0	0	0	0	0	0	0	0	0	0	0	0	0	0	0	0	0	0	0	0	0	0	0	0	0	0	0	0	0	0	0	0	0	0	0	0	0	0	0	0	0	0
AC073359.2	0	0	0	0	0	0	0	0	0	0	0	0	0	0	0	0	0	0	0	0	0	0	0	0	0	0	1	0	0	0	0	0	0	0	0	0	0	0	0	0	0	0	0	0	0	0	0	0	0
AC073365.1	0	0	0	0	0	0	0	0	0	0	0	1	0	0	0	0	0	0	0	0	0	0	0	0	0	0	0	1	0	0	0	0	0	0	0	0	0	0	0	0	0	0	0	0	1	0	0	0	0
AC073370.1	0	0	0	0	0	0	0	0	0	0	0	0	0	0	0	0	0	0	0	0	0	0	0	0	0	0	0	0	0	0	0	0	0	0	0	0	0	0	0	0	0	0	1	0	0	0	0	0	0
AC073389.3	0	0	0	0	0	0	0	0	0	0	0	0	0	1	0	0	0	0	0	1	0	0	0	0	0	0	0	0	0	1	1	0	0	0	0	0	0	0	0	0	0	0	0	0	0	0	0	0	0
AC073409.1	0	0	0	0	0	0	0	0	0	0	0	0	0	0	0	0	0	0	0	0	0	0	0	0	0	0	0	0	0	0	0	0	0	0	0	0	0	0	0	0	0	0	0	0	0	0	0	0	0
AC073429.1	0	0	0	0	0	0	0	0	0	0	0	0	0	0	0	0	0	0	0	0	0	0	0	0	0	0	0	0	0	0	0	0	0	0	0	0	0	0	0	0	0	0	0	0	0	0	0	0	0
AC073429.2	0	0	1	0	0	0	0	0	0	0	0	0	0	0	0	0	0	0	0	0	0	0	0	0	0	0	0	0	0	1	0	0	0	0	0	0	0	0	0	0	0	0	0	0	0	0	0	0	0
AC073508.2	17	4	87	11	3	3	0	1	38	52	8	0	83	9	0	0	11	4	3	64	38	4	284	1	359	1	6	236	29	438	23	97	5	0	4	97	0	16	41	17	3	1	272	0	97	0	361	14	91
AC073529.1	0	0	0	0	0	0	0	0	0	1	0	0	0	0	0	0	0	0	0	0	0	0	0	0	0	0	0	0	1	2	0	0	0	0	0	0	0	0	0	0	0	0	0	0	0	0	3	0	0
AC073530.1	0	0	0	0	0	0	0	0	0	0	0	0	0	0	0	0	0	0	0	0	0	0	0	0	0	0	0	0	0	0	0	0	0	0	0	0	0	0	0	0	0	0	0	0	0	0	0	0	0
AC073534.2	0	0	1	0	0	0	0	0	0	0	0	0	0	0	0	0	1	0	1	0	0	0	0	0	0	0	0	0	0	2	0	0	0	0	0	1	0	0	0	0	0	0	0	0	0	0	0	0	0
AC073539.1	0	0	0	0	0	0	0	0	0	0	0	0	0	0	0	0	0	0	0	0	0	0	0	0	0	0	0	0	0	0	0	0	0	0	0	0	0	0	1	0	0	3	0	0	0	0	0	0	0
AC073539.3	0	0	0	0	0	0	0	0	0	0	0	0	0	0	0	0	0	0	0	0	0	0	0	0	0	0	0	0	0	0	0	0	0	0	0	0	0	0	0	0	0	0	1	0	0	0	0	0	0
AC073569.2	0	0	0	0	0	0	0	0	0	0	0	0	0	0	0	0	0	0	0	0	0	0	0	0	0	0	0	0	0	0	0	0	0	0	0	0	0	0	0	0	0	0	0	0	0	0	0	0	0
AC073573.1	0	0	0	0	0	0	0	0	0	0	0	0	0	1	0	0	0	0	0	0	0	0	0	0	0	0	0	0	0	0	0	0	0	0	0	0	0	0	0	0	0	0	0	0	0	0	0	0	0
AC073578.1	0	0	0	0	0	0	0	0	0	0	0	0	0	0	0	0	0	0	0	0	0	0	0	0	0	0	0	0	0	0	0	0	0	0	0	0	0	0	0	0	0	0	0	0	0	0	0	0	0
AC073578.2	0	0	0	0	0	0	0	0	0	0	0	0	0	0	0	0	0	0	0	0	0	0	1	0	0	0	0	0	0	0	0	0	0	0	0	0	0	0	0	0	0	0	0	0	0	0	0	0	0
AC073591.1	0	0	0	0	0	0	0	0	0	0	0	0	0	0	0	0	0	0	0	0	0	0	0	0	0	0	0	0	0	0	0	0	0	0	0	0	0	0	0	0	0	0	0	0	0	0	0	0	0
AC073592.1	0	3	0	0	1	0	1	1	0	0	0	0	0	0	0	0	0	0	0	1	0	0	0	0	0	0	0	0	0	0	0	0	1	0	0	0	0	0	0	0	0	0	0	0	0	0	0	1	0
AC073610.2	0	1	1	13	6	0	1	1	8	25	4	1	15	2	0	0	2	0	0	6	1	15	24	0	80	0	0	56	25	171	38	3	0	15	2	8	0	0	0	0	0	0	8	0	9	0	171	4	32
AC073612.1	0	0	1	0	0	0	0	0	0	0	1	0	1	0	0	0	0	1	0	0	0	0	0	0	0	0	0	0	0	0	0	0	0	0	0	3	0	0	0	0	0	0	0	0	0	0	0	0	2
AC073636.1	0	0	0	0	0	0	0	0	0	0	0	0	0	0	0	0	0	0	0	0	0	0	0	0	0	0	0	1	0	0	0	0	0	0	0	0	0	0	0	0	0	0	0	0	0	0	0	0	0
AC073651.1	0	0	0	0	0	0	0	0	0	0	0	0	0	0	0	0	0	0	0	0	0	0	0	0	0	0	0	0	0	0	0	0	0	0	0	0	0	0	1	0	0	0	0	0	0	0	0	0	0
AC073657.1	0	0	0	0	0	0	0	0	0	0	0	0	0	0	0	0	0	0	0	0	0	0	0	0	0	0	0	0	0	0	0	0	0	0	0	0	0	0	0	0	0	0	0	0	0	0	0	0	0
AC073848.1	0	1	0	0	0	0	0	0	0	0	0	0	0	0	0	0	0	0	0	0	0	0	0	0	0	0	0	0	0	0	0	0	0	0	0	0	0	0	0	0	0	0	0	0	0	0	0	0	0
AC073862.1	0	0	0	0	0	0	0	0	0	0	0	0	0	0	0	0	0	0	0	0	0	0	0	0	0	0	0	0	0	0	0	0	0	0	0	0	0	0	0	0	0	0	0	0	0	0	0	0	0
AC073864.1	0	2	0	0	0	0	0	0	0	0	0	0	0	0	0	0	0	0	0	0	0	0	0	0	0	0	0	0	0	0	0	0	0	0	0	0	0	0	0	0	0	0	0	0	0	0	0	0	0
AC073869.3	0	0	0	0	0	0	0	0	0	0	0	0	0	0	0	0	0	0	0	0	0	0	0	0	0	0	0	0	0	0	0	0	0	0	0	0	0	0	0	0	0	0	0	0	0	0	0	0	0
AC073878.2	0	0	0	0	0	0	0	0	0	0	0	0	0	0	0	0	0	0	0	0	0	0	0	0	0	0	0	0	0	0	0	0	0	0	0	0	0	0	0	0	0	0	0	0	0	0	0	0	0
AC073896.1	29	0	74	0	2	0	0	0	0	2	0	961	12	0	0	0	0	0	0	0	2	0	0	0	120	2	0	124	34	101	29	0	0	0	0	8	0	0	0	2	0	0	208	0	22	0	99	0	0
AC073911.1	0	0	1	0	0	0	0	0	0	0	0	0	0	0	0	0	0	0	0	0	1	0	0	0	0	0	0	0	0	0	0	0	0	0	0	0	0	0	0	0	0	0	0	0	0	0	0	0	0
AC073912.1	0	0	0	0	0	0	0	0	0	0	0	0	0	0	0	0	0	0	0	0	0	0	0	0	0	0	0	0	0	0	0	0	0	0	0	0	0	0	0	0	0	0	0	0	0	0	0	0	0
AC073912.2	0	0	0	0	0	0	0	0	0	0	0	0	0	0	0	0	0	0	0	0	0	0	0	0	0	0	0	0	0	0	0	0	0	0	0	0	0	0	0	0	0	0	0	0	0	0	0	0	0
AC073941.1	0	0	0	0	0	0	0	0	0	0	0	0	0	0	0	0	0	0	0	0	0	0	0	0	0	0	0	0	0	0	0	0	0	0	0	0	0	0	0	0	0	0	0	0	0	0	0	0	0
AC073987.1	0	1	0	0	0	0	0	0	0	0	0	0	0	0	0	0	0	0	0	0	0	0	0	0	0	0	0	0	0	0	0	0	0	0	0	0	0	0	0	0	0	1	0	0	0	0	0	0	0
AC074035.1	0	0	0	0	0	0	0	0	0	0	0	0	0	0	0	0	0	0	0	0	0	0	0	0	0	0	0	0	0	0	0	0	0	0	0	0	0	0	0	0	0	0	0	0	0	0	0	0	0
AC074050.2	0	0	0	0	0	0	0	0	0	0	0	0	0	0	0	0	0	0	0	0	0	0	0	0	0	0	0	0	0	0	0	0	0	0	0	0	0	0	0	0	0	1	0	0	0	0	0	0	0
AC074050.4	1	0	0	0	0	0	0	0	0	0	0	0	0	1	0	0	0	0	0	0	0	0	0	0	0	0	0	0	0	1	0	0	0	0	0	0	0	0	0	0	0	0	0	0	0	0	0	1	0
AC074052.2	0	0	0	0	0	0	0	0	0	0	0	0	0	0	0	0	0	0	0	0	0	0	0	0	0	0	0	0	0	0	0	0	0	0	0	0	0	0	0	0	0	0	0	0	0	0	0	0	0
AC074099.1	0	0	0	0	0	0	0	0	0	0	0	0	0	0	0	0	0	0	0	0	0	0	0	0	0	0	0	0	0	0	0	0	0	0	0	0	0	0	0	0	0	0	0	0	0	0	0	0	0
AC074131.1	0	0	0	0	0	0	0	0	0	0	0	0	0	0	0	0	0	0	0	0	0	0	0	0	0	0	0	0	0	0	0	0	0	0	0	0	0	0	0	0	0	0	0	0	0	0	0	0	0
AC074135.1	0	0	0	0	0	0	0	0	0	0	0	0	0	0	0	0	0	0	0	0	0	0	0	0	0	0	0	0	0	0	0	0	0	0	0	0	0	0	0	0	0	0	0	0	0	0	0	0	0
AC074135.2	0	0	0	0	0	0	0	0	0	0	0	0	0	0	0	0	0	0	0	0	0	0	0	0	0	0	0	0	0	0	0	0	0	0	0	0	0	0	0	0	0	0	0	0	0	0	0	0	0
AC074138.1	0	0	0	0	0	0	0	0	0	0	0	0	0	0	0	0	0	0	0	0	0	0	0	0	0	0	0	0	0	0	0	0	0	0	1	1	0	0	0	0	0	0	0	0	0	0	0	0	0
AC074143.1	0	1	3	0	0	0	0	0	0	0	0	0	2	0	0	0	3	0	0	1	3	0	1	0	9	0	0	1	5	17	9	0	0	0	0	3	0	1	0	0	0	0	0	0	1	0	0	1	6
AC074183.1	0	0	0	1	0	0	0	0	0	0	0	0	0	0	0	0	0	0	0	0	0	0	0	0	0	0	1	0	5	2	0	0	0	0	0	1	0	0	0	0	0	0	2	0	0	0	0	0	0
AC074237.1	0	0	0	0	0	0	0	0	0	0	0	0	0	0	0	0	0	0	0	0	0	0	0	0	0	0	0	0	0	0	0	0	0	0	0	0	0	0	0	0	0	0	0	0	0	0	0	0	0
AC074254.1	0	0	0	0	0	0	0	0	0	0	0	0	0	0	0	0	0	0	0	0	0	0	0	0	0	0	0	0	0	0	0	0	0	0	0	0	0	0	0	0	0	0	0	0	0	0	0	0	0
AC074286.1	0	0	0	0	0	0	0	0	0	0	0	0	0	0	0	0	0	0	0	0	0	0	0	0	0	0	0	0	0	0	0	0	0	0	0	0	0	0	3	0	0	0	0	0	0	0	0	0	0
AC074344.2	0	0	0	0	0	0	0	0	0	0	0	0	0	0	0	0	0	0	0	0	0	0	0	0	0	0	0	0	0	0	0	0	0	0	0	0	0	0	0	0	0	0	0	0	0	0	0	0	0
AC074387.1	0	0	0	0	0	0	0	0	0	0	0	0	0	0	0	0	0	1	0	0	0	0	0	0	0	0	0	0	0	0	0	0	0	0	0	0	0	0	0	0	0	0	0	0	0	0	0	0	0
AC074389.1	0	0	0	0	0	0	0	0	0	0	0	0	0	0	0	0	0	0	0	0	0	0	0	0	0	0	0	0	0	0	0	0	0	0	0	0	0	0	0	0	0	0	0	0	0	0	0	0	0
AC074389.2	0	0	0	0	0	0	0	0	0	0	0	0	0	0	0	0	0	0	0	0	0	0	0	0	0	1	0	0	0	0	0	0	0	0	0	0	0	0	0	0	0	0	0	0	0	0	0	0	0
AC074389.3	0	0	0	0	0	0	0	0	0	0	0	0	0	0	0	0	0	0	0	0	0	0	0	0	0	0	0	0	0	0	0	0	0	0	0	0	0	0	0	0	0	0	0	0	0	0	0	0	0
AC076966.1	0	0	0	0	0	0	0	0	0	0	0	0	0	0	0	0	0	0	0	0	0	0	0	0	0	0	0	0	0	0	0	0	0	0	0	0	0	0	0	0	0	0	0	0	0	0	0	0	0
AC076968.1	0	0	0	0	0	0	0	0	0	1	0	0	0	0	0	0	0	0	0	0	0	0	0	0	0	0	0	0	0	0	0	0	0	0	0	0	0	0	0	0	0	0	0	0	0	0	0	0	0
AC078776.1	0	0	0	0	0	0	0	0	0	0	0	0	0	0	0	0	0	0	0	0	0	0	0	0	0	0	0	0	0	0	0	0	0	0	0	0	0	0	0	0	0	0	0	0	0	0	0	0	0
AC078785.2	0	0	0	0	0	0	0	0	0	0	0	0	0	0	0	0	0	0	0	0	0	0	0	0	0	0	0	0	0	0	0	0	0	0	0	0	0	0	0	0	0	0	0	0	0	0	0	0	0
AC078788.1	0	0	0	0	0	0	0	0	0	0	0	0	0	0	0	0	0	0	0	0	2	0	0	0	0	0	0	0	0	0	0	0	0	0	0	0	0	0	0	0	0	0	0	0	0	0	0	0	0
AC078788.2	0	1	0	0	0	0	0	0	0	0	0	0	0	0	0	0	0	0	0	0	1	0	0	0	0	0	0	0	0	0	0	0	0	0	0	0	0	0	1	0	0	0	0	0	0	0	0	0	0
AC078814.2	0	0	0	0	0	0	0	0	0	0	0	0	0	0	0	0	0	0	0	0	0	0	0	0	0	0	0	0	0	0	0	0	0	0	0	0	0	0	0	0	0	0	0	0	0	0	0	0	0
AC078820.1	0	0	0	0	0	0	0	0	0	0	0	0	0	0	0	0	0	0	0	0	0	0	0	0	0	0	0	0	0	0	0	0	0	0	0	0	0	0	0	0	0	0	0	0	0	0	0	0	0
AC078828.1	0	0	0	0	0	0	0	0	0	0	0	0	0	0	0	0	0	0	0	0	0	0	0	0	0	0	0	0	0	0	0	0	0	0	0	0	0	0	0	0	0	0	0	0	0	0	0	0	0
AC078842.1	0	0	0	0	0	0	0	0	0	0	0	0	0	0	0	0	0	0	0	0	0	0	0	0	0	0	0	0	0	0	0	0	0	0	0	0	0	0	0	0	0	0	0	0	0	0	0	0	0
AC078842.2	0	0	0	0	0	0	0	0	0	0	0	0	0	0	0	0	0	0	0	0	0	0	0	0	0	0	0	0	0	0	0	0	0	0	0	0	0	0	0	0	0	0	0	0	0	0	0	0	0
AC078845.1	0	0	0	0	0	0	0	0	0	0	0	0	0	0	0	0	0	0	0	0	0	0	0	0	0	0	0	0	0	0	1	0	0	0	0	0	0	0	0	0	0	0	0	0	0	0	0	0	0
AC078846.1	0	0	0	0	0	0	0	0	0	2	1	0	0	0	0	0	0	0	0	1	0	0	0	0	2	0	0	0	0	2	0	0	0	0	0	1	0	0	2	0	0	1	0	0	0	0	2	0	0
AC078850.1	0	0	0	0	0	0	0	0	0	0	0	0	0	0	0	0	0	0	0	0	0	0	0	0	0	0	0	0	0	0	0	0	0	0	0	0	0	0	0	0	0	0	0	0	0	0	2	0	0
AC078850.2	0	0	0	0	0	0	0	0	0	0	0	0	0	0	0	0	0	0	0	0	0	0	0	0	0	0	0	1	0	0	0	0	0	0	0	0	0	0	0	0	0	0	0	0	0	0	0	0	0
AC078851.1	0	0	0	0	0	0	0	0	0	0	0	0	0	0	0	0	0	0	0	0	0	0	0	0	0	0	0	0	0	0	0	0	0	0	0	0	0	0	1	0	0	0	0	0	0	0	0	0	0
AC078864.1	0	0	0	0	0	0	0	0	0	0	0	0	0	0	0	0	0	0	0	0	0	0	0	0	0	0	0	0	0	0	0	0	0	0	0	0	0	0	0	0	0	0	0	0	0	0	0	0	0
AC078878.2	0	0	0	0	0	0	0	0	0	0	0	0	0	0	0	0	0	0	0	0	0	0	0	0	0	0	0	0	0	0	0	0	0	0	0	0	0	0	0	0	0	0	0	0	0	0	0	0	0
AC078880.1	0	0	0	0	0	0	0	0	0	0	0	0	0	0	0	0	0	0	0	0	0	0	0	0	0	0	0	0	0	0	0	0	0	0	0	0	0	0	0	0	0	0	0	0	0	0	0	0	0
AC078880.2	0	0	0	0	0	0	0	0	0	0	0	0	0	0	0	0	0	0	0	0	0	0	0	0	0	0	0	0	0	0	0	1	0	0	0	0	0	0	0	0	0	0	0	0	0	0	0	0	0
AC078880.3	0	0	0	0	0	0	0	0	0	0	0	0	0	0	0	0	0	0	0	0	0	0	0	0	0	0	0	0	0	0	0	0	0	0	0	0	0	0	1	0	0	0	0	0	0	0	0	0	0
AC078880.4	0	0	0	0	0	0	0	0	0	0	0	0	0	0	0	0	0	0	0	0	0	0	0	0	0	0	0	0	0	1	0	0	0	0	0	0	0	0	0	0	0	0	0	0	0	0	0	0	0
AC078880.5	0	0	0	0	0	0	0	0	0	0	0	0	0	0	0	0	0	0	0	0	0	0	0	0	0	0	0	0	0	1	0	0	0	0	0	0	0	0	0	0	0	0	0	0	0	0	0	0	0
AC078905.1	0	0	0	0	0	0	0	0	0	0	0	0	0	0	0	0	0	0	0	0	0	0	0	0	0	0	0	0	0	0	0	0	0	0	0	0	0	0	0	0	0	0	0	0	0	0	0	0	0
AC078906.1	0	0	0	0	0	0	0	0	0	0	0	0	0	0	0	0	0	0	0	0	0	0	0	0	0	0	0	0	0	0	0	0	0	0	0	0	0	0	0	0	0	0	0	0	0	0	0	0	0
AC078909.2	0	0	0	0	0	0	0	0	0	0	0	0	0	0	0	0	0	0	0	0	0	0	0	0	2	0	0	0	0	3	0	0	0	0	2	0	0	0	0	0	0	0	0	0	0	0	0	1	0
AC078923.1	0	0	0	0	0	0	0	0	2	0	0	0	0	0	0	0	0	0	0	0	0	0	0	0	0	0	0	0	0	0	0	0	0	0	0	0	0	0	0	0	0	0	0	0	0	0	0	0	0
AC078925.1	0	0	0	0	0	0	0	0	0	0	0	0	0	0	0	0	0	0	0	0	0	0	0	0	0	0	0	0	1	0	0	0	0	0	0	0	0	0	1	0	0	0	0	0	0	0	0	0	0
[truncated: 24,038 more rows]
[truncated: 5 more columns]

## Sheet: sum_normalized_counts
gene_name	C3_Z_P	C6_Z_P	C7_Z_P	D10_Z_P	C10_Z_P	C11_Z_P	C14_Z_P	C12_Z_P	C20_Z_A	C21_Z_P	H2_Z_P	C25_Z_P	C27_Z_P	C30_Z_P	C31_Z_P	C33_Z_P	C35_Z_P	C38_Z_P	D52_Z_A_P_B	C32_Z_A	C40_Z_P	C41_Z_P	C42_Z_P	C44_Z_P	C45_Z_P	C50_Z_P	D74_Z_P_P_B	C56_Z_P_Q	C1_Z_P	C58_Z_P	D31_Z_P_P_B	D25_Z_P_P_B	D30_Z_P_P_B	D32_Z_P_P_B	D34_Z_P_P_B	D39_Z_P_P_B	D46_Z_P_P_B	D47_Z_P_P_B	D55_Z_P_P_B	D56_Z_P_P_B	D57_Z_P_P_B	D58_Z_P_P_B	D69_Z_P_P_B	D75_Z_P_P_B	D76_Z_P_P_B	D87_Z_P_P_B_M	D90_Z_P_P_B_M	D95_Z_P_P_B	D14_Z_P_P_B
A1BG	0	7.2948e-06	5.08418e-06	0	0	0	0	0	2.64856e-06	0	9.02283e-06	0	0	0	0	0	0	2.75503e-06	0	8.25296e-06	0	0	6.46897e-06	0	8.78473e-06	0	0	2.34481e-05	1.0422e-05	9.04202e-07	0	0	0	0	0	8.65413e-07	0	5.16863e-06	0	0	0	0	0	0	3.46053e-06	0	0	0	0
A1CF	3.11178e-06	0	0	0	0	0	0	5.16903e-05	0	1.51814e-05	0	0	3.22991e-05	0	0	0	7.17412e-06	0	0	5.50197e-06	1.82439e-06	1.00663e-05	0	0	0	0	0	2.07425e-05	0	4.61143e-05	1.38647e-05	0	0	0	0	1.73083e-06	0	3.10118e-05	0	1.36878e-05	0	0.000125707	2.09615e-06	0	3.46053e-06	5.86854e-05	1.44315e-06	1.1621e-05	0
A2M	0	0	3.38945e-06	3.14347e-06	7.12657e-05	0	0	0	0	1.39163e-05	0	0	1.86995e-05	0	0	0	0	0	0	8.25296e-06	1.82439e-06	3.0199e-05	1.29379e-05	0.000269833	2.04977e-05	0	5.8054e-05	5.41109e-06	7.81653e-06	6.63082e-06	3.46617e-06	1.28695e-05	4.41677e-05	0	0	2.94241e-05	0	1.03373e-05	4.82952e-05	0	0	0	1.25769e-05	3.03896e-05	0	0	4.32944e-06	5.81051e-06	4.00448e-06
A2ML1	0.000600574	0.000131306	5.42312e-05	0.0012511	0.000641391	0.00112671	0.00141828	0	0.000378744	0.000194828	0.000360913	0.00042608	0.000889075	9.68915e-05	0.00019857	0	0.000165005	0.00221505	0.000840886	0.000806039	0.00217285	0.000150995	0.000892719	0.0001619	0.000410686	0.00119513	0.000116108	0.000682699	0.000364771	0.000609432	0.000214902	0.000411825	8.83353e-05	0.00024159	0	3.5482e-05	0	0.000211914	9.65904e-05	0.000369572	0.00066638	0	0.000121576	0.000136753	0.000166105	5.86854e-05	6.63847e-05	0.000366062	0.000132148
A3GALT2	0	0	0	0	0	0	0	0	0	0	0	0	0	0	0	0	0	0	0	0	0	0	0	0	0	0	0	0	0	0	0	0	0	0	0	0	0	0	0	0	0	0	0	0	0	0	0	0	0
A4GALT	6.22357e-06	7.2948e-06	1.69473e-06	2.82912e-05	3.56328e-05	0	7.46464e-05	0	7.94567e-06	1.1386e-05	0	1.26059e-06	1.69995e-06	0	0	0.000106712	0	1.37752e-05	0	2.75099e-06	1.09464e-05	0	1.29379e-05	0	8.78473e-06	0	1.93513e-05	4.50924e-06	1.82386e-05	2.32079e-05	3.46617e-06	3.21738e-05	0	0	2.17292e-05	1.73083e-06	0	0	4.82952e-05	0	6.44884e-05	0	6.28844e-06	1.51948e-05	3.46053e-06	0	7.21573e-07	5.81051e-06	0
A4GNT	0	0	0	0	0	0	0	0	0	0	0	0	0	0	0	0	0	0	0	0	0	0	0	0	0	0	0	0	0	3.01401e-07	0	0	0	0	0	0	8.34864e-05	0	0	0	0	0	0	0	0	0	0	0	0
AAAS	0	7.2948e-06	3.38945e-06	0	0	0	0	0	0	0	0	0	3.3999e-06	1.76166e-05	0	0	0	0	0	2.75099e-06	0	0	6.46897e-06	0	8.05267e-06	0	0	0	2.60551e-06	5.42521e-06	6.93234e-06	0	0	0	0	6.05789e-06	0	5.16863e-06	9.65904e-05	0	0	0.000251414	0	0	2.07632e-05	0	2.88629e-06	0	4.00448e-06
AACS	1.55589e-05	5.83584e-05	3.05051e-05	1.25739e-05	3.56328e-05	1.7334e-05	0	0.000206761	7.94567e-06	8.85582e-06	7.21826e-05	1.26059e-06	1.52996e-05	8.80832e-06	0	0	4.30447e-05	0	0	5.50197e-06	3.64879e-06	1.00663e-05	2.58759e-05	0.0001619	5.12442e-06	3.62161e-05	1.93513e-05	1.26259e-05	1.82386e-05	2.38107e-05	1.03985e-05	2.5739e-05	0	0	0	3.72128e-05	0	5.16863e-05	4.82952e-05	2.05318e-05	0	0	3.14422e-06	1.51948e-05	0	0	3.96865e-05	8.71576e-05	4.93886e-05
AADAC	2.17825e-05	0	0.000255904	2.20043e-05	0	5.20021e-05	3.73232e-05	0	7.94567e-06	5.18698e-05	9.02283e-05	3.27754e-05	5.60984e-05	0.000167358	0	0.000106712	0.00012196	5.51007e-06	0	4.67668e-05	1.82439e-06	1.00663e-05	6.46897e-06	0.000107933	1.53733e-05	0	0.000116108	3.69758e-05	4.68992e-05	0.000109408	0.00025303	3.21738e-05	4.41677e-05	6.03974e-05	0	6.75023e-05	0	3.10118e-05	4.82952e-05	4.79075e-05	2.14961e-05	0	5.65959e-05	3.03896e-05	0.000138421	0	7.50436e-05	0.000151073	9.61075e-05
AADACL2	0	0	0	0	0	0	0	0	0	0	0	1.26059e-06	0	0	0	0	0	0	0	0	0	0	0	0	0	0	0	0	0	0	0	0	0	0	0	0	0	0	0	0	0	0	0	0	0	0	0	0	0
AADACL3	0	0	0	0	0	0	0	0	0	0	0	0	0	0	0	0	0	0	0	0	0	0	0	0	0	0	0	0	0	0	0	0	0	0	0	0	0	0	0	0	0	0	0	0	0	0	0	0	0
AADACL4	0	0	0	0	0	0	0	0	0	0	0	0	0	0	0	0	0	0	0	0	0	0	0	0	0	0	0	0	0	9.04202e-07	0	0	0	0	0	0	0	0	0	0	0	0	0	0	0	0	0	0	0
AADAT	0	0	1.69473e-06	0	0	0	0	0	0	0	0	0	0	0	0	0	0	0	0	0	0	0	0	0	0	0	0	0	2.60551e-06	1.507e-06	6.93234e-06	0	0	0	0	8.65413e-07	8.34864e-05	0	4.82952e-05	0	0	0	0	0	3.46053e-06	0	2.88629e-06	0	1.33483e-06
AAGAB	1.86707e-05	0	3.38945e-05	9.4304e-06	7.12657e-05	1.7334e-05	0	0	3.44312e-05	3.79535e-05	6.31598e-05	0	3.22991e-05	6.16583e-05	0	0.000213424	0.00012196	8.2651e-06	0	3.02608e-05	1.45952e-05	3.0199e-05	1.94069e-05	5.39665e-05	2.78183e-05	0	5.8054e-05	2.88591e-05	1.82386e-05	3.40583e-05	2.42632e-05	3.86085e-05	0	0	2.17292e-05	7.87526e-05	0	1.55059e-05	4.82952e-05	8.8971e-05	2.14961e-05	0	5.13556e-05	3.03896e-05	2.07632e-05	0	5.33964e-05	4.64841e-05	6.00672e-05
AAK1	6.22357e-05	3.6474e-05	3.05051e-05	4.40086e-05	0.000178164	5.20021e-05	0.000223939	0.000361832	6.62139e-05	6.45209e-05	0.000135342	2.52118e-06	0.000110497	7.04666e-05	9.92851e-05	0.000106712	0.000136308	3.03054e-05	0	6.87747e-05	6.38538e-05	7.04644e-05	2.58759e-05	0.000323799	4.75839e-05	7.24323e-05	5.8054e-05	4.50924e-05	8.07708e-05	6.14858e-05	8.3188e-05	7.72171e-05	0	6.03974e-05	6.51876e-05	9.77917e-05	8.34864e-05	0.00014989	4.82952e-05	0.000116347	2.14961e-05	0.000377121	2.9346e-05	3.03896e-05	7.95922e-05	0.000117371	7.07142e-05	0.000127831	6.9411e-05
AAMDC	1.55589e-05	5.10636e-05	0.000113547	4.40086e-05	3.56328e-05	0	0	0	5.29712e-06	5.31349e-05	7.21826e-05	0	5.26985e-05	0.000176166	0	0	9.32635e-05	5.51007e-06	0	2.20079e-05	1.64196e-05	6.0398e-05	3.88138e-05	0.0001619	5.41725e-05	3.62161e-05	0	5.05035e-05	2.86606e-05	3.37569e-05	1.73308e-05	2.5739e-05	0	0	0	9.08684e-05	8.34864e-05	7.75294e-05	4.82952e-05	0.000136878	0	0.000125707	5.03075e-05	0.000151948	0.000134961	0.000117371	7.86515e-05	6.39156e-05	6.27368e-05
AAMP	4.04532e-05	2.91792e-05	9.49046e-05	6.91563e-05	3.56328e-05	3.46681e-05	7.46464e-05	0	5.03226e-05	7.46419e-05	3.60913e-05	8.57202e-05	6.45982e-05	0.000202591	0	0.000106712	0.000179353	1.65302e-05	0.000280295	3.85138e-05	2.00683e-05	0.000171128	6.46897e-05	5.39665e-05	0.000158125	3.62161e-05	0.000193513	9.37922e-05	4.42937e-05	6.44998e-05	7.27895e-05	9.00866e-05	0	0	6.51876e-05	0.000280394	8.34864e-05	0.000103373	0	0.00015741	6.44884e-05	0	0.00017398	0.000182338	0.000124579	5.86854e-05	0.000145758	8.71576e-05	0.000168188
AANAT	0	0	0	0	0	0	0	0	0	0	0	0	0	0	0	0	0	0	0	0	0	0	0	0	0	0	0	0	0	0	0	0	0	0	0	0	0	0	0.000144886	0	0	0	0	0	0	0	0	0	0
AAR2	0	2.18844e-05	1.8642e-05	6.28694e-06	0	3.46681e-05	0	0	0	8.85582e-06	1.80457e-05	0	1.52996e-05	3.52333e-05	0	0.000106712	4.30447e-05	5.51007e-06	0	2.75099e-06	3.64879e-06	1.00663e-05	0	0	1.09809e-05	0	1.93513e-05	6.31294e-06	7.81653e-06	5.12381e-06	3.46617e-06	6.43476e-06	0	0	0	1.64429e-05	0	0	4.82952e-05	1.36878e-05	0	0	2.20095e-05	0	6.92106e-06	0	7.9373e-06	1.1621e-05	9.34379e-06
AARD	0	0	0	0	0	0	0	0	0	0	0	0	0	0	0	0	0	0	0	0	0	0	6.46897e-06	0	0	0	1.93513e-05	0	0	0	3.46617e-06	0	0	0	0	0	0	0	0	0	0	0	0	0	0	0	7.21573e-07	0	0
AARS2	0	2.18844e-05	8.47363e-06	0	3.56328e-05	0	0	0	0	3.79535e-06	1.80457e-05	0	1.69995e-06	0	0	0	0	5.51007e-06	0	2.75099e-06	0	0	0	0	1.46412e-06	0	0	2.70554e-06	5.21102e-06	6.02802e-06	3.46617e-06	0	0	0	0	1.64429e-05	0	1.03373e-05	0	0	0	0	1.04807e-05	3.03896e-05	0	0	8.65888e-06	1.74315e-05	1.33483e-06
AARSD1	0	0	1.8642e-05	0	7.12657e-05	0	0	0	0	2.53023e-06	0	0.000218082	6.79981e-06	3.52333e-05	0	0	2.86965e-05	0	0	1.92569e-05	0	0	1.29379e-05	0.000215866	8.05267e-06	0	0	1.89388e-05	3.12661e-05	1.14532e-05	1.73308e-05	0	0.000132503	0	0	6.05789e-06	0	0	0	0	0	0	2.62018e-05	0	4.15264e-05	0	9.38045e-06	5.22946e-05	4.00448e-06
AASDH	0	0	8.47363e-06	9.4304e-06	3.56328e-05	1.7334e-05	0	0	5.29712e-06	1.1386e-05	2.70685e-05	0	8.49976e-06	1.76166e-05	0	0	2.86965e-05	0	0	1.65059e-05	0	6.0398e-05	1.94069e-05	0	7.32061e-07	0	0	2.70554e-06	7.81653e-06	4.21961e-06	0	7.07823e-05	0	0	2.17292e-05	7.78872e-06	0	0	0	1.36878e-05	0	0	0	0	3.11448e-05	0	1.08236e-05	0	4.00448e-06
AASDHPPT	0	7.2948e-06	1.35578e-05	6.28694e-06	0	0	0	0	7.94567e-06	1.39163e-05	0	0	8.49976e-06	2.6425e-05	0	0	7.17412e-06	2.75503e-06	0	5.50197e-06	3.64879e-06	2.01327e-05	0	0	4.39236e-06	0	0	2.70554e-06	1.0422e-05	7.23362e-06	3.46617e-06	6.43476e-06	0	0	2.17292e-05	1.99045e-05	0	3.61804e-05	0	2.73757e-05	2.14961e-05	0	1.04807e-06	0	1.73027e-05	0	2.95845e-05	1.1621e-05	1.06786e-05
AASS	0	0	8.47363e-06	3.14347e-06	0	0	0	0	2.3837e-05	6.32558e-06	9.02283e-06	0	6.79981e-06	4.40416e-05	0	0	7.17412e-06	2.75503e-06	0	2.75099e-06	5.47318e-06	0	6.46897e-06	5.39665e-05	6.58855e-06	3.62161e-05	0	2.70554e-06	1.56331e-05	9.04202e-06	3.46617e-06	1.28695e-05	4.41677e-05	0	4.34584e-05	1.55774e-05	0	0	0.000144886	3.42196e-05	0	0	2.09615e-06	0	2.76842e-05	0	1.37099e-05	1.1621e-05	1.06786e-05
AATF	2.48943e-05	5.10636e-05	3.55892e-05	3.77216e-05	7.12657e-05	0	0.000186616	0.000155071	3.70798e-05	5.31349e-05	2.70685e-05	0	4.75986e-05	7.92749e-05	0.000297855	0	5.73929e-05	1.10201e-05	0	4.67668e-05	5.47318e-06	4.02653e-05	1.29379e-05	0	3.44069e-05	0	1.93513e-05	1.26259e-05	3.12661e-05	3.34555e-05	7.62557e-05	1.28695e-05	0	0	6.51876e-05	2.85586e-05	0.000333946	6.71921e-05	4.82952e-05	3.42196e-05	2.14961e-05	0	3.03941e-05	0.000151948	6.92106e-05	0	3.46355e-05	4.06736e-05	5.20582e-05
AATK	0	1.45896e-05	1.01684e-05	3.14347e-06	0	0	0	0.000103381	3.70798e-05	3.79535e-05	0	0	1.69995e-05	8.80832e-06	0	0	0	8.2651e-06	0	2.20079e-05	1.82439e-06	0	1.29379e-05	5.39665e-05	4.39236e-06	3.62161e-05	3.87027e-05	1.26259e-05	2.34496e-05	3.76751e-05	3.46617e-06	3.21738e-05	0	6.03974e-05	0	4.32707e-06	8.34864e-05	5.16863e-06	9.65904e-05	0	0	0	3.14422e-06	0	1.03816e-05	5.86854e-05	2.16472e-06	1.1621e-05	4.00448e-06
ABAT	1.55589e-05	4.37688e-05	1.35578e-05	1.57173e-05	7.12657e-05	1.7334e-05	0	5.16903e-05	2.64856e-05	3.66884e-05	0	1.26059e-06	2.37993e-05	8.80832e-06	0	0.000426849	5.02188e-05	1.92852e-05	0	1.37549e-05	1.09464e-05	4.02653e-05	6.46897e-06	0	3.6603e-06	0	0	2.25462e-05	2.60551e-05	3.31541e-05	6.93234e-06	1.28695e-05	0	6.03974e-05	2.17292e-05	1.73083e-05	8.34864e-05	1.03373e-05	0.000482952	1.36878e-05	0	0.000125707	1.25769e-05	0	1.73027e-05	0	7.21573e-06	2.90525e-05	6.67413e-06
ABCA1	9.33535e-06	1.45896e-05	4.74523e-05	3.45781e-05	0	0	0	0	0.000328421	8.34977e-05	0	0	5.60984e-05	3.52333e-05	0.00019857	0.000106712	1.43482e-05	2.20403e-05	0	4.12648e-05	5.47318e-06	1.00663e-05	1.29379e-05	0	1.61053e-05	0	1.93513e-05	4.50924e-05	1.82386e-05	1.71798e-05	1.38647e-05	1.28695e-05	0	0.000120795	0	3.89436e-05	0	4.65176e-05	0	2.05318e-05	2.14961e-05	0.000125707	3.14422e-06	0	0	5.86854e-05	2.95845e-05	1.1621e-05	1.46831e-05
ABCA10	6.22357e-06	1.45896e-05	0	3.14347e-06	0	0	0	0	2.64856e-06	0	1.80457e-05	0	1.69995e-06	1.76166e-05	0	0	7.17412e-06	0	0	0	1.82439e-06	0	6.46897e-06	0	0	0	0	3.60739e-06	5.21102e-06	3.31541e-06	0	0	4.41677e-05	0	2.17292e-05	0	0	0	0	0	0	0.000125707	0	1.51948e-05	0	0	0	0	1.33483e-06
ABCA12	0	0	0	3.14347e-06	0	0	0	0	2.64856e-06	1.26512e-06	0	0	0	0	0	0	0	2.75503e-06	0	0	0	0	0	0	4.39236e-06	0	0	9.01848e-07	0	0	0	0	0	0	0	0	0	0	0	0	0	0	0	0	0	0	0	0	0
ABCA13	0	2.18844e-05	0	6.28694e-06	3.56328e-05	0	0	0	0	5.06047e-06	0	1.26059e-06	3.3999e-06	0	0	0	0	0	0	0	3.64879e-06	0	0	0	0	3.62161e-05	0	0	2.60551e-06	3.04415e-05	3.46617e-06	3.21738e-05	0	0	8.69168e-05	0	0	0	0	0	2.14961e-05	0	3.14422e-06	0	0	0	2.16472e-06	5.81051e-06	0
ABCA2	0	2.18844e-05	0	0	0	0	0	0	7.94567e-06	5.06047e-06	0	0	1.69995e-06	0	0	0	0	2.75503e-06	0	0	0	0	0	0	1.46412e-06	0	1.93513e-05	4.50924e-06	2.60551e-06	3.61681e-06	0	0	4.41677e-05	0	0	3.46165e-06	0	0	0.000144886	0	2.14961e-05	0	0	0	0	0	1.44315e-06	0	1.33483e-06
ABCA3	3.11178e-06	7.2948e-06	1.69473e-06	0	0	0	0	0.000103381	2.64856e-06	0	0	0	0	0	0	0	0	0	0	0	0	4.02653e-05	6.46897e-06	0	5.12442e-06	0	0	0	0	1.507e-06	0	0	0.000176671	0	0	0	0	1.03373e-05	4.82952e-05	0	0	0	0	0	0	0.000117371	2.16472e-06	0	0
ABCA4	0	1.45896e-05	0	0	0	0	0	0	0	0	0	0	0	0	0	0	0	0	9.34317e-05	0	0	0	0	0	0	0	0	0	0	1.2056e-06	0	0	0	0	0	0	0	0	9.65904e-05	0	0	0.000125707	0	0	0	0	7.21573e-07	0	0
ABCA5	9.33535e-06	0	6.60943e-05	3.14347e-05	0	5.20021e-05	0	0.000310142	3.44312e-05	8.22326e-05	9.02283e-05	2.52118e-06	7.1398e-05	4.40416e-05	0	0	8.60894e-05	1.65302e-05	9.34317e-05	7.42766e-05	1.09464e-05	6.0398e-05	6.46897e-06	5.39665e-05	2.63542e-05	3.62161e-05	0	3.69758e-05	2.08441e-05	7.53502e-05	3.11955e-05	4.50433e-05	4.41677e-05	6.03974e-05	0.000108646	8.39451e-05	8.34864e-05	9.30353e-05	0.000144886	4.10635e-05	2.14961e-05	0	1.67692e-05	0	0.000100355	5.86854e-05	8.00946e-05	8.71576e-05	5.07234e-05
ABCA6	0	1.45896e-05	3.38945e-06	0	0	0	0	0	2.64856e-06	1.26512e-06	9.02283e-06	0	0	0	0	0	0	0	0	0	0	0	0	0	0	0	0	1.8037e-06	0	1.8084e-06	0	0	0	0	0	8.65413e-07	0	0	0.000144886	0	0	0	0	0	0	0	2.16472e-06	5.81051e-06	0
ABCA7	9.33535e-06	2.91792e-05	1.69473e-05	2.82912e-05	0	0	0	5.16903e-05	1.05942e-05	3.03628e-05	9.02283e-06	3.78177e-06	1.35996e-05	3.52333e-05	9.92851e-05	0	2.86965e-05	5.51007e-06	0	2.47589e-05	9.12197e-06	3.0199e-05	3.88138e-05	0.000107933	8.05267e-06	0	1.93513e-05	2.43499e-05	3.12661e-05	1.62756e-05	3.46617e-06	2.5739e-05	0	0	6.51876e-05	9.51955e-06	8.34864e-05	1.55059e-05	4.82952e-05	0	4.29923e-05	0.000377121	3.77306e-05	0.000121558	3.46053e-06	5.86854e-05	3.60787e-06	1.1621e-05	2.00224e-05
ABCA8	3.11178e-06	0	0	0	0	0	0	0	0	0	0	0	0	0	0	0	0	0	0.000186863	0	0	0	0	0	0	0	1.93513e-05	0	0	6.02802e-07	3.46617e-06	0	0	0	0	0	0	0	4.82952e-05	0	0	0.000125707	0	0	0	0	0	0	0
ABCA9	0	0	0	0	0	0	0	0	2.64856e-06	0	0	0	0	0	0	0	0	0	0	0	0	0	0	0	0	0	0	0	0	3.01401e-07	0	0	0	0	0	0	0	0	4.82952e-05	0	4.29923e-05	0	0	0	0	0	7.21573e-07	5.81051e-06	0
ABCB1	6.22357e-06	0	0	3.14347e-06	0	3.46681e-05	0	0.000206761	1.05942e-05	2.53023e-06	0	0	8.83975e-05	0	0	0	0	2.75503e-06	0	0	0	4.02653e-05	6.46897e-06	0.000107933	7.32061e-07	0	0	1.98407e-05	7.81653e-06	2.20023e-05	0	1.93043e-05	0	0.000181192	0	2.59624e-06	0	1.55059e-05	0	7.52832e-05	4.29923e-05	0	4.19229e-06	0	0	0	2.88629e-06	0	1.33483e-06
ABCB10	0	0	1.52525e-05	0	0	0	0	0	1.05942e-05	3.79535e-06	0	0	1.01997e-05	0	0	0	7.17412e-06	0	0	0	0	1.00663e-05	0	0	3.6603e-06	0	0	1.08222e-05	7.81653e-06	1.2056e-05	3.46617e-06	6.43476e-06	0	0	2.17292e-05	2.16353e-05	0	0	0	6.84392e-06	0	0	3.14422e-06	1.51948e-05	0	0	8.65888e-06	0	6.67413e-06
ABCB11	3.11178e-06	7.2948e-06	0	0	0	0	0	0	0	0	0	0	1.69995e-06	0	0	0	0	0	9.34317e-05	2.75099e-06	0	0	0	0	2.92824e-06	0	0	9.01848e-07	5.21102e-06	1.8084e-06	0	0	0	0	0	8.65413e-07	0	0	4.82952e-05	0	0	0	0	0	0	0	0	0	0
ABCB4	0	0	0	0	0	0	0	0	0	0	0	0	0	0	0	0	0	0	0	2.75099e-06	0	0	6.46897e-06	0	0	0	0	1.8037e-06	2.60551e-06	0	0	0	0	0	0	0	0	0	9.65904e-05	0	0	0	2.09615e-06	0	0	0	0	0	0
ABCB5	0	7.2948e-06	0	0	0	0	0	0	0	0	0	0	0	0	0	0	0	0	0	0	0	0	0	0	2.92824e-06	0	1.93513e-05	9.01848e-07	0	0	0	6.43476e-06	0	0	0	8.65413e-07	0	0	0	0	0	0	0	0	0	0	0	5.81051e-06	0
ABCB6	2.48943e-05	0	2.20314e-05	6.28694e-06	0	0	0	0	1.05942e-05	1.01209e-05	1.80457e-05	0	0	0.000114508	0	0	1.43482e-05	2.75503e-06	0	2.75099e-06	1.82439e-06	0.000261725	6.46897e-06	0	7.32061e-07	0	0	1.44296e-05	1.56331e-05	2.41121e-06	5.54587e-05	1.28695e-05	0	0	0	1.12504e-05	0	0	0.000241476	6.84392e-06	0	0	0.000226384	0	3.46053e-06	0	7.72083e-05	3.4863e-05	2.93662e-05
ABCB7	6.22357e-06	0	2.03367e-05	6.28694e-06	7.12657e-05	3.46681e-05	0	0	2.11885e-05	1.01209e-05	4.51141e-05	0	6.79981e-06	3.52333e-05	0	0	4.30447e-05	5.51007e-06	0	2.47589e-05	7.29758e-06	1.00663e-05	1.29379e-05	0	1.02488e-05	7.24323e-05	3.87027e-05	1.89388e-05	7.81653e-06	1.56728e-05	2.42632e-05	6.43476e-06	0	0	0	3.37511e-05	0	2.06745e-05	0	1.36878e-05	0	0	2.09615e-05	1.51948e-05	6.92106e-06	0	2.38119e-05	1.74315e-05	1.60179e-05
ABCB8	6.22357e-06	1.45896e-05	0	3.14347e-06	3.56328e-05	0	0	0.000155071	5.29712e-06	7.5907e-06	1.80457e-05	0	0	8.80832e-06	0	0	0	0	0	5.50197e-06	0	1.00663e-05	0	0	3.6603e-06	0	1.93513e-05	4.50924e-06	5.21102e-06	1.47686e-05	6.93234e-06	0	0	0	0	4.32707e-06	0	5.16863e-06	9.65904e-05	6.84392e-06	2.14961e-05	0	1.04807e-05	3.03896e-05	1.38421e-05	0	3.60787e-06	5.81051e-06	5.33931e-06
ABCB9	6.22357e-06	7.2948e-06	1.69473e-06	2.20043e-05	0	0	0	0	0	1.26512e-06	0	0	1.01997e-05	0	0	0	0	8.2651e-06	0	5.50197e-06	2.37171e-05	0	6.46897e-06	0	0	0	0	9.92033e-06	2.60551e-06	7.53502e-06	0	0	4.41677e-05	6.03974e-05	0	8.65413e-07	0	0	0	0	0	0.000125707	4.19229e-06	0	0	0	0	5.81051e-06	0
ABCC1	6.22357e-06	7.2948e-06	1.69473e-05	1.88608e-05	0.000142531	5.20021e-05	7.46464e-05	0	2.91341e-05	3.2893e-05	2.70685e-05	0	2.37993e-05	7.04666e-05	0	0	2.86965e-05	5.51007e-06	9.34317e-05	2.20079e-05	1.09464e-05	4.02653e-05	2.58759e-05	5.39665e-05	1.61053e-05	7.24323e-05	9.67567e-05	1.98407e-05	1.82386e-05	1.56728e-05	2.0797e-05	2.5739e-05	4.41677e-05	6.03974e-05	2.17292e-05	4.24053e-05	0	2.58431e-05	0.000144886	3.42196e-05	0	0	2.51538e-05	7.5974e-05	1.73027e-05	0	3.82434e-05	1.74315e-05	5.73975e-05
ABCC10	0	0	3.38945e-06	3.14347e-06	3.56328e-05	0	0	0	2.64856e-06	3.79535e-06	9.02283e-06	0	0	2.6425e-05	0	0	0	5.51007e-06	0	0	0	1.00663e-05	0	5.39665e-05	2.19618e-06	0	0	4.50924e-06	0	6.93222e-06	6.93234e-06	6.43476e-06	0	0	2.17292e-05	6.05789e-06	0	0	4.82952e-05	0	0	0	1.04807e-06	0	3.46053e-06	0	6.49416e-06	0	4.00448e-06
ABCC11	0	0	0	0	0	0	0	0	0	0	0	0	0	0	0	0	7.17412e-06	0	0	0	0	0	0	0	0	0	1.93513e-05	9.01848e-07	0	6.02802e-07	0	0	0	0	0	8.65413e-07	0	0	4.82952e-05	0	0	0	4.19229e-06	0	0	0	0	0	1.33483e-06
ABCC12	0	0	0	0	0	0	0	0	0	0	0	0	0	0	0	0	0	0	0	0	0	0	0	0	0	0	0	0	0	3.01401e-07	0	0	8.83353e-05	0	0	0	0	0	4.82952e-05	0	0	0	0	0	0	0	0	0	0
ABCC2	0	7.2948e-06	1.69473e-06	0	0	3.46681e-05	0	0.000361832	2.64856e-05	0	0	0	4.92986e-05	0	0	0.000213424	0	0	0	2.75099e-06	3.64879e-06	5.03317e-05	6.46897e-06	5.39665e-05	1.46412e-06	0	1.93513e-05	2.61536e-05	7.81653e-06	4.46073e-05	0	1.93043e-05	4.41677e-05	6.03974e-05	0	5.19248e-06	0	4.65176e-05	0	1.36878e-05	0	0.000125707	1.04807e-06	0	0	0	1.44315e-06	1.74315e-05	0
ABCC3	4.97886e-05	4.37688e-05	0.000184725	2.82912e-05	0.000106899	3.46681e-05	7.46464e-05	5.16903e-05	2.91341e-05	0.000120186	0.000234594	2.143e-05	4.58987e-05	0.000422799	9.92851e-05	0	0.000200875	1.10201e-05	0	7.97786e-05	9.12197e-06	0.000130862	4.52828e-05	0.000539665	8.27229e-05	0	3.87027e-05	5.41109e-05	7.03488e-05	0.00018295	0.000232233	9.00866e-05	0	0.000120795	0.000108646	0.000159236	0.000166973	0.000124047	0.000144886	0.000184786	6.44884e-05	0	6.81247e-05	0	0.000176487	0.000117371	0.000145758	0.000238231	0.000292327
ABCC4	3.11178e-06	0	0	0	0	0	0	0	0	3.79535e-06	0	0	5.09986e-06	0	0	0	0	0	0	5.50197e-06	0	0	6.46897e-06	0	3.6603e-06	0	1.93513e-05	1.8037e-06	5.21102e-06	4.21961e-06	0	0	0	0	0	8.65413e-07	0	0	4.82952e-05	0	0	0	1.04807e-06	1.51948e-05	3.46053e-06	0	2.16472e-06	5.81051e-06	0
ABCC5	2.17825e-05	1.45896e-05	0.000176251	5.97259e-05	0.000320696	3.46681e-05	0.000149293	0.000310142	4.50255e-05	0.000237842	0.00041505	4.28601e-05	6.28982e-05	0.000396374	0.000297855	0.000320137	0.000193701	1.10201e-05	0.000280295	0.000115541	2.18927e-05	0.00011073	7.76277e-05	0.000323799	0.000119326	0.000108648	0.000251567	3.15647e-05	5.99267e-05	0.000152207	9.70527e-05	5.79128e-05	0	0	0.000152104	0.00022068	0.000166973	0.0002636	0	0.000136878	2.14961e-05	0.000251414	0.000150923	0.000258312	0.000176487	5.86854e-05	0.000238841	0.000156884	0.000457846
ABCC6	6.22357e-06	7.2948e-06	2.54209e-05	3.14347e-06	0	0	3.73232e-05	0	0	2.1507e-05	1.80457e-05	0	1.01997e-05	0	0	0	2.15223e-05	0	0	8.25296e-06	0	2.01327e-05	5.17518e-05	0	2.48901e-05	0	1.93513e-05	8.11663e-06	5.21102e-06	1.23574e-05	3.81279e-05	6.43476e-06	0	0	2.17292e-05	6.92331e-06	0	0	4.82952e-05	0	0	0	2.20095e-05	4.55844e-05	2.07632e-05	0	7.21573e-06	5.81051e-06	6.67413e-06
ABCC8	0	2.91792e-05	0	0	3.56328e-05	1.7334e-05	0	0	0	0	0	0	0	0	0	0	0	0	0	0	0	0	0	0	0	0	0	0	0	1.507e-06	6.93234e-06	0	0.000220838	0	0	0	0	0	9.65904e-05	0	0	0	0	0	0	0	0	0	0
ABCC9	0	0	0	0	0	0	0	0	0	0	0	0	0	0	0	0	0	0	0	0	0	0	0	0	0	0	0	0	0	0	0	0	0	0	0	0	0	0	0	0	0	0.000125707	0	0	0	0	0	0	0
ABCD1	3.11178e-06	7.2948e-06	3.38945e-06	1.25739e-05	0	0	0	0	2.64856e-06	3.79535e-06	0	0	6.79981e-06	0	0	0	0	0	0	0	3.64879e-06	2.01327e-05	0	0	2.92824e-06	0	1.93513e-05	9.92033e-06	2.60551e-06	9.04202e-06	0	2.5739e-05	0	0	0	3.46165e-06	0	0	4.82952e-05	0	0	0	8.38458e-06	1.51948e-05	6.92106e-06	0	1.44315e-06	5.81051e-06	1.33483e-06
ABCD2	0	0	0	0	0	0	0	0	0	0	0	0	0	0	0	0	0	0	0	0	0	0	0	0	0	0	0	0	0	3.01401e-07	0	0	0	0	0	0	0	0	0	0	0	0	0	0	0	0	0	0	0
ABCD3	3.42296e-05	0	0.000150831	4.7152e-05	0.000320696	0.000138672	3.73232e-05	0	2.11885e-05	7.97023e-05	6.31598e-05	0	6.28982e-05	0.000123317	0	0	0.000107612	2.20403e-05	0	8.80316e-05	2.37171e-05	5.03317e-05	2.58759e-05	0	4.68519e-05	3.62161e-05	1.93513e-05	4.68961e-05	7.81653e-05	0.000104887	0.000107451	3.86085e-05	8.83353e-05	0	4.34584e-05	0.000118562	0	7.75294e-05	0	9.58149e-05	8.59845e-05	0	5.34517e-05	1.51948e-05	7.95922e-05	0	9.66908e-05	9.29681e-05	0.000130813
ABCD4	0	4.37688e-05	3.89787e-05	1.57173e-05	3.56328e-05	0	0	0	1.58913e-05	3.16279e-05	9.02283e-06	0	1.69995e-05	4.40416e-05	0	0.000106712	7.17412e-06	8.2651e-06	0	8.25296e-06	2.37171e-05	0	1.29379e-05	0	1.97656e-05	0	0	3.60739e-06	5.21102e-06	2.80303e-05	1.03985e-05	1.28695e-05	0	0	8.69168e-05	2.76932e-05	0	2.06745e-05	4.82952e-05	6.15953e-05	0	0.000125707	2.09615e-05	4.55844e-05	3.11448e-05	0	4.69023e-05	4.64841e-05	1.86876e-05
ABCE1	0	7.2948e-06	6.7789e-06	6.28694e-06	0	0	0	0	2.64856e-06	8.85582e-06	1.80457e-05	1.26059e-06	1.35996e-05	1.76166e-05	9.92851e-05	0	1.43482e-05	2.75503e-06	0	5.50197e-06	0	1.00663e-05	6.46897e-06	0	6.58855e-06	0	1.93513e-05	2.70554e-06	2.60551e-05	4.21961e-06	0	2.5739e-05	0	0	6.51876e-05	1.29812e-05	8.34864e-05	0	0	3.42196e-05	0	0	6.28844e-06	0	0	0.000117371	6.49416e-06	5.81051e-06	8.00896e-06
ABCF1	0.000112024	5.83584e-05	6.10101e-05	0.000191752	0.000641391	0.000208008	0.000223939	0.000671974	0.000105942	0.000187237	0.000189479	2.52118e-06	0.000149596	0.000352333	0.00019857	0	0.000222398	6.61208e-05	0.000186863	0.000156806	0.00012041	0.000171128	0.000109973	0.000215866	0.000131039	0.000108648	7.74054e-05	9.83015e-05	0.000119853	0.000116642	9.70527e-05	0.000102956	8.83353e-05	0.00024159	4.34584e-05	0.000116831	8.34864e-05	0.000237757	9.65904e-05	0.000123191	8.59845e-05	0	0.000107952	6.07792e-05	0.000169566	0.000117371	0.000106793	0.000127831	0.000125474
ABCF2	0	2.18844e-05	6.7789e-06	0	0	0	0	5.16903e-05	7.94567e-06	5.06047e-06	0	0	6.79981e-06	1.76166e-05	0	0	7.17412e-06	0	9.34317e-05	2.75099e-06	1.82439e-06	0	6.46897e-06	0	7.32061e-07	0	1.93513e-05	3.60739e-06	2.60551e-06	4.21961e-06	0	6.43476e-06	0	0	2.17292e-05	5.19248e-06	0	5.16863e-06	0	0	0	0	1.36249e-05	0.000957272	1.03816e-05	0	5.05101e-06	1.74315e-05	4.00448e-06
ABCF3	6.22357e-06	7.2948e-06	3.38945e-06	9.4304e-06	0	5.20021e-05	0	0	1.05942e-05	1.1386e-05	0	0	3.3999e-06	1.76166e-05	9.92851e-05	0	2.86965e-05	2.75503e-06	0	1.10039e-05	5.47318e-06	3.0199e-05	1.29379e-05	0.000107933	2.04977e-05	3.62161e-05	3.87027e-05	1.08222e-05	1.82386e-05	2.17009e-05	1.03985e-05	0	0	0	0	1.29812e-05	0	1.03373e-05	4.82952e-05	2.05318e-05	0	0	5.24037e-06	1.51948e-05	1.03816e-05	0	1.65962e-05	2.90525e-05	2.00224e-05
ABCG1	2.17825e-05	7.2948e-06	6.27048e-05	7.22998e-05	7.12657e-05	6.93361e-05	0.000186616	5.16903e-05	6.09168e-05	0.00011133	0.00012632	2.26906e-05	8.49976e-05	5.28499e-05	0	0.000106712	0.000107612	3.03054e-05	0.000186863	8.25296e-05	2.55415e-05	6.0398e-05	3.23449e-05	0	0.000125914	7.24323e-05	0.000193513	8.297e-05	5.47157e-05	5.42521e-05	6.93234e-06	0.000109391	4.41677e-05	0	0.000108646	0.000128947	0.000250459	2.06745e-05	4.82952e-05	0.000150566	2.14961e-05	0	0.000150923	9.11688e-05	3.80658e-05	0.000117371	0.000114009	9.29681e-05	6.54065e-05
ABCG2	0	0	3.38945e-06	3.14347e-06	0	0	0	0.000258451	1.58913e-05	1.89767e-05	0	0	4.58987e-05	0	0	0	0	5.51007e-06	0	2.75099e-06	0	3.0199e-05	0	0	1.02488e-05	0	0	4.05832e-05	1.0422e-05	0.000101271	0	2.5739e-05	0	0	0	1.29812e-05	8.34864e-05	4.65176e-05	0	3.42196e-05	0	0	2.09615e-06	0	0	0.000176056	5.77258e-06	1.74315e-05	1.33483e-06
ABCG4	0	0	1.69473e-06	3.14347e-06	0	0	0	0	0	0	0	0	0	0	0	0	0	0	0	0	0	0	0	0	0	0	0	0	0	3.01401e-07	0	6.43476e-06	0	0	0	0	0	0	0	0	0	0.000125707	1.04807e-06	0	0	0	0	0	0
ABCG5	0	0	1.69473e-06	3.14347e-06	0	0	0	0.000103381	2.11885e-05	1.26512e-06	0	0	2.71992e-05	8.80832e-06	0	0.000106712	7.17412e-06	0	9.34317e-05	0	0	2.01327e-05	0	0	0	0	0	1.08222e-05	5.21102e-06	1.62756e-05	0	0	0	0	0	0	0	1.03373e-05	4.82952e-05	6.84392e-06	0	0.000251414	0	1.51948e-05	1.38421e-05	0	1.44315e-06	5.81051e-06	2.66965e-06
ABCG8	0	2.18844e-05	0	0	0	0	0	0	2.64856e-06	0	0	0	1.69995e-06	0	0	0	0	0	0	0	0	0	0	0	0	0	0	0	2.60551e-06	3.91821e-06	0	0	0	0	0	0	0	0	9.65904e-05	6.84392e-06	0	0	0	1.51948e-05	0	0	7.21573e-07	0	0
ABHD1	0	7.2948e-06	0	0	0	0	0	0	0	0	0	2.52118e-06	0	0	0	0	0	0	0	0	0	0	6.46897e-06	0	0	0	0	9.01848e-07	0	0	0	0	0	0	2.17292e-05	0	0	0	0	0	0	0	0	0	0	0	0	0	0
ABHD10	0	7.2948e-06	2.03367e-05	3.14347e-06	0	1.7334e-05	7.46464e-05	5.16903e-05	0	1.1386e-05	0	0	8.49976e-06	1.76166e-05	0	0	3.58706e-05	0	9.34317e-05	1.65059e-05	0	1.00663e-05	6.46897e-06	0	2.19618e-06	0	0	6.31294e-06	1.0422e-05	5.12381e-06	6.93234e-06	0	0	0	0	1.12504e-05	8.34864e-05	1.03373e-05	0	1.36878e-05	2.14961e-05	0	1.4673e-05	4.55844e-05	1.73027e-05	0	9.38045e-06	1.1621e-05	4.00448e-06
ABHD11	9.33535e-06	7.2948e-06	1.69473e-05	1.88608e-05	3.56328e-05	1.7334e-05	0	0	1.32428e-05	1.1386e-05	9.02283e-06	1.26059e-06	2.03994e-05	8.80832e-06	0	0	2.15223e-05	1.10201e-05	0	1.37549e-05	2.91903e-05	3.0199e-05	2.58759e-05	5.39665e-05	1.1713e-05	7.24323e-05	5.8054e-05	1.8037e-05	1.30276e-05	7.2939e-05	2.0797e-05	3.21738e-05	0	6.03974e-05	4.34584e-05	1.0385e-05	8.34864e-05	2.58431e-05	4.82952e-05	0	0	0	2.8298e-05	0	2.07632e-05	5.86854e-05	1.08236e-05	5.22946e-05	1.86876e-05
ABHD12	5.60121e-05	3.6474e-05	3.21998e-05	7.22998e-05	0	3.46681e-05	7.46464e-05	0.000103381	6.35654e-05	4.80744e-05	3.60913e-05	9.20231e-05	4.75986e-05	6.16583e-05	9.92851e-05	0	2.86965e-05	7.9896e-05	0.000280295	6.87747e-05	0.00013683	0.000100663	5.82208e-05	5.39665e-05	4.97801e-05	0.000217297	5.8054e-05	6.58349e-05	5.73212e-05	0.00010549	5.89249e-05	6.43476e-05	8.83353e-05	0	0	6.75023e-05	0.000166973	0.000196408	0	6.15953e-05	6.44884e-05	0	4.40191e-05	0.000212727	4.49869e-05	0.000234742	3.89649e-05	0.000133642	4.27144e-05
ABHD12B	0	0	0	0	0	0	3.73232e-05	0	0	0	0	0	0	0	0	0	0	0	0	0	0	0	0	0	0	0	0	0	0	9.04202e-07	0	6.43476e-06	0	0	0	0	0	0	9.65904e-05	0	0	0	0	1.51948e-05	0	0	0	0	0
ABHD13	6.22357e-06	0	1.52525e-05	1.25739e-05	0	0	0	0	1.85399e-05	1.26512e-05	9.02283e-06	3.02542e-05	8.49976e-06	8.80832e-06	9.92851e-05	0	2.86965e-05	0	0	1.92569e-05	3.64879e-06	1.00663e-05	6.46897e-06	0	8.78473e-06	0	1.93513e-05	3.60739e-06	7.81653e-06	7.83642e-06	0	0	0	6.03974e-05	2.17292e-05	1.4712e-05	0	0	0	3.42196e-05	0	0	1.04807e-06	0	0	5.86854e-05	1.15452e-05	5.81051e-06	1.06786e-05
ABHD14A	0	0	6.7789e-06	3.14347e-06	0	0	0	5.16903e-05	0	5.06047e-06	1.80457e-05	0	3.3999e-06	1.76166e-05	0	0	7.17412e-06	0	0	0	0	0	6.46897e-06	0	1.46412e-06	0	1.93513e-05	9.01848e-07	0	9.34343e-06	1.03985e-05	1.28695e-05	0	0	0	8.65413e-06	0	1.03373e-05	4.82952e-05	1.36878e-05	0	0	4.19229e-06	0	6.92106e-06	0	8.65888e-06	1.1621e-05	1.06786e-05
ABHD14A-ACY1	6.22357e-06	5.10636e-05	4.57576e-05	1.57173e-05	0	8.66701e-05	0	0.000361832	6.35654e-05	5.31349e-05	3.60913e-05	1.26059e-06	0.000124096	6.16583e-05	0	0	3.58706e-05	5.51007e-06	0	8.52806e-05	3.64879e-06	0.000120796	3.23449e-05	0.0011333	0.000382136	0	5.8054e-05	0.000250714	9.37984e-05	0.000803836	0.000180241	0.000398955	4.41677e-05	0.000603974	0.000586689	2.68278e-05	8.34864e-05	0.000795968	9.65904e-05	0.000109503	6.44884e-05	0	0.000101663	4.55844e-05	0.000218013	0.000293427	8.94751e-05	0.000191747	0.000148166
ABHD14B	1.24471e-05	0	3.55892e-05	9.4304e-06	3.56328e-05	0	0	0	5.29712e-06	3.03628e-05	0	3.27754e-05	2.03994e-05	5.28499e-05	0	0	2.15223e-05	5.51007e-06	0	1.37549e-05	5.47318e-06	3.0199e-05	6.46897e-06	5.39665e-05	1.02488e-05	0	7.74054e-05	2.25462e-05	1.0422e-05	2.62219e-05	4.50602e-05	1.28695e-05	0	0	0	3.5482e-05	8.34864e-05	5.16863e-06	0	6.84392e-06	4.29923e-05	0	4.92594e-05	6.07792e-05	4.15264e-05	5.86854e-05	3.46355e-05	1.74315e-05	2.80314e-05
ABHD15	3.11178e-06	0	1.35578e-05	2.51477e-05	0	0	0	0	0	7.5907e-06	1.80457e-05	1.26059e-06	5.09986e-06	2.6425e-05	0	0	1.43482e-05	0	0	1.10039e-05	3.64879e-06	1.00663e-05	0	0	5.12442e-06	0	1.93513e-05	8.11663e-06	5.21102e-06	1.26588e-05	1.03985e-05	4.50433e-05	0	0	0	2.33662e-05	8.34864e-05	5.16863e-06	4.82952e-05	6.84392e-06	2.14961e-05	0.000125707	1.15288e-05	1.51948e-05	5.1908e-05	5.86854e-05	1.65962e-05	4.06736e-05	1.33483e-06
ABHD16A	7.77946e-05	0.000138601	0.000181336	2.51477e-05	0	0	0	0	0.000121834	3.66884e-05	2.70685e-05	0	4.92986e-05	5.28499e-05	0	0	7.17412e-06	3.03054e-05	0	3.85138e-05	7.66246e-05	6.0398e-05	2.58759e-05	0	0.000453878	0	3.87027e-05	0.000265143	9.37984e-05	0.000151906	6.58572e-05	0.000263825	4.41677e-05	0	4.34584e-05	4.93286e-05	0	8.2698e-05	0	8.8971e-05	0	0	0.000817497	1.51948e-05	0.000397961	5.86854e-05	0.0002843	5.22946e-05	0.00011346
ABHD16B	0	0	0	0	0	0	0	0	0	0	0	0	0	0	0	0	0	0	0	0	0	0	0	0	0	0	0	0	5.21102e-06	0	0	0	0	6.03974e-05	0	0	0	0	0	0	0	0	0	0	0	0	0	5.81051e-06	0
ABHD17A	3.11178e-06	2.18844e-05	1.01684e-05	6.28694e-06	0	0	0	0	5.29712e-06	7.5907e-06	0	7.56354e-06	0	0	0	0.000106712	2.86965e-05	5.51007e-06	0	8.25296e-06	5.47318e-06	1.00663e-05	0	0	2.04977e-05	0	1.93513e-05	1.71351e-05	2.60551e-06	1.62756e-05	2.42632e-05	1.93043e-05	0	0	0	1.29812e-05	0	0	0	0	0	0	1.4673e-05	0	3.46053e-06	5.86854e-05	1.0102e-05	1.74315e-05	1.46831e-05
ABHD17B	2.48943e-05	1.45896e-05	3.89787e-05	6.91563e-05	0	1.7334e-05	0	0	3.44312e-05	2.90977e-05	4.51141e-05	0.000122277	3.22991e-05	3.52333e-05	0.00019857	0	0	6.06107e-05	9.34317e-05	4.12648e-05	4.19611e-05	2.01327e-05	3.23449e-05	0	2.48901e-05	3.62161e-05	1.93513e-05	1.71351e-05	1.0422e-05	4.46073e-05	1.73308e-05	2.5739e-05	4.41677e-05	0	0	3.02895e-05	0	1.03373e-05	0	6.15953e-05	2.14961e-05	0	1.67692e-05	3.03896e-05	2.76842e-05	5.86854e-05	2.95845e-05	4.06736e-05	2.26921e-05
ABHD17C	0.00017426	5.10636e-05	0.000150831	0.000374073	3.56328e-05	0.000121338	7.46464e-05	0	5.82683e-05	0.00015814	0.000180457	0.000146229	0.000107097	0.000202591	0.000297855	0.000213424	0.000136308	0.000462846	0.000467159	0.000145802	0.000129532	0.000231526	0.000194069	0.000323799	0.000218886	0.000434594	0.000464432	0.000102811	8.33763e-05	0.000136233	0.000142113	0.000102956	8.83353e-05	0.00024159	2.17292e-05	0.000175679	0	5.16863e-05	4.82952e-05	0.000184786	0.000322442	0.000251414	0.000266211	0.000440649	0.0001315	0.000234742	0.000129162	0.000255662	0.000260291
ABHD18	3.11178e-06	7.2948e-06	1.18631e-05	3.14347e-06	0	1.7334e-05	3.73232e-05	5.16903e-05	7.94567e-06	2.02419e-05	2.70685e-05	1.26059e-06	1.69995e-05	8.80832e-06	0	0	3.58706e-05	8.2651e-06	0	1.10039e-05	5.47318e-06	0	0	5.39665e-05	8.78473e-06	7.24323e-05	1.93513e-05	1.08222e-05	2.08441e-05	1.56728e-05	3.46617e-06	1.93043e-05	0	6.03974e-05	0	1.73083e-05	0	2.58431e-05	4.82952e-05	2.05318e-05	0	0	0	0	6.92106e-06	0	2.09256e-05	2.3242e-05	1.46831e-05
ABHD2	0.000186707	6.56532e-05	0.000699922	0.000232617	0.000427594	3.46681e-05	0.000149293	0.000258451	0.000185399	0.000516168	0.000929351	4.66418e-05	0.000387589	0.00106581	0.000297855	0.000640273	0.000810675	6.88758e-05	0.000186863	0.000376885	5.10831e-05	0.000392587	0.000194069	0.000377766	0.000290628	0.000398378	0.00029027	0.00019029	0.00023189	0.000390917	0.000305023	0.000244521	8.83353e-05	0.000422782	0.000325938	0.00090955	0.000333946	0.000310118	9.65904e-05	0.000745988	0.00027945	0.000251414	0.000361585	0.000212727	0.000726711	0.000352113	0.000925778	0.000499704	0.000792887
ABHD3	7.77946e-05	1.45896e-05	0.000172862	0.000113165	0	0.000121338	0.00011197	0.000258451	7.15111e-05	0.000134102	0.000108274	0.000143707	0.000176795	0.0002114	0.000595711	0.000106712	0.000215223	7.16309e-05	9.34317e-05	9.35335e-05	0.000105815	0.00011073	0.000219945	0.000269833	0.00014202	0	0.000154811	0.000101007	0.000135487	0.000215502	0.000110917	0.000109391	0	6.03974e-05	6.51876e-05	0.000252701	8.34864e-05	0.000211914	9.65904e-05	0.000266913	0.000107481	0	0.00011424	9.11688e-05	8.30527e-05	0.000176056	0.000176785	0.000133642	0.000320358
ABHD4	3.11178e-06	7.2948e-06	3.21998e-05	1.88608e-05	7.12657e-05	0	0	0	2.64856e-05	3.66884e-05	9.02283e-06	4.15995e-05	2.71992e-05	5.28499e-05	0	0	2.86965e-05	1.37752e-05	9.34317e-05	8.25296e-06	1.27708e-05	4.02653e-05	1.29379e-05	5.39665e-05	3.51389e-05	0	3.87027e-05	2.88591e-05	2.86606e-05	5.33479e-05	3.46617e-05	5.79128e-05	0	6.03974e-05	0	4.41361e-05	0.000166973	5.16863e-06	4.82952e-05	3.42196e-05	2.14961e-05	0	3.14422e-05	3.03896e-05	3.46053e-05	5.86854e-05	4.18512e-05	3.4863e-05	3.871e-05
ABHD5	0.000133807	0.000131306	0.00015422	0.000295486	0	0.00017334	0.000261262	5.16903e-05	0.000129779	0.000204949	0.000171434	0.000129841	0.000260093	0.0001057	0	0	8.60894e-05	0.000286523	0.000186863	0.000286103	0.000135005	0.000130862	0.000122911	0	9.00435e-05	0.000181081	5.8054e-05	0.000152412	0.000166753	0.00015281	0.000142113	0.000167304	0.000132503	0	0.000108646	5.19248e-05	8.34864e-05	7.75294e-05	4.82952e-05	0.000109503	0.000150473	0	6.28844e-05	4.55844e-05	2.07632e-05	0.000117371	6.422e-05	8.13471e-05	8.80986e-05
ABHD6	0	2.18844e-05	2.37262e-05	3.14347e-06	3.56328e-05	3.46681e-05	0	0	7.94567e-06	8.85582e-06	0	0	2.03994e-05	2.6425e-05	0	0	0	0	9.34317e-05	2.47589e-05	0	2.01327e-05	1.29379e-05	5.39665e-05	9.51679e-06	0	1.93513e-05	1.26259e-05	2.08441e-05	2.20023e-05	1.03985e-05	3.86085e-05	4.41677e-05	6.03974e-05	0	2.42316e-05	0	1.55059e-05	0	2.05318e-05	0	0	2.09615e-06	0	6.92106e-06	0	2.45335e-05	4.06736e-05	1.06786e-05
ABHD8	3.11178e-06	2.18844e-05	1.69473e-06	1.25739e-05	0	0	0	0	0	0	0	0	0	8.80832e-06	0	0	1.43482e-05	0	0	2.75099e-06	3.64879e-06	1.00663e-05	1.29379e-05	0	5.12442e-06	0	0	7.21479e-06	0	2.41121e-06	6.93234e-06	1.28695e-05	0	6.03974e-05	0	1.73083e-06	0	0	4.82952e-05	6.84392e-06	0	0	2.09615e-06	0	0	0	7.21573e-06	0	2.66965e-06
ABI1	9.02418e-05	4.37688e-05	0.000120326	0.000100591	7.12657e-05	0.000346681	7.46464e-05	0	0.000103294	0.000134102	6.31598e-05	7.31143e-05	0.000234593	0.000123317	0	0.000106712	0.000215223	0.000162547	0.000186863	0.000110039	0.000127708	6.0398e-05	9.05656e-05	0.000107933	0.000108345	0.000108648	0.000193513	8.11663e-05	7.29543e-05	0.000118149	8.3188e-05	3.86085e-05	8.83353e-05	6.03974e-05	8.69168e-05	0.000135005	0	6.20235e-05	9.65904e-05	0.00019163	0.000150473	0	6.49805e-05	7.5974e-05	6.22896e-05	0.000176056	0.000168848	0.0001104	0.000124139
ABI2	0	2.18844e-05	3.38945e-06	0	0	0	0	0	0	3.79535e-06	0	1.26059e-06	6.79981e-06	0	0	0	0	2.75503e-06	0	0	1.82439e-06	0	0	0	5.85649e-06	0	3.87027e-05	2.70554e-06	5.21102e-06	8.43922e-06	1.73308e-05	1.93043e-05	0	0	2.17292e-05	6.92331e-06	0	0	4.82952e-05	0	0	0.000125707	1.4673e-05	1.51948e-05	6.92106e-06	5.86854e-05	8.65888e-06	1.74315e-05	4.00448e-06
ABI3	3.11178e-06	0	0	0	0	0	0	0	2.64856e-06	6.32558e-06	0	0	3.3999e-06	0	0	0	0	0	0	0	0	0	6.46897e-06	0.000107933	3.6603e-06	0	0	1.8037e-06	0	1.507e-06	0	0	0	0	0	2.59624e-06	0	1.03373e-05	0	0	0	0	1.04807e-06	0	0	0	1.44315e-06	0	0
ABI3BP	0	0	0	0	0	0	0	0	2.64856e-06	6.32558e-06	9.02283e-06	0	5.09986e-06	0	0	0	7.17412e-06	0	0	8.25296e-06	1.82439e-06	0	0	0	2.19618e-06	0	0	1.8037e-06	0	6.02802e-07	0	6.43476e-06	0	0	0	8.65413e-07	0	5.16863e-06	0	6.84392e-06	0	0	1.04807e-06	1.51948e-05	0	0	4.32944e-06	0	0
ABL1	0	1.45896e-05	1.8642e-05	3.14347e-06	0	0	0	0	1.05942e-05	5.06047e-06	1.80457e-05	0	5.09986e-06	4.40416e-05	0	0	1.43482e-05	5.51007e-06	0	8.25296e-06	7.29758e-06	0	1.29379e-05	5.39665e-05	6.58855e-06	0	0	8.11663e-06	5.21102e-06	9.04202e-06	0	0	4.41677e-05	0	0	2.76932e-05	0	5.16863e-06	4.82952e-05	6.84392e-06	0	0.000251414	5.24037e-06	3.03896e-05	3.11448e-05	0	1.73178e-05	1.74315e-05	1.73527e-05
ABL2	0	7.2948e-06	8.47363e-06	1.25739e-05	0	1.7334e-05	3.73232e-05	0	2.11885e-05	2.27721e-05	3.60913e-05	6.30295e-06	2.88992e-05	8.80832e-06	0	0	2.86965e-05	8.2651e-06	0	1.92569e-05	3.64879e-06	0	6.46897e-06	0.0001619	8.05267e-06	0	3.87027e-05	3.42702e-05	1.0422e-05	6.02802e-06	0	1.28695e-05	0	0.000120795	2.17292e-05	1.38466e-05	0	1.03373e-05	0	1.36878e-05	0	0	3.14422e-06	0.000136753	0	0	2.88629e-06	1.1621e-05	5.33931e-06
ABLIM1	0.000774834	0.000131306	0.000632133	0.000949327	0.00138968	0.00114405	0.00216474	0.000103381	0.000468795	0.00101968	0.00111883	0.000160095	0.00112027	0.00121555	0.000893566	0.00149397	0.00161418	0.00123425	0.00102775	0.00129571	0.00120045	0.000734843	0.000970346	0.000377766	0.000523423	0.00260756	0.000483784	0.00038058	0.000612295	0.000551262	0.000745226	0.000553389	0.000397509	0.000603974	0.000760522	0.00126091	0.000584405	0.000821812	0.000241476	0.00121137	0.00135426	0.000377121	0.00054395	0.000607792	0.000868593	0.00129108	0.00128151	0.00079604	0.00165518
ABLIM2	0	0.000138601	3.38945e-06	1.57173e-05	0	0	0	0	5.29712e-06	2.53023e-06	0	0	6.79981e-06	0	9.92851e-05	0	7.17412e-06	2.75503e-06	0	5.50197e-06	3.64879e-06	0	0	0	7.32061e-07	0	1.93513e-05	0	5.21102e-06	4.21961e-06	6.93234e-06	0	0	0	0	8.65413e-07	0	0	0.000241476	0	2.14961e-05	0.000754243	0	1.51948e-05	3.46053e-06	0	2.88629e-06	0	2.66965e-06
ABLIM3	6.22357e-06	7.2948e-06	5.08418e-06	5.3439e-05	0	8.66701e-05	7.46464e-05	0	2.91341e-05	1.01209e-05	1.80457e-05	1.26059e-06	4.92986e-05	8.80832e-06	0	0	3.58706e-05	0.000126732	0	3.85138e-05	0.000158722	3.0199e-05	1.29379e-05	0	1.75695e-05	0.000108648	0	1.35277e-05	1.0422e-05	3.91821e-05	1.03985e-05	4.50433e-05	0	0	0	8.65413e-07	0	0	0	6.84392e-06	0	0	1.04807e-06	0	3.46053e-06	0	1.0102e-05	4.06736e-05	5.33931e-06
ABO	1.24471e-05	0	5.08418e-06	6.28694e-06	0	3.46681e-05	0	0	2.64856e-06	8.85582e-06	3.60913e-05	0	1.69995e-06	8.80832e-06	0	0	3.58706e-05	0	0	8.25296e-06	7.29758e-06	0	1.94069e-05	0.0001619	1.02488e-05	0	0	2.70554e-06	5.21102e-06	9.64483e-06	3.46617e-06	3.86085e-05	0	0	0	1.0385e-05	0	4.1349e-05	0.000241476	8.8971e-05	4.29923e-05	0.000125707	1.88653e-05	4.55844e-05	1.73027e-05	0	1.73178e-05	0	1.06786e-05
ABR	2.80061e-05	4.37688e-05	5.76207e-05	3.14347e-05	0	8.66701e-05	3.73232e-05	0.000103381	8.21053e-05	6.83163e-05	8.12054e-05	1.26059e-06	6.45982e-05	3.52333e-05	9.92851e-05	0.000426849	0.000107612	4.68356e-05	9.34317e-05	4.95178e-05	2.18927e-05	2.01327e-05	3.88138e-05	0.000215866	5.78328e-05	0	1.93513e-05	4.32887e-05	5.73212e-05	7.20348e-05	4.50602e-05	0.00012226	0	0	6.51876e-05	9.34647e-05	0	2.06745e-05	0.000193181	5.47514e-05	2.14961e-05	0.000125707	3.03941e-05	1.51948e-05	3.80658e-05	0	4.11297e-05	2.90525e-05	5.87324e-05
ABRA	0	0	0	0	0	0	0	0	2.64856e-06	0	9.02283e-06	0	0	0	0	0	0	0	0	0	0	0	0	0	0	0	0	0	0	0	0	0	0	0	0	0	0	0	0	0	0	0	0	0	0	0	0	0	0
ABRACL	4.3565e-05	8.02428e-05	9.49046e-05	9.11606e-05	7.12657e-05	1.7334e-05	0	0	1.85399e-05	7.5907e-05	7.21826e-05	0	5.26985e-05	3.52333e-05	0	0	3.58706e-05	8.2651e-05	9.34317e-05	3.30118e-05	2.00683e-05	4.02653e-05	5.82208e-05	0.000107933	8.78473e-05	3.62161e-05	1.93513e-05	5.77183e-05	4.16882e-05	6.41984e-05	8.3188e-05	3.86085e-05	0	0	0.000108646	0.000120292	0	6.20235e-05	0	4.10635e-05	4.29923e-05	0.000251414	7.54613e-05	7.5974e-05	5.8829e-05	0	6.06121e-05	9.87786e-05	6.9411e-05
ABRAXAS1	3.11178e-06	7.2948e-06	8.47363e-06	0	0	0	0	0	0	6.32558e-06	9.02283e-06	0	3.3999e-06	8.80832e-06	0	0	0	0	0	2.75099e-06	0	0	0	0	1.46412e-06	0	1.93513e-05	5.41109e-06	5.21102e-06	2.41121e-06	3.46617e-06	6.43476e-06	0	0	4.34584e-05	2.59624e-06	0	0	0	0	0	0	4.19229e-06	0	4.84474e-05	0	2.88629e-06	0	2.66965e-06
ABRAXAS2	9.33535e-06	7.2948e-06	8.47363e-06	3.14347e-06	0	1.7334e-05	3.73232e-05	0	2.64856e-06	2.02419e-05	9.02283e-06	0	2.88992e-05	1.76166e-05	0	0.000106712	1.43482e-05	1.10201e-05	0	2.20079e-05	5.47318e-06	0	1.29379e-05	0	3.6603e-06	0	0	9.01848e-06	2.08441e-05	1.3563e-05	0	1.28695e-05	0	0	2.17292e-05	3.02895e-05	8.34864e-05	1.03373e-05	4.82952e-05	4.10635e-05	0	0	4.19229e-06	0	6.92106e-06	0	1.87609e-05	5.81051e-06	1.20134e-05
ABT1	0	7.2948e-06	1.69473e-05	1.25739e-05	0	0	0	0	2.64856e-06	5.06047e-06	1.80457e-05	1.89089e-05	1.35996e-05	4.40416e-05	0	0	7.17412e-06	0	0	5.50197e-06	1.82439e-06	1.00663e-05	6.46897e-06	5.39665e-05	2.19618e-06	0	0	1.26259e-05	1.82386e-05	5.12381e-06	0	6.43476e-06	0	0	0	1.90391e-05	0	1.03373e-05	0	6.84392e-06	0	0	7.33651e-06	0	1.03816e-05	0	6.49416e-06	0	1.20134e-05
ABTB1	5.91239e-05	0.00016778	4.57576e-05	6.28694e-05	3.56328e-05	6.93361e-05	0.000410555	5.16903e-05	0.000140374	0.000125247	3.60913e-05	1.51271e-05	4.75986e-05	8.80832e-05	9.92851e-05	0.000106712	9.32635e-05	3.58154e-05	0	9.35335e-05	2.55415e-05	0.000251658	5.17518e-05	0.000215866	8.4187e-05	3.62161e-05	0.000116108	8.74793e-05	9.64039e-05	5.21423e-05	4.1594e-05	0.000180173	4.41677e-05	0.00024159	0	7.44256e-05	8.34864e-05	8.78666e-05	0	4.10635e-05	2.14961e-05	0	7.2317e-05	0.000151948	3.80658e-05	5.86854e-05	6.34984e-05	7.55366e-05	9.34379e-05
ABTB2	2.17825e-05	0	8.47363e-06	8.48736e-05	0	5.20021e-05	0	0	1.85399e-05	1.89767e-05	0	8.06778e-05	5.09986e-05	6.16583e-05	0	0	0	7.43859e-05	0	1.65059e-05	2.55415e-05	5.03317e-05	3.23449e-05	0	3.95313e-05	0	0	1.71351e-05	1.56331e-05	5.6362e-05	3.81279e-05	6.43476e-06	0	0	0	3.46165e-06	0	2.06745e-05	0	2.73757e-05	8.59845e-05	0	1.78172e-05	0	1.38421e-05	0	1.94825e-05	2.3242e-05	2.53617e-05
AC000058.1	0	0	0	0	0	0	0	0	0	0	0	0	0	0	0	0	0	0	0	0	0	0	0	0	0	0	0	0	0	0	0	0	0	0	0	0	0	0	0	0	0	0	0	0	0	0	0	0	0
AC000067.1	0	0	0	0	0	0	0	0	0	0	0	0	0	0	0	0	0	0	0	0	0	0	0	0	0	0	0	0	0	0	0	0	0	0	0	0	0	0	0	0	0	0	0	0	0	0	0	0	0
AC000124.1	0	0	1.69473e-06	0	0	0	0	0	0	0	0	0	0	0	0	0	0	0	0	0	0	0	0	0	0	0	0	0	2.60551e-06	0	0	0	0	0	0	0	0	0	0	0	0	0	0	0	0	0	0	0	0
AC000403.1	0	0	0	0	0	0	0	0	0	0	0	0	0	0	0	0	0	0	0	0	0	0	0	0	0	0	0	0	0	3.01401e-07	0	0	0	0	0	0	0	0	0	0	0	0.000251414	0	0	0	0	0	0	0
AC001226.1	0	0	1.69473e-06	0	0	0	0	0	0	0	0	0	0	0	0	0	0	0	0	0	0	0	0	0	0	0	0	0	0	0	0	0	4.41677e-05	0	0	0	0	0	0	0	0	0	0	0	0	0	0	0	0
AC001226.2	0	0	1.52525e-05	0	0	0	0	0	0	2.53023e-06	0	0	6.79981e-06	5.28499e-05	0	0	0	0	0	1.10039e-05	0	3.0199e-05	0	0	7.32061e-07	0	0	0	0	4.82241e-06	0	0	0	6.03974e-05	0	3.46165e-06	0	0	0	6.84392e-06	0	0	0	0	1.03816e-05	0	1.0102e-05	0	0
AC002064.1	0	0	0	0	0	0	0	0	0	0	0	0	0	0	0	0	0	0	0	0	0	0	0	0	7.32061e-07	0	0	0	0	0	0	0	0	0	0	0	0	0	0	0	0	0	0	0	0	0	0	0	0
AC002070.1	0	0	0	0	0	0	0	0	0	0	0	0	0	0	0	0	0	0	0	0	0	0	0	0	0	0	0	0	0	6.02802e-07	0	0	0	0	0	0	0	0	4.82952e-05	0	0	0	0	0	0	0	7.21573e-07	0	1.33483e-06
AC002091.1	0	0	0	9.4304e-06	0	0	0	0	1.05942e-05	0	0	0	1.69995e-06	0	0	0	0	0	0	0	0	0	0	0	1.46412e-06	0	0	9.01848e-07	0	0	0	0	0	6.03974e-05	0	0	0	0	0	0	0	0	0	0	0	0	0	0	1.33483e-06
AC002091.2	0	0	0	0	0	0	0	0	2.3837e-05	1.26512e-06	0	0	3.3999e-06	0	0	0	0	0	0	5.50197e-06	0	0	0	0	0	0	0	0	2.60551e-06	3.01401e-07	0	0	0	0	0	0	0	5.16863e-06	0	0	0	0	0	0	0	0	0	0	0
AC002094.3	0	0	0	0	0	0	0	0	0	0	0	0	0	0	0	0	0	0	0	0	0	0	6.46897e-06	0	1.46412e-06	0	0	0	0	0	0	0	0	0	0	0	0	0	0	0	0	0	0	0	0	0	0	0	0
AC002115.1	0	0	0	0	0	0	0	0	0	0	0	0	0	0	0	0	0	0	0	0	0	0	0	0	0	0	0	0	0	0	0	0	0	0	0	0	0	0	0	0	0	0	0	0	0	0	0	0	0
AC002310.4	0	0	1.69473e-06	0	0	3.46681e-05	0	0	0	5.06047e-06	2.70685e-05	0	0	0	0	0	0	0	9.34317e-05	2.75099e-06	0	0	0	0	0	0	0	5.41109e-06	0	6.02802e-07	0	6.43476e-06	0	0	4.34584e-05	8.65413e-07	0	2.58431e-05	0	0	0	0	5.24037e-06	0	0	0	2.88629e-06	0	0
AC002310.5	0	7.2948e-06	0	0	0	0	0	0	0	0	0	1.26059e-06	0	0	0	0	0	0	0	0	0	0	0	0	0	0	0	0	0	0	0	0	0	0	0	0	0	0	0	0	0	0	0	0	0	0	7.21573e-07	0	0
AC002347.1	0	7.2948e-06	0	0	0	0	0	0	0	0	0	0	0	0	0	0	0	0	0	0	0	0	0	0	0	0	0	0	0	0	0	0	0	0	0	0	0	0	0	0	0	0	0	0	0	0	0	0	0
AC002351.1	0	0	0	0	0	0	0	0	0	0	0	0	0	0	0	0	0	0	0	0	0	0	0	0	0	0	0	0	0	0	0	0	0	0	0	0	0	0	0	0	0	0	0	0	0	0	0	0	0
AC002375.1	0	7.2948e-06	0	0	0	0	0	0	0	0	0	0	0	0	0	0	0	0	0	0	0	0	0	0	0	0	0	0	0	0	0	0	0	0	0	0	0	0	0	0	0	0.000251414	0	0	0	0	0	0	0
AC002383.1	0	0	0	0	0	0	0	0	0	0	0	0	0	0	0	0	0	0	0	0	0	0	0	0	0	0	0	0	0	0	3.46617e-06	0	0	0	0	0	0	0	0	0	0	0	0	0	0	0	0	0	0
AC002386.1	0	0	0	0	0	0	0	0	0	0	0	0	0	0	0	0	0	0	0	0	0	0	0	0	0	0	0	0	0	0	0	0	0	0	0	0	0	0	0	0	0	0	0	0	0	0	0	0	0
AC002401.4	0	0	0	0	0	0	0	0	0	0	0	0	0	0	0	0	0	0	0	0	0	0	0	5.39665e-05	0	0	0	0	0	0	0	0	0	0	0	0	0	0	0	6.84392e-06	0	0	0	0	0	0	0	0	0
AC002428.1	0	0	0	0	0	0	0	0	0	0	0	0	0	0	0	0	0	0	0	0	0	0	0	0	0	0	0	0	0	0	0	0	0	0	0	0	0	0	0	0	0	0	0	0	0	0	0	0	0
AC002428.2	0	0	0	0	0	0	0	0	0	0	0	0	0	0	0	0	0	0	0	0	0	0	0	0	0	0	0	0	0	0	0	0	0	0	0	0	0	0	0	0	0	0	0	0	0	0	0	0	0
AC002463.1	0	0	0	0	0	0	0	0	0	0	0	0	0	0	0	0	0	0	0	0	1.82439e-06	0	0	0	0	3.62161e-05	0	0	0	0	6.93234e-06	0	0	0	0	0	0	0	0	0	0	0	0	0	0	0	0	0	0
AC002470.1	0	0	1.69473e-06	0	0	0	0	0	0	0	0	0	0	0	0	0	0	0	0	0	0	0	0	0	0	0	0	0	0	3.01401e-07	0	0	0	0	0	0	0	0	0	0	0	0	0	0	0	0	0	0	0
AC002511.1	0	0	0	0	0	0	0	0	0	0	0	0	0	0	0	0	0	0	0	0	0	0	0	0	0	0	0	0	0	3.01401e-07	0	0	0	0	0	0	0	0	0	0	0	0	0	0	0	5.86854e-05	7.21573e-07	0	0
AC002511.2	0	0	0	0	0	0	0	0	1.05942e-05	6.32558e-06	0	0	1.69995e-06	0	0	0	0	0	0	5.50197e-06	0	0	0	0	0	0	0	0	0	0	0	0	0.000132503	0	0	0	0	0	9.65904e-05	0	0	0	0	0	0	0	0	0	1.33483e-06
AC002546.1	0	0	0	0	0	0	0	0	0	0	0	0	0	0	0	0	0	0	0	0	0	0	0	0	0	0	0	0	0	0	0	0	0	0	0	0	0	0	0	0	0	0	0	0	0	0	0	0	0
AC002985.1	0	0	0	3.14347e-06	0	0	0	0	0	0	0	0	1.69995e-06	1.76166e-05	0	0	7.17412e-06	0	0	0	0	0	0	0	0	0	0	0	5.21102e-06	2.71261e-06	0	0	0	0	0	0	0	0	0	0	0	0	0	0	0	0	1.0102e-05	0	1.33483e-06
AC002996.1	0	0	5.08418e-06	0	0.000142531	0	0	0	2.64856e-06	0	3.60913e-05	0	4.41987e-05	8.80832e-06	0	0	7.17412e-06	0	0	4.95178e-05	1.82439e-06	0	0	0	0	0	0	9.01848e-07	0	2.10981e-06	6.93234e-06	5.79128e-05	0	0	0	1.73083e-06	0	3.10118e-05	0	0	0	0	0	0	5.8829e-05	0	3.03061e-05	0	9.34379e-06
AC003001.1	0	0	0	0	0	0	0	0	0	0	0	0	0	0	0	0	0	0	0	0	0	0	0	0	0	0	0	0	0	0	0	0	4.41677e-05	0	0	0	0	0	0	0	0	0	0	0	0	0	0	0	0
AC003002.1	1.55589e-05	0	0	0	0	0	0	0	0	0	0	0	1.69995e-06	0	0	0	0	0	0	0	0	0	0	0	0	0	0	0	2.60551e-06	1.2056e-06	0	0	0	0	0	0	0	0	0	0	0	0	0	0	0	0	0	0	0
AC003002.2	0	7.2948e-06	5.42312e-05	9.4304e-06	3.56328e-05	0	0	0	0	1.26512e-06	0	0	1.01997e-05	0	0	0.000213424	5.73929e-05	0	0	5.50197e-06	0	0	0	0	1.46412e-06	0	0	2.43499e-05	1.0422e-05	3.01401e-06	0	0	0	0	0	1.73083e-06	0	0	4.82952e-05	0	0	0	0	0	0	0	8.65888e-06	2.3242e-05	1.33483e-06
AC003002.3	0	0	0	0	0	0	0	0	0	1.26512e-06	0	0	0	0	0	0	0	0	0	0	0	0	0	0	0	0	0	0	0	0	0	0	0	0	0	0	0	0	0	0	0	0	0	0	0	0	0	0	0
AC003005.1	0	0	0	0	0	1.7334e-05	0	0	0	0	0	0	1.69995e-06	0	0	0	0	0	0	0	0	0	0	0	0	0	0	0	0	0	0	0	0	0	0	0	0	0	0	0	0	0	0	0	0	0	0	0	0
AC003005.2	0	0	0	0	0	0	0	0	0	0	0	0	0	0	0	0	0	0	0	0	0	0	0	0	0	0	0	0	0	0	0	0	0	0	0	0	0	0	0	0	0	0.000125707	0	0	0	0	0	0	0
AC003006.1	0	0	0	9.4304e-06	0	0	0	0	0	2.53023e-06	0	0	3.3999e-06	8.80832e-06	0	0	2.15223e-05	0	0	2.75099e-06	0	0	0	0	7.32061e-07	0	0	0	0	7.53502e-06	2.0797e-05	0	0	0	0.000108646	1.73083e-06	0	0	0	6.84392e-06	0	0	1.04807e-06	0	0	0	1.44315e-06	5.81051e-06	2.66965e-06
AC003035.1	0	0	0	0	0	0	0	0	0	0	0	0	0	0	0	0	0	0	0	0	0	0	0	0	0	0	0	0	0	0	0	0	0	0	0	0	0	0	0	0	0	0	1.04807e-06	0	0	0	0	0	0
AC003035.2	0	0	0	0	0	0	0	0	0	0	0	0	0	0	0	0	0	0	0	0	0	0	0	0	0	0	0	0	0	0	0	0	0	0	0	0	0	0	0	0	0	0	0	0	0	0	0	0	0
AC003043.1	0	0	0	0	0	0	0	5.16903e-05	0	0	0	0	0	0	0	0	0	0	0	0	0	0	0	0	0	0	0	0	0	0	3.46617e-06	0	0	0	0	0	0	0	0	0	0	0	0	0	0	0	0	0	0
AC003070.2	0	7.2948e-06	0	0	0	0	0	0	2.64856e-06	0	0	0	0	0	0	0	0	0	0	0	0	0	0	0	0	0	0	0	0	3.01401e-07	3.46617e-06	0	0	0	0	0	0	0	0	0	0	0	0	0	0	0	0	0	0
AC003084.1	0	0	0	0	0	0	0	0	0	0	0	0	0	0	0	0	0	0	0	0	0	0	0	0	0	0	0	0	0	0	0	0	0	0	0	0	0	0	0	0	0	0	0	0	0	0	0	0	0
AC003087.1	0	0	0	0	0	0	0	0	0	0	0	0	0	0	0	0	0	0	0	0	0	0	0	0	0	0	0	0	0	0	0	0	0	0	0	0	0	0	0	0	0	0	0	0	0	0	0	0	0
AC003092.1	0	0	0	0	0	0	0	0	0	0	0	0	0	0	0	0	0	0	0	0	0	0	0	0	0	0	0	0	0	0	0	0	0	0	0	0	0	0	0.000144886	0	0	0	0	0	0	0	0	0	0
AC003092.2	0	0	0	0	0	0	0	0	0	0	0	0	0	0	0	0	0	0	0	0	0	0	0	0	0	0	0	0	0	0	0	0	0	0	0	0	0	0	0	0	0	0	0	0	0	0	0	0	0
AC003101.1	0	0	0	0	0	0	0	0	0	0	0	0	0	0	0	0	0	0	0	0	0	0	0	0	0	0	0	0	5.21102e-06	0	0	0	0	0	0	0	0	0	0	0	0	0	0	0	0	0	0	0	0
AC003101.2	0	0	0	0	0	0	0	0	0	0	0	0	0	0	0	0	0	0	0	0	3.64879e-06	0	0	0	7.32061e-07	0	0	0	0	0	0	0	0	0	0	0	0	0	4.82952e-05	0	0	0	0	0	0	0	7.21573e-07	0	0
AC003666.1	0	0	0	0	0	0	0	0	2.64856e-06	0	0	0	0	0	0	0	0	0	0	0	0	0	0	0	0	0	0	0	0	0	0	0	0	0	0	0	0	0	0	0	0	0	0	0	0	0	0	0	0
AC003682.1	0	0	0	0	0	0	0	0	0	0	0	1.26059e-06	0	0	0	0	7.17412e-06	0	0	0	0	0	0	0	0	0	0	2.70554e-06	0	0	0	0	0	0	0	0	0	0	0	0	0	0	0	0	0	0	2.16472e-06	0	0
AC003684.1	0	0	5.08418e-06	0	0	0	0	0	2.64856e-06	0	0	0	0	0	0	0	0	0	9.34317e-05	0	0	0	6.46897e-06	0	0	0	0	0	0	0	0	0	0	0	0	0	0	0	0	0	0	0	0	0	0	0	0	0	0
AC003685.1	0	0	0	0	0	0	0	0	0	0	0	0	0	0	0	0	0	0	0	0	0	0	0	0	0	0	0	0	0	0	3.46617e-06	0	0	0	0	0	0	0	9.65904e-05	0	0	0	0	0	0	0	0	0	0
AC003688.1	0	0	0	0	0	0	0	0	0	0	0	0	0	0	0	0	0	0	0	0	0	0	0	0	0	0	0	9.01848e-07	0	0	0	0	0	0	0	0	0	0	0	0	0	0	1.04807e-06	0	0	0	0	0	0
AC003965.1	0	0	0	0	0	0	0	0	0	0	0	3.40359e-05	0	8.80832e-06	0	0	0	0	0	0	0	0	0	0	0	0	0	0	0	0	0	0	0	0	0	0	0	0	0	0	0	0	0	0	0	0	0	0	0
AC003973.1	0	0	0	0	0	0	0	0	0	0	0	0	0	0	0	0	0	0	0	0	0	0	0	0	0	0	0	0	0	3.01401e-07	0	0	0	0	0	0	0	0	0	0	0	0	0	0	0	0	0	0	0
AC003973.2	0	0	0	0	0	0	0	0	0	0	0	0	0	8.80832e-06	0	0	0	0	0	0	0	0	0	0	2.19618e-06	0	0	0	0	0	0	0	0	0	0	0	0	0	0	0	0	0	0	0	0	0	0	0	0
AC003975.1	0	0	0	0	0	0	0	0	0	0	0	0	0	0	0	0	0	0	0	0	0	0	0	0	0	0	0	0	0	0	0	0	0	0	0	0	0	0	0	0	0	0	0	0	0	0	0	0	0
AC003984.1	0	0	0	0	0	0	0	0	0	0	0	0	0	0	0	0	0	0	0	0	0	0	0	0	0	0	0	0	0	0	0	0	0	0	0	0	0	0	0	0	0	0.000125707	0	0	0	0	0	0	0
AC003985.1	0	0	0	0	0	0	0	0	0	0	0	0	0	0	0	0	0	0	0	0	0	0	0	0	0	0	0	0	0	0	0	0	0	0	0	0	0	0	0	0	0	0	0	0	0	0	0	0	0
AC003988.1	0	0	0	0	0	0	0	0	0	0	0	0	0	0	0	0	0	0	0	0	0	0	0	0	0	0	0.000270919	0	0	0	3.46617e-06	0	0	0	0	0	0	0	9.65904e-05	0	0	0	1.04807e-06	0	0	0	0	0	0
AC004009.1	3.11178e-06	0	0	0	0	0	0	0	0	3.79535e-06	0	0	0	0	0	0	0	0	0	5.50197e-06	0	0	0	0	0	0	0	0	0	0	0	0	0	0	0	1.73083e-06	0	0	0	6.84392e-06	0	0	0	0	0	0	2.88629e-06	0	0
AC004012.1	0	0	0	0	0	0	0	0	0	0	0	0	0	0	0	0	0	0	0	0	0	0	6.46897e-06	0	0	0	0	0	0	0	0	0	0	0	0	0	0	0	0	0	0	0.000251414	0	0	0	0	0	0	0
AC004014.1	0	0	0	0	0	0	0	0	0	0	0	0	0	0	0	0	0	0	0	0	0	0	0	0	0	0	0	0	0	0	0	0	0	0	0	0	0	0	0	0	0	0	0	0	0	0	0	0	0
AC004023.1	0	0	0	0	0	0	0	0	0	0	0	0	0	0	0	0	0	0	0	0	0	0	0	0	0	0	0	0	0	0	0	0	0	0	0	0	0	0	4.82952e-05	0	0	0	0	0	0	0	0	0	0
AC004052.1	0	7.2948e-06	0	0	0	0	0	0	0	0	0	0	0	0	0	0	0	0	0	0	0	0	0	0	0	0	0	0	0	0	0	0	0	0	0	0	0	0	0	0	0	0	0	0	0	0	0	0	0
AC004053.1	0	0	0	0	0	0	0	0	0	0	0	0	0	0	0	0	0	0	0	0	0	0	0	0	0	0	1.93513e-05	0	0	0	0	0	0	0	0	0	0	0	0	0	0	0	0	0	0	0	0	0	0
AC004063.1	0	0	0	0	0	0	0	0	0	0	0	0	0	0	0	0	0	0	0	0	0	0	0	0	0	0	0	0	2.60551e-06	0	0	0	0	0	0	0	0	0	0	0	0	0	0	0	0	0	0	0	0
AC004069.1	0	0	1.69473e-06	0	0	0	0	0	0	0	0	1.26059e-06	1.69995e-06	0	0	0	0	2.75503e-06	0	0	0	0	0	0	7.32061e-07	0	0	9.01848e-07	0	3.01401e-07	0	0	0	0	0	0	0	0	0	0	0	0	0	0	0	0	0	0	0
AC004076.1	0	0	0	0	0	0	0	0	0	0	0	0	0	0	0	0	0	0	0	0	0	0	0	0	0	0	0	0	0	0	0	0	0	0	0	8.65413e-07	0	0	0.00120738	0	0	0	0	0	0	0	2.16472e-06	0	0
AC004080.1	0	0	0	0	0	0	0	0	0	0	0	0	0	0	0	0	0	0	0	0	0	0	0	0	0	0	0	0	0	0	0	0	0	0	0	0	0	0	0	0	0	0	0	0	0	0	0	0	0
AC004080.2	0	0	0	0	0	0	0	0	0	0	0	0	0	0	0	0	0	0	0	0	0	0	0	0	0	0	0	0	0	0	0	0	0	0	0	0	0	0	0	0	0	0	0	0	0	0	0	0	0
AC004080.3	0	0	0	0	0	0	0	0	0	0	0	0	0	0	0	0	0	0	0	0	0	0	0	0	0	0	0	0	0	0	0	0	0.00128086	0	0	0	0	0	0	0	0	0	1.04807e-06	0	0	0	0	0	0
AC004147.2	0	0	0	0	0	0	0	0	0	0	0	0	0	0	0	0	0	0	0	0	0	0	0	0	0	0	0	0	0	0	0	0	0	0	0	0	0	0	4.82952e-05	0	0	0	0	0	0	0	0	0	0
AC004148.1	6.22357e-06	0	4.23681e-05	0	0	0	0	5.16903e-05	1.05942e-05	1.51814e-05	9.02283e-06	0	8.49976e-06	2.6425e-05	0	0	2.86965e-05	2.75503e-06	0	5.50197e-06	9.12197e-06	4.02653e-05	1.29379e-05	0	3.80672e-05	3.62161e-05	5.8054e-05	5.23072e-05	7.03488e-05	2.13995e-05	0	6.43476e-06	0	0	2.17292e-05	2.25008e-05	0	0	0	2.73757e-05	0	0	0.000133105	0	0.000173027	5.86854e-05	7.64867e-05	5.22946e-05	5.47279e-05
AC004156.1	0	2.18844e-05	1.69473e-06	0	0	0	0	0	0	0	0	0	0	0	0	0	0	0	0	0	0	0	6.46897e-06	0	0	0	0	0	2.60551e-06	0	0	6.43476e-06	4.41677e-05	0	2.17292e-05	0	0	0	0	0	0	0	0	1.51948e-05	0	0	0	0	0
AC004158.1	0	0	0	0	0	0	0	0	0	0	0	0	1.69995e-06	0	0	0	0	0	0	0	0	0	0	5.39665e-05	0	0	0	0	0	0	0	0	0	0	0	0	0	0	0	0	0	0	0	0	0	0	0	0	0
AC004221.1	0	0	0	0	0	0	0	0	0	0	0	0	0	0	0	0	0	0	0	0	0	0	0	0	0	0	0	0	2.60551e-06	3.01401e-07	0	0	0	0	0	0	0	0	0	0	0	0	0	0	0	0	0	0	0
AC004223.2	0	0	0	3.14347e-06	0	1.7334e-05	0	0	5.29712e-06	1.26512e-06	0	0	0	0	0	0.000106712	0	0	0	0	0	1.00663e-05	0	5.39665e-05	1.46412e-06	0	0	0	2.60551e-06	1.507e-06	0	0	0	0.000181192	0	8.65413e-07	0	1.03373e-05	0	0	0	0	0	0	0	0	5.77258e-06	0	8.00896e-06
AC004223.3	5.29003e-05	0	6.7789e-06	5.02955e-05	0	3.46681e-05	0	0	7.94567e-06	6.32558e-06	3.60913e-05	1.26059e-06	2.54993e-05	0	0	0	0	5.51007e-06	0	1.10039e-05	9.30441e-05	0.000885838	6.46897e-06	0	2.34259e-05	0	0	1.53314e-05	2.60551e-06	1.53714e-05	2.42632e-05	0	4.41677e-05	0	0	2.59624e-06	0	0	0	0	0	0	0	0	0	0	5.26748e-05	0	4.13796e-05
AC004233.2	0	7.2948e-06	6.7789e-06	3.14347e-06	0	5.20021e-05	0	0	0	5.06047e-06	0	0	3.3999e-06	0	0	0	0	0	0	5.50197e-06	0	2.01327e-05	6.46897e-06	5.39665e-05	7.32061e-06	0	0	9.01848e-06	5.21102e-06	1.92897e-05	1.03985e-05	0	0	0	0	4.32707e-06	0	0	4.82952e-05	0	0	0	5.24037e-06	4.55844e-05	0	0	1.44315e-06	0	2.66965e-06
AC004233.3	0	7.2948e-06	0	3.14347e-06	0	1.7334e-05	0	0	0	0	0	0	0	0	0	0	0	2.75503e-06	0	2.75099e-06	1.82439e-05	0	1.29379e-05	0	7.32061e-07	0	0	2.70554e-06	0	9.04202e-07	0	0	0	0	0	0	0	0	0	0	0	0	0	0	3.46053e-06	0	0	0	0
AC004241.2	0	0	0	0	0	0	0	0	0	1.26512e-06	0	0	0	0	0	0	0	0	0	0	0	0	0	0	0	0	0	0	0	0	0	0	0	0	0	0	0	0	0	0	0	0	0	0	0	0	7.21573e-07	0	1.33483e-06
AC004253.1	0	0	0	0	0	0	0	0	0	0	0	0	0	0	0	0	0	0	0	0	0	0	0	0	0	0	0	0	0	0	0	0	0	0	0	0	0	0	0	0	0	0	0	0	0	0	0	0	0
AC004253.2	0	0	0	0	0	0	0	0	0	0	0	0	0	0	0	0	0	0	0	0	0	0	0	0	0	0	0	0	0	6.02802e-07	0	0	0	0	0	0	0	0	0	0	0	0	0	0	0	0	0	0	0
AC004257.1	0	0	0	0	0	0	0	0	0	0	0	0	0	0	0	0	0	0	0	0	0	0	0	0	0	0	0	0	0	0	1.03985e-05	0	0	0	2.17292e-05	0	0	0	0	0	0	0	0	0	0	0	0	0	0
AC004415.1	0	0	0	0	0	0	0	0	0	0	0	0	0	0	0	0	0	0	0	0	0	0	0	0	0	0	0	0	0	0	0	0	0	0	0	0	0	0	0	0	0	0	0	0	0	0	0	0	0
AC004448.3	0	2.18844e-05	0	0	0	0	0	0	0	0	0	0	0	0	0	0	0	0	9.34317e-05	0	0	0	0	0	0	0	0	0	0	0	0	0	0	0	0	0	0	0	0	0	0	0.000125707	0	0	0	0	0	0	0
AC004448.4	0	0	0	0	0	0	0	0	0	0	0	0	0	0	0	0	0	0	0	0	0	0	0	0	0	0	0	0	0	0	0	0	0	0	0	0	0	0	0	0	0	0	0	0	0	0	0	0	0
AC004449.1	0	0	0	0	0	0	0	0	0	0	0	0	0	0	0	0	0	0	0	0	0	1.00663e-05	0	0	0	0	0	0	0	0	0	0	0	0	0	0	0	0	0	0	0	0	0	0	0	0	0	0	0
AC004470.1	0	0	0	0	0	0	0	0	0	0	0	0	0	0	0	0	0	0	0	0	0	0	0	0	0	0	0	0	0	0	0	0	0	0	0	0	0	0	0	0	0	0	0	0	0	0	0	0	0
AC004471.2	0	0	0	0	0	0	0	0	0	0	0	0	0	0	0	0	0	0	0	0	0	0	0	0	0	0	0	0	0	0	0	0	0	0	0	0	0	0	0	0	0	0	0	0	0	0	0	0	0
AC004477.3	0	0	0	0	0	0	0	0	0	0	0	0	0	0	0	0	0	0	0	0	0	0	0	0	0	0	0	0	0	0	0	0	0	0	0	0	0	0	0	0	0	0	0	0	0	0	0	0	0
AC004540.1	3.11178e-06	0	0	0	0	0	0	0	2.64856e-06	1.26512e-06	0	0	0	0	0	0	0	0	0	0	0	0	0	0	0	0	0	9.01848e-07	2.60551e-06	0	0	0	4.41677e-05	0	0	0	0	0	4.82952e-05	0	0	0.000377121	0	0	0	0	0	0	0
AC004542.1	0	0	0	0	0	0	0	0	0	0	0	0	0	0	0	0	0	0	0	0	0	0	0	0	0	0	0	0	0	0	0	0	0	0	0	0	0	0	0	0	0	0	0	0	0	0	0	0	0
AC004542.2	0	0	0	0	0	0	0	0	0	0	0	0	0	0	0	0	0	0	0	0	0	0	0	0	0	0	0	0	2.60551e-06	0	0	0	0	0	0	0	0	0	0	0	0	0	0	0	0	0	0	0	0
AC004543.1	0	0	0	0	0	0	0	0	0	0	0	0	0	0	0	0	0	0	0	0	0	0	0	0	0	0	0	0	0	0	0	0	0	0	0	0	0	0	0	0	0	0	0	0	0	0	0	0	0
AC004554.2	0	0	0	0	0	0	0	0	0	1.26512e-06	0	0	0	0	0	0	0	0	0	0	0	0	0	0	0	0	0	0	0	3.01401e-07	0	0	0	0	0	0	0	0	0	0	0	0	0	0	0	0	0	0	0
AC004585.1	0	0	0	0	0	0	0	0	0	1.26512e-06	0	0	0	0	0	0	0	0	0	0	0	0	0	0	0	0	0	0	0	0	0	0	0	0	0	0	0	0	0	0	0	0	0	0	0	0	7.21573e-07	0	0
AC004597.1	0	0	0	0	0	0	0	0	0	0	0	0	0	0	0	0	0	0	0	0	0	0	0	0	0	0	0	0	0	0	0	0	0	0	0	0	0	0	0	0	0	0	0	0	0	0	0	0	0
AC004691.2	0	0	0	0	0	0	0	0	0	0	0	0	0	0	0	0	0	0	0	0	0	0	0	0	0	0	0	0	0	0	0	0	0	0	0	0	0	0	0	0	0	0	0	0	0	0	0	0	0
AC004702.1	0	0	0	0	0	0	0	0	0	0	0	0	0	0	0	0	0	0	0	0	5.47318e-06	0	0	0	1.46412e-06	0	0	0	0	6.02802e-07	0	0	0	0	0	0	0	0	0	0	0	0	0	0	0	0	0	0	0
AC004704.1	0	0	0	0	0	0	0	0	0	0	0	0	0	0	0	0	0	0	0	0	0	0	0	0	0	0	0	0	0	0	3.46617e-06	0	0	0	0	0	0	0	0	0	0	0	0	0	0	0	0	0	0
AC004706.1	0	0	0	0	0	0	0	0	0	0	0	0	0	0	0	0	0	0	0	0	0	0	0	0	0	0	0	0	0	1.2056e-06	0	0	0	0	0	0	0	0	0	0	0	0	0	0	0	0	2.88629e-06	0	0
AC004775.1	0	0	0	0	0	0	0	0	0	0	0	0	0	0	0	0	0	0	0	0	0	0	0	0	0	0	0	0	0	0	0	0	0	0	0	0	0	0	0	0	0	0	0	0	0	0	0	0	0
AC004801.3	0	0	0	0	0	0	0	0	0	0	0	0	0	0	0	0	0	0	0	0	0	0	0	0	0	0	0	0	0	0	0	0	0	0	0	0	0	0	0	0	0	0	0	0	0	0	0	0	0
AC004801.5	0	0	0	0	0	0	0	0	0	0	0	0	0	0	0	0	0	0	0	0	0	0	0	0	0	0	0	0	0	0	3.46617e-06	0	0	0	0	0	0	0	0	0	0	0	0	0	0	0	0	0	0
AC004801.6	0	0	0	0	0	0	0	0	0	0	0	0	0	0	0	0	0	0	0	0	0	0	0	0	0	0	0	0	0	3.01401e-07	0	0	0	0	2.17292e-05	0	0	0	0	0	0	0	0	0	0	0	0	0	0
AC004805.1	0	0	0	6.28694e-06	0	3.46681e-05	0	0	0	2.53023e-06	9.02283e-06	0	0	0	0	0	0	0	0	1.92569e-05	0	0	0	0	0	0	0	0	0	6.02802e-07	0	0	4.41677e-05	0	0	6.05789e-06	0	0.000155059	0	0	0	0	0	0	0	0	0	0	1.33483e-06
AC004816.1	7.77946e-05	1.45896e-05	6.7789e-06	0.000147743	0.000178164	0.000138672	0.000298585	0	1.85399e-05	2.78326e-05	3.60913e-05	7.56354e-05	5.60984e-05	3.52333e-05	0	0	1.43482e-05	0.000236933	9.34317e-05	8.25296e-05	0.000133181	8.05307e-05	0.000116442	0	3.22107e-05	0.000253513	0	3.24665e-05	5.47157e-05	5.66634e-05	3.46617e-05	1.28695e-05	4.41677e-05	6.03974e-05	0	3.46165e-06	8.34864e-05	2.58431e-05	0	1.36878e-05	0.000300946	0	2.41057e-05	7.5974e-05	1.03816e-05	0	5.05101e-06	5.22946e-05	1.33483e-05
AC004816.2	3.11178e-06	7.2948e-06	0	0	0	0	0	0	0	0	0	0	3.3999e-06	0	0	0	0	0	0	0	0	0	0	0	0	0	0	0	0	6.02802e-07	0	0	0	0	0	0	0	0	0	0	0	0	0	0	0	0	0	0	0
AC004817.1	0	0	0	0	0	0	0	0	0	0	0	0	0	0	0	0	0	0	0	0	0	0	0	0	0	0	0	0	0	0	0	0	0	0	0	0	0	0	0	0	0	0	0	0	0	0	0	0	0
AC004817.2	0	0	0	0	0	0	0	0	0	0	0	0	0	0	0	0	0	0	0	0	0	0	0	0	0	0	0	0	0	0	0	0	0	0	0	0	0	0	0	0	0	0	0	0	0	0	0	0	0
AC004817.3	0	3.6474e-05	0	0	0	0	0	0	0	0	0	0	0	0	0	0	0	0	0	2.75099e-06	0	0	0	0	0	0	0	0	0	0	0	0	0	0	0	0	0	0	0	0	0	0	0	0	0	0	0	0	0
AC004817.4	0	0	0	0	0	0	0	0	0	0	0	0	0	0	0	0	0	0	0	0	0	0	0	0	0	0	0	0	0	0	0	0	0	0	0	0	0	0	0	0	0	0	0	0	0	0	0	0	0
AC004825.2	0	0	0	0	0	0	0	0	0	1.26512e-06	0	0	0	0	0	0	0	0	0	0	0	0	0	0	7.32061e-07	0	0	0	0	0	0	1.28695e-05	0	0	0	0	0	0	0	0	0	0	0	0	0	0	0	0	0
AC004828.1	0	0	0	0	0	0	0	0	0	0	0	0	0	0	0	0	0	0	0	0	0	0	0	0	0	0	0	0	0	0	0	0	0	0	0	0	0	0	4.82952e-05	0	0	0	0	0	0	0	0	0	0
AC004832.3	0	2.91792e-05	3.38945e-05	1.25739e-05	0	0.00298145	0	0.000103381	7.94567e-06	2.02419e-05	3.60913e-05	0.00165011	3.3999e-05	8.80832e-06	9.92851e-05	0	0	2.75503e-06	0	0	2.73659e-05	0	0	0	1.61053e-05	0	0	0.000211934	8.59818e-05	3.43597e-05	1.73308e-05	6.43476e-05	0	0	0	6.05789e-06	0	0	0	5.47514e-05	8.59845e-05	0	8.48939e-05	3.03896e-05	6.92106e-06	0	1.0102e-05	4.64841e-05	1.33483e-06
AC004832.6	0	0	0	0	0	0	0	0	0	1.26512e-06	0	0	0	0	0	0	0	0	0	0	0	0	0	0	0	0	0	0	0	0	0	0	0	0	0	0	0	0	0	0	0	0	0	0	0	0	0	0	0
AC004835.1	0	7.2948e-06	0	0	0	0	0	0	0	0	0	0	0	0	0	0	0	0	0	0	0	0	0	0	0	0	0	0	0	0	0	0	0	0	0	0	0	0	0	0	0	0	0	0	0	0	0	0	0
AC004852.2	0	0	0	0	0	0	0	0	0	0	0	0	0	0	0	0	0	0	9.34317e-05	2.75099e-06	0	0	0	0	0	0	0	0	0	0	0	0	0	0	0	0	0	0	0	0	0	0	0	0	0	0	0	0	0
AC004869.1	0	0	0	0	0	0	0	0	0	0	0	0	0	0	0	0	0	0	0	0	0	0	0	0	0	0	0	0	0	0	0	0	0	0	0	0	0	0	0	0	0	0	0	0	0	0	0	0	0
AC004869.2	0	0	0	0	0	0	0	0	0	0	0	0	0	0	0	0	0	0	0	0	0	0	0	0	0	0	0	0	0	0	0	0	0	0	0	0	0	0	0	0	0	0	0	0	0	0	0	0	0
AC004870.3	0	0	0	0	0	0	0	0	0	0	0	0	0	0	0	0	0	0	0	0	0	0	0	0	0	0	0	0	0	0	0	0	0	0	0	0	0	0	0	0	0	0	0	0	0	0	0	0	0
AC004870.4	0	0	0	0	0	0	0	0	0	0	0	0	0	0	0	0	0	0	0	0	0	0	0	0	0	0	0	0	0	0	0	0	0	0	0	0	0	0	4.82952e-05	0	0	0	0	0	0	0	0	0	0
AC004875.1	0	0	0	0	0	0	0	0	0	0	0	0	0	0	0	0	0	0	0	0	0	0	0	0	0	0	0	0	0	0	0	0	0	0	0	0	0	0	0	0	0	0.000125707	0	0	0	0	0	0	0
AC004895.1	0	0	0	0	0	0	0	0	0	0	0	0	0	0	0	0	0	0	0	0	0	0	0	0	0	0	0	0	0	0	0	0	0	0	0	0	0	0	0	0	0	0	0	0	0	0	0	0	0
AC004920.1	0	0	0	0	0	0	0	0	0	0	0	0	0	0	0	0	0	0	0	0	0	0	0	0	0	0	0	0	0	0	0	0	0	0	0	0	0	0	0	0	0	0	0	0	0	0	0	0	0
AC004921.1	0	0	0	0	0	0	0	0	0	1.26512e-06	0	0	0	0	0	0	0	0	0	0	0	0	0	0	0	0	0	2.70554e-06	0	0	0	0	0	0	0	1.73083e-06	0	0	0	0	0	0	0	0	0	0	0	0	0
AC004922.1	0.000127583	0.000299087	0.000223704	7.22998e-05	0	1.7334e-05	0.0011197	5.16903e-05	0.000230425	0.000105005	3.60913e-05	0.000975697	0.000129196	8.80832e-05	0.000893566	0	0.000186527	3.03054e-05	9.34317e-05	6.32727e-05	8.02734e-05	0.000352322	2.58759e-05	5.39665e-05	0.00075329	0	7.74054e-05	0.00103081	0.00035956	0.000178128	0.000100519	0.000424694	4.41677e-05	0	6.51876e-05	5.79827e-05	0.000166973	0.00049102	0	0.000143722	2.14961e-05	0	0.000939073	0	0.000387579	0	0.000135656	8.13471e-05	0.00011346
AC004930.1	0	0	0	0	0	0	0	0	0	0	0	0	0	0	0	0	0	0	0	0	0	0	0	0	0	0	0	0	0	0	0	0	0	0	0	0	0	0	0	0	0	0	0	0	0	0	0	0	0
AC004936.1	0	0	0	0	0	0	0	0	0	0	0	0	0	0	0	0	0	0	0	0	0	0	0	0	0	0	0	0	0	0	0	0	0	0	0	0	0	0	0	0	0	0	0	0	0	0	0	0	0
AC004943.3	0	0	0	0	0	0	0	0	0	0	0	0	0	0	0	0	0	0	0	0	0	0	0	0	0	0	0	0	0	0	0	0	0	0	0	0	0	0	0	0	0	0	0	0	0	0	0	0	0
AC004944.1	0	0	0	0	0	0	0	0	0	0	0	0	0	0	0	0	0	0	0	0	0	0	0	0	0	0	0	0	0	0	0	0	0	0	0	0	0	0	4.82952e-05	0	0	0	0	0	0	0	0	0	0
AC004946.1	0	7.2948e-06	0	0	0	0	0	0	0	0	0	0	0	0	0	0	0	0	0	0	0	0	0	0	0	0	0	0	0	0	0	0	0	0	0	0	0	0	0	0	0	0	0	0	0	0	0	0	0
AC004947.1	0	0	0	0	0	0	0	0	0	0	0	0	0	0	0	0	0	0	0	0	0	0	0	0	0	0	0	0	0	0	0	0	0	0	0	0	0	0	0	0	0	0	0	0	0	0	0	0	0
AC004948.1	0	0	0	0	0	0	0	0	0	0	0	0	0	0	0	0	0	0	0	0	0	0	0	0	0	0	0	0	0	0	0	0	0	0	0	0	0	0	0	0	0	0	0	0	0	0	0	0	0
AC004951.1	0	0	5.08418e-06	3.14347e-06	0	0	0	0	2.64856e-06	6.32558e-06	5.4137e-05	0	0	8.80832e-06	0	0	0	0	0	5.50197e-06	3.64879e-06	0	0	0	2.19618e-06	0	0	4.50924e-06	2.60551e-06	6.93222e-06	0	0	0	0	0	1.73083e-06	0	0	0	1.36878e-05	0	0	2.09615e-06	0	0	0	5.05101e-06	0	2.66965e-06
AC004969.1	0	0	0	0	0	0	0	0	0	0	0	0	0	0	0	0	0	0	0	0	0	0	0	0	0	0	0	0	0	0	0	0	0	0	0	0	0	0	0	0	0	0	0	0	0	0	0	0	0
AC004975.2	0	0	0	0	0	0	0	5.16903e-05	0	0	0	0	0	0	0	0	0	0	0	0	0	0	0	0	0	0	0	0	0	0	0	0	0	0	0	0	0	0	0	0	0	0	0	0	0	0	0	0	0
AC004982.1	0	0	1.69473e-06	0	0	0	0	0	2.64856e-06	3.79535e-06	0	0	0	0	0	0	0	0	0	0	0	0	0	0	1.46412e-06	0	0	0	0	1.507e-06	0	0	0	0	0	8.65413e-07	0	0	0	0	0	0	0	0	0	0	4.32944e-06	1.1621e-05	5.33931e-06
AC004982.2	0	0	1.52525e-05	0	0	0	0	0	2.64856e-06	1.26512e-06	0	0	1.69995e-06	0	0	0	0	2.75503e-06	0	2.75099e-06	0	1.00663e-05	0	5.39665e-05	4.39236e-06	0	0	9.01848e-07	1.0422e-05	1.02476e-05	3.46617e-06	0	4.41677e-05	0	0	4.32707e-06	0	1.55059e-05	4.82952e-05	0	0	0	0	0	0	0.000117371	4.32944e-06	0	5.33931e-06
AC004997.1	0	0	0	0	0	0	0	0	0	0	0	0	0	0	0	0	0	0	0	0	0	0	0	0	1.46412e-06	0	0	0	0	0	0	0	0	0	0	0	0	0	0	0	0	0	0	0	0	0	0	0	0
AC005008.2	0	0	0	0	0	0	0	0	0	0	0	0	0	0	0	0	0	0	0	0	0	0	0	0	0	0	0	0	0	0	0	0	0	0	0	0	0	0	0	0	0	0	0	0	0	0	0	0	0
AC005013.1	0	0	0	0	0	0	0	0	0	0	0	0	0	0	0	0	0	0	0	0	0	0	0	0	0	0	0	0	0	0	0	0	0	0	0	0	0	0	0	0	0	0	0	0	0	0	0	0	0
AC005014.2	3.11178e-06	0	0	0	0	0	0	0	0	0	0	0	0	0	0	0	0	0	0	0	0	0	0	0	0	0	0	0	0	0	0	0	0	0	0	8.65413e-07	0	0	0	0	0	0	0	0	0	0	0	0	0
AC005014.3	0	0	1.69473e-06	0	0	0	0	0	0	0	9.02283e-06	0	1.69995e-06	0	0	0	0	0	0	0	0	0	0	0	0	3.62161e-05	0	0	0	9.04202e-07	0	0	0	0	0	0	0	0	0	0	0	0	0	0	3.46053e-06	0	0	0	0
AC005019.2	0	0	0	0	0	0	0	0	0	0	0	0	0	0	0	0	0	0	0	0	0	0	0	0	0	0	0	0	0	0	0	0	0	0	0	0	0	0	0.000144886	0	0	0	0	0	0	0	0	0	1.33483e-06
AC005020.2	2.48943e-05	0	0	0	0	0	0	0	0	0	0	0	6.79981e-06	0	0	0	0	0	0	0	0	0	0	0	0	0	0	0	2.60551e-06	3.01401e-07	0	0	0	0	0	8.65413e-07	0	0	0	0	0	0	0	0	0	0	1.44315e-06	0	0
AC005034.4	0	0	1.18631e-05	0	0	0	0	0	7.94567e-06	3.79535e-06	0	0	0	0	0	0	0	0	0	0	2.00683e-05	0	0	0	7.32061e-06	0	0	0	1.0422e-05	3.61681e-06	0	0	0	0	0	4.32707e-06	0	0	0	0	0	0	0	0	2.76842e-05	0	2.88629e-06	0	0
AC005041.1	0	0	0	0	0	0	0	0	0	1.26512e-06	0	0	0	0	0	0	0	0	0	0	0	0	0	0	7.32061e-07	0	0	0	0	3.01401e-07	0	0	0	0	0	1.73083e-06	0	0	0	0	0	0	0	0	0	0	0	0	1.33483e-06
AC005042.2	0	0	0	0	0	0	0	0	0	0	0	0	0	0	0	0	0	0	0	0	0	0	0	0	0	0	0	0	0	0	0	0	0	0	0	0	0	0	0	0	0	0	0	0	0	0	0	0	0
AC005050.1	0	7.2948e-06	0	0	0	0	0	0	0	0	0	0	0	0	0	0	0	0	0	0	0	0	0	0	0	0	0	0	0	0	0	0	0	0	0	8.65413e-07	0	0	0	0	0	0	0	0	0	0	0	0	0
AC005082.1	0	0	0	0	0	0	0	0	0	0	0	0	0	0	0	0	0	0	0	0	3.64879e-06	0	0	0	0	0	0	0	0	3.01401e-07	0	0	0	0	0	8.65413e-07	0	0	0	0	0	0	0	0	0	0	0	0	0
AC005090.1	0	0	0	0	0	0	0	0	0	0	0	0	0	0	0	0	0	0	0	0	0	0	0	0	0	0	0	9.01848e-07	0	0	0	0	0	0	0	0	0	0	0	0	0	0	0	0	0	0	0	0	0
AC005144.1	0	0	0	0	0	0	0	0	0	0	0	0	0	0	0	0	0	0	0	0	0	0	0	0	0	0	0	0	0	0	0	0	0	0	0	0	0	0	4.82952e-05	0	2.14961e-05	0	0	0	0	0	0	0	0
AC005154.4	0	0	0	0	0	0	0	0	0	0	0	0	0	0	0	0	0	0	0	0	0	0	0	0	0	0	0	0	0	0	0	0	0	0	0	0	0	0	0	0	0	0	0	0	0	0	0	0	0
AC005154.5	7.1571e-05	0	0	0	0	0	0	0	7.94567e-06	1.1386e-05	9.02283e-06	0.00309853	8.49976e-06	8.80832e-06	0	0	7.17412e-06	0	0	5.50197e-06	3.10147e-05	0	0.00282047	0	0	0	0	7.21479e-06	3.38716e-05	7.53502e-06	0	9.00866e-05	0	0	0	4.32707e-06	0	0	0	0	0	0	0.000107952	0	3.11448e-05	0	0.00011906	0	1.20134e-05
AC005165.1	0	7.2948e-06	0	0	0	0	0	0	0	0	0	0	0	0	0	0	0	0	0.000186863	0	0	0	0	0	0	0	1.93513e-05	0	0	0	0	6.43476e-06	0	0	0	0	0	0	4.82952e-05	0	0	0	0	0	0	0	0	0	0
AC005180.1	0	0	0	0	0	0	0	0	0	0	0	0	0	0	0	0	0	0	0	0	0	0	0	0	0	0	0	0	0	0	0	0	0	0	0	0	0	0	0	0	0	0	0	0	0	0	0	0	0
AC005180.2	0	7.2948e-06	0	0	0	0	0	0	0	0	9.02283e-06	0	0	0	0	0	0	0	0	0	0	0	0	0	0	0	0	0	0	0	0	0	0	0	0	0	0	0	0	0	0	0.000125707	0	0	0	0	0	0	0
AC005224.1	0	0	0	0	0	0	0	0	0	0	0	0	0	0	0	0	0	0	9.34317e-05	0	0	0	0	0	0	0	0	0	0	0	0	0	0	0	0	0	0	0	0	0	0	0	0	0	0	0	0	0	0
AC005224.2	3.11178e-06	0.000102127	5.08418e-06	0	0	0	3.73232e-05	0	5.03226e-05	3.79535e-06	9.02283e-06	0	1.69995e-06	1.76166e-05	0	0.000106712	7.17412e-06	8.2651e-06	0	2.75099e-06	0	1.00663e-05	1.29379e-05	0	2.92824e-06	0	0	1.26259e-05	7.81653e-06	6.02802e-07	6.93234e-06	1.28695e-05	0	0	0	0	0	0	0.000193181	0	0	0.000377121	5.24037e-06	0	3.46053e-06	0.000117371	7.21573e-07	1.1621e-05	1.33483e-06
AC005224.3	0	0	0	0	0	0	0	0	1.85399e-05	1.26512e-06	0	0	0	0	0	0	0	0	0	0	0	0	0	0	0	0	0	0	0	0	0	0	0	0	0	0	0	0	0	0	0	0	0	0	0	0	0	0	0
AC005244.2	0	0	0	0	0	0	0	0	0	0	0	0	0	0	0	0	0	0	0	0	0	0	0	0	0	0	0	9.01848e-07	0	0	0	0	0	0	0	0	0	0	0	0	0	0	0	0	0	0	0	0	0
AC005256.1	0	0	0	0	0	0	0	0	0	0	9.02283e-06	0	0	0	0	0	0	0	0	0	0	0	0	5.39665e-05	2.19618e-06	0	0	0	0	1.2056e-06	0	0	0	0	0	0	0	0	0	0	0	0	4.19229e-06	3.03896e-05	0	0	2.16472e-06	0	0
AC005258.1	4.66768e-05	0.000488751	0	1.25739e-05	0.000106899	0	0	0	0	1.26512e-06	9.02283e-06	0	1.69995e-06	0	0	0	0	5.51007e-06	0	8.25296e-06	5.65562e-05	8.05307e-05	6.46897e-06	5.39665e-05	1.46412e-06	0	0	0	1.0422e-05	3.01401e-06	0	2.5739e-05	0	0	0	0	0	2.58431e-05	0	0	2.14961e-05	0	3.45864e-05	0	0	0	5.77258e-06	0	4.00448e-06
AC005261.2	0	0	0	0	0	0	0	0	0	0	0	0	0	0	0	0	0	0	0	0	0	0	0	0	0	0	0	9.01848e-07	0	0	0	0	0	0	0	0	0	0	0	0	0	0	0	0	0	0	0	0	0
AC005261.4	0	0	0	0	0	0	0	0	0	1.26512e-06	0	0	0	0	0	0.000106712	0	0	0	0	0	0	0	0	0	0	0	0	0	0	0	0	0	0	0	0	0	0	0.000193181	0	0	0	0	0	3.46053e-06	0	0	0	0
AC005303.1	0	0	0	0	0	0	0	0	0	0	0	0	0	0	0	0	0	0	0	0	0	0	0	0	0	0	0	0	0	0	0	0	0	0	0	0	0	0	0	0	0	0	0	0	0	0	0	0	0
AC005304.1	0	0	0	0	0	0	0	0	0	0	0	0	0	0	0	0	0	0	0	0	0	0	0	0	0	0	0	0	0	0	0	0	0	0	0	0	0	0	0	0	0	0	0	0	0	0	0	0	0
AC005304.2	0	1.45896e-05	0	0	0	0	0	0	0	0	0	0	0	0	0	0	0	0	0	0	0	0	0	0	0	0	0	0	0	0	0	0	0	0	0	0	0	0	0	0	0	0	0	0	0	0	0	0	0
AC005304.3	0	0	0	0	0	0	0	0	0	0	0	0	0	0	0	0	0	0	0	0	0	0	0	0	0	0	0	0	0	0	0	0	0	0	0	0	0	0	0	0	0	0	0	0	0	0	0	0	0
AC005307.1	0	0	0	0	0	0	0	0	0	0	0	0	0	0	0	0	0	0	0	0	0	0	0	0	0	0	0	0	0	0	0	0	0	0	0	0	0	0	0	0	0	0	0	0	0	0	0	0	0
AC005324.2	0	0	0	0	0	0	0	0	0	0	0	0	0	0	0	0	0	0	0	0	0	0	0	0	0	0	0	9.01848e-07	0	0	0	0	0	0	0	0	0	0	0	0	0	0	0	0	0	0	0	0	0
AC005324.3	1.86707e-05	1.45896e-05	1.69473e-06	0	0	0	0	0	5.29712e-06	1.26512e-06	0	0	3.3999e-06	0	0	0	0	2.75503e-06	9.34317e-05	3.02608e-05	9.12197e-06	1.00663e-05	0	0	4.46557e-05	0	0	3.60739e-06	0	8.13782e-06	0	6.43476e-06	0	0	0	0	0	0	0	0	0	0	0	0	0	0	0	5.81051e-06	1.33483e-06
AC005324.4	0	7.2948e-06	0	0	3.56328e-05	0	0	0	0	0	0	0	0	0	0	0	0	0	0	1.10039e-05	0	0	0	0	0	0	0	0	0	2.41121e-06	0	0	0	0	0	0	0	0	0.000338066	0	0	0	0	0	0	0	2.88629e-06	0	0
AC005330.1	0	7.2948e-06	0	0	0	0	0	0	0	0	0	0	0	0	0	0	0	0	0	0	0	0	0	0	0	0	1.93513e-05	0	0	0	0	0	0	0	0	0	0	0	0	0	0	0	0	0	0	0	0	0	0
AC005332.5	0	0	1.69473e-06	0	0	0	0	0	0	1.26512e-06	0	0	0	0	0	0	0	0	0	2.75099e-06	0	0	0	0	7.32061e-07	0	0	1.8037e-06	0	1.2056e-06	0	0	0	0	0	1.73083e-06	0	0	0	0	0	0	2.09615e-06	0	0	0	2.16472e-06	5.81051e-06	1.33483e-06
AC005332.6	0	7.2948e-06	1.35578e-05	6.28694e-06	0	0	0	0	2.64856e-06	2.1507e-05	9.02283e-06	4.28601e-05	1.69995e-05	8.80832e-06	0	0	1.43482e-05	5.51007e-06	0	2.20079e-05	0	1.00663e-05	1.29379e-05	5.39665e-05	1.39092e-05	0	0	1.44296e-05	2.60551e-06	1.41658e-05	1.73308e-05	6.43476e-06	0	0	2.17292e-05	2.16353e-05	8.34864e-05	5.16863e-06	4.82952e-05	3.42196e-05	4.29923e-05	0	0	0	2.07632e-05	5.86854e-05	2.30903e-05	1.1621e-05	2.13572e-05
AC005332.7	0	0	1.69473e-06	0	0	0	0	0	0	2.53023e-06	0	0	0	0	0	0	0	0	0	0	0	0	0	0	0	0	0	0	0	0	0	0	0	0	0	0	0	0	0	0	0	0	0	0	0	0	0	0	0
AC005355.1	0	0	0	0	0	0	0	0	0	0	0	0	0	0	0	0	0	0	0	0	0	0	0	0	0	0	0	0	0	0	0	0	0	0	0	0	0	0	0	0	0	0	0	0	0	0	0	0	0
AC005363.2	0	0	0	0	0	0	0	0	0	1.26512e-06	0	0	0	8.80832e-06	0	0	0	2.75503e-06	0	0	0	0	0	0	0	0	0	0	0	3.01401e-07	0	0	0	0	0	8.65413e-07	0	0	0	0	0	0	0	0	0	0	0	0	0
AC005381.1	0	0	0	0	0	0	0	0	0	0	0	0	0	0	0	0	0	0	0	0	0	0	0	0	0	0	0	0	0	0	0	0	0	0	0	0	0	0	0	0	0	0	0	0	0	0	0	0	0
AC005392.1	0	0	0	0	0	0	0	0	0	0	0	0	0	0	0	0	0	0	0	0	0	0	0	0	0	0	0	0	0	0	0	0	0	0	0	0	0	0	0	0	0	0	0	0	0	0	0	0	0
AC005392.2	3.11178e-06	7.2948e-06	0	1.57173e-05	0	0	0	0	0	0	0	0	3.3999e-06	0	0	0	0	1.65302e-05	9.34317e-05	1.10039e-05	1.27708e-05	0	0	0	0	0	0	1.8037e-06	2.08441e-05	1.8084e-06	3.46617e-06	0	0	0	0	0	0	0	0	0	2.14961e-05	0	2.09615e-06	0	3.46053e-06	0	0	0	0
AC005393.1	0	0	0	0	0	0	0	0	0	0	0	0	0	0	0	0	0	0	0	0	0	0	0	0	0	0	0	0	0	6.02802e-07	0	0	0	0	0	0	0	0	0	0	0	0	0	0	0	0	0	0	0
AC005394.1	0	7.2948e-06	0	0	0	0	0	0	0	0	0	0	0	0	0	0	0	0	0	0	0	0	0	0	0	0	0	0	0	0	0	0	0	0	0	0	0	0	0	0	0	0	0	0	0	0	0	0	0
AC005479.2	0	0	1.69473e-06	0	0	0	0	0	0	0	0	0	0	0	0	0	0	0	0	0	0	0	0	0	1.46412e-06	0	0	0	0	0	0	0	4.41677e-05	0	0	0	0	0	0	0	0	0	1.04807e-06	0	0	0	0	0	0
AC005482.1	0	0	0	0	0	0	0	0	0	0	9.02283e-06	0	0	8.80832e-06	0	0	0	0	0	0	0	0	0	0	1.46412e-06	0	0	0	0	3.01401e-07	0	0	0	0	0	0	0	0	0	0	0	0	0	0	0	0	3.60787e-06	0	1.33483e-06
AC005487.1	0	0	0	0	0	0	0	0	5.29712e-06	0	0	0	1.69995e-06	0	0	0	0	0	0	0	0	0	0	0	0	0	0	0	0	0	3.46617e-06	0	0	0	0	0	0	0	0	0	0	0	0	0	0	0	0	0	0
AC005498.1	0	0	0	0	0	0	0	0	0	0	0	0	0	0	0	0	0	0	0	0	0	0	0	0	0	0	0	0	0	0	0	0	0	0	0	0	0	0	0	0	0	0	1.04807e-06	0	0	0	0	0	0
AC005498.2	0	0	0	0	0	0	0	0	0	0	0	0	0	0	0	0	0	0	0	0	0	0	0	0	1.46412e-06	0	0	0	0	0	0	0	0	0	0	0	0	0	0	0	0	0	0	0	0	0	0	0	0
AC005515.1	0	0	0	3.14347e-06	0	0	0	0	0	0	0	0	0	0	0	0	0	0	0	0	0	0	0	0	0	0	0	0	0	0	0	0	0	0	0	0	0	0	0	0	0	0	0	0	0	0	0	0	0
AC005520.1	0	0	0	0	0	0	0	0	0	0	0	0	0	0	0	0	0	0	0	0	0	0	0	0	0	0	0	0	0	0	0	0	0	0	0	0	0	0	0	0	0	0	0	0	0	0	0	0	0
AC005523.1	0	0	0	0	0	0	0	0	0	0	0	0	0	0	0	0	0	0	0	0	0	0	0	0	0	0	0	0	0	0	0	0	0	0	0	0	0	0	0	0	0	0	0	0	0	0	0	0	0
AC005537.1	0	0	0	0	0	0	0	0	0	0	0	0	0	0	0	0	0	0	0	0	0	0	0	0	0	0	0	0	0	0	0	0	0	0	0	0	0	0	0	0	0	0	0	0	0	0	0	0	0
AC005546.1	0	7.2948e-06	0	0	0	0	0	0	0	0	0	0	0	0	0	0	0	0	0	0	0	0	0	0	0	0	0	0	0	1.2056e-06	0	0	0	0	0	0	0	0	0	0	0	0	0	0	3.46053e-06	0	0	0	1.33483e-06
AC005549.1	0	0	0	0	0	0	0	0	0	0	0	0	0	0	0	0	0	0	0	0	0	0	6.46897e-06	0	0	0	0	0	0	0	0	0	0	0	0	0	0	0	4.82952e-05	0	0	0	0	0	0	0	0	0	0
AC005550.1	0	0	0	0	0	0	0	0	0	0	0	0	0	0	0	0	0	0	0	0	0	0	0	0	0	0	0	0	0	0	0	0	0	0	0	0	0	0	0	0	0	0	0	0	0	0	0	0	0
AC005551.1	0	0	0	0	0	0	0	0	2.64856e-06	1.26512e-06	0	0	0	0	0	0	0	0	0	0	0	0	0	0	0	0	0	0	0	3.01401e-07	0	0	0	0	0	0	0	0	0	0	0	0	0	0	0	0	0	0	0
AC005552.1	0	0	0	0	0	0	0	0	0	0	0	0	0	0	0	0	0	0	0	0	0	0	0	0	0	0	0	0	0	0	0	0	0	0	0	0	0	0	0	0	0	0	0	0	0	0	0	0	0
AC005580.1	0	7.2948e-06	0	0	0	0	0	0	2.64856e-06	0	0	0	0	0	0	0	0	0	0	0	0	0	0	0	0	0	5.8054e-05	0	0	0	0	0	0	0	0	0	0	0	0	0	0	0	0	0	0	0	0	0	0
AC005592.1	0	0	0	0	0	0	0	0	0	0	0	0	0	0	0	0	0	0	0	0	0	0	0	0	0	0	0	0	0	0	0	0	0	0	0	0	0	0	0	0	0	0	0	0	0	0	0	0	0
AC005606.1	0	0	0	0	0	0	0	0	0	0	0	0	0	0	0	0	0	0	0	0	0	0	0	0	0	0	0	0	0	0	0	0	0	0	0	0	0	0	0	0	0	0	0	0	0	0	0	0	0
AC005606.2	0	0	0	0	0	0	0	0	0	0	0	0	0	0	0	0	0	0	0	0	0	0	0	0	0	0	0	9.01848e-07	0	0	0	0	0	0	0	0	0	0	0	0	0	0	0	0	0	0	0	0	0
AC005616.1	0	0	0	0	0	0	0	0	0	0	0	0	0	0	0	0	0	0	0	0	0	0	0	0	0	0	0	0	0	0	0	0	0	0	0	0	0	0	0	0	0	0	0	0	0	0	0	0	0
AC005618.1	0	0	0	0	0	0	0	0	0	0	0	0	0	0	0	0	0	0	0	0	0	0	0	0	0	0	0	0	0	0	0	0	0	0	0	0	0	0	0	0	0	0	0	0	0	0	0	0	0
AC005632.4	3.11178e-06	2.91792e-05	0	0	0	0	0	0	0	0	0	0	0	0	0	0	0	0	0	0	0	0	0	0	0	0	0	0	0	0	1.03985e-05	0	0	0	0	0	0	0	4.82952e-05	0	0	0	0	0	0	0	0	0	0
AC005670.1	0	0	0	0	0	0	0	0	0	0	0	0	0	0	0	0	0	0	0	0	0	0	0	0	0	0	0	0	0	0	0	0	0	0	0	0	0	0	0	0	0	0	0	0	0	0	0	0	0
AC005670.2	0	0	0	0	0	0	0	0	1.05942e-05	1.26512e-06	0	0	3.22991e-05	8.80832e-06	0	0	0	0	0	0	9.12197e-06	0	0	0	1.53733e-05	3.62161e-05	0	5.05035e-05	5.21102e-06	2.47149e-05	1.03985e-05	0	0	0	0	0	0	0	0	0	0	0	0	0	0	0	2.88629e-06	0	6.67413e-06
AC005692.1	0	0	0	0	0	0	0	0	0	0	0	0	0	0	0	0	0	0	0	0	0	0	0	0	0	0	0	0	0	0	0	0	0	0	0	0	0	0	0	0	0	0	0	0	0	0	0	0	0
AC005695.3	0	0	0	0	0	0	0	0	0	0	0	0	0	0	0	0	0	0	0	0	0	0	0	0	0	0	0	9.01848e-07	0	0	0	0	0	0	0	0	0	0	0	0	0	0	0	0	0	0	0	0	0
AC005696.3	0	0	0	0	0	0	0	0	0	0	0	0	0	0	0	0	0	0	0	0	0	0	0	0	0	0	0	0	0	0	0	0	0	0	0	0	0	0	0	0	0	0	0	0	0	0	0	0	0
AC005696.4	0	0	0	3.14347e-06	0	0	0	0	0	0	0	0	0	0	0	0	0	0	0	0	0	0	0	0	0	0	5.8054e-05	0	0	0	0	0	0	0	0	0	0	0	0	0	0	0	0	0	0	0	0	0	0
AC005697.1	0	0	0	0	0	0	0	0	0	0	0	0	1.18997e-05	0	0	0	0	0	0	0	0	0	2.58759e-05	0	0	0	0	5.41109e-06	0	3.01401e-07	3.46617e-06	0	0	0	0	8.65413e-07	0	0	0	6.15953e-05	0	0	0	0	0	0	0	0	0
AC005699.1	0	0	0	0	0	0	0	0	0	0	0	0	5.09986e-06	0	0	0	0	2.75503e-06	0.000280295	0	1.82439e-06	0	0	0	0	0	0	9.01848e-07	2.60551e-06	1.507e-06	0	0	0	0	0	0	0	0	0.000434657	0	0	0	0	0	0	0	0	0	0
AC005702.1	4.66768e-05	0	8.6431e-05	0	0	0	0	0	0	3.79535e-06	0	0	8.49976e-06	0	0	0	5.02188e-05	0	0	5.50197e-06	0	0	0	0	3.29427e-05	0	0	1.08222e-05	5.21102e-06	6.02802e-06	3.81279e-05	0	0	0	0	2.59624e-06	0	0	0	0	4.29923e-05	0	0.000582729	0	0	0	7.21573e-07	0	2.66965e-06
AC005702.2	0	1.45896e-05	0	0	0	0	0	0	0	0	0	0	0	0	0	0	0	0	0	5.50197e-06	0	0	0	0	0	0	0	0	0	0	0	0	0	0	0	0	0	0	0	6.84392e-06	0	0	0	0	0	0	0	0	0
AC005703.1	0	0	0	0	0	0	0	0	0	0	0	0	0	0	0	0	0	0	0	0	0	0	0	0	0	0	0	0	0	0	0	0	0	0	0	0	0	0	0	0	0	0	0	0	0	0	0	0	0
AC005703.2	0	0	0	0	0	0	0	0	0	0	0	0	0	0	0	0	0	0	0	0	0	0	0	0	0	0	0	0	0	0	0	0	0	0	0	0	0	0	0	0	0	0	0	0	0	0	0	0	0
AC005703.4	0	0	0	0	0	0	0	0	0	0	0	0	0	0	0	0	0	0	0	0	0	0	0	0	0	0	0	0	0	0	0	0	0	0	0	0	0	0	0	0	0	0	0	0	0	0	0	0	0
AC005722.2	0	0	0	0	0	0	0	0	0	0	0	0	0	0	0	0	0	0	0	0	0	0	0	0	0	0	0	0	0	0	0	0	0	0	0	0	0	0	0	0	0	0	0	0	0	0	7.21573e-07	0	0
AC005725.1	0	0	0	0	0	0	0	0	0	0	0	0	0	0	0	0	0	0	0	0	0	0	0	0	0	0	0	0	2.60551e-06	3.01401e-07	0	0	0	0	0	0	0	0	4.82952e-05	0	0	0.000125707	0	0	0	0	0	0	0
AC005726.2	0	0	0	0	0	0	0	0	0	0	0	0	0	0	0	0	0	0	0	0	0	0	0	0	0	0	0	0	0	0	0	0	0	0	0	0	0	0	0	0	0	0.000125707	0	0	0	0	0	0	0
AC005753.1	0	0	0	0	0	0	0	0	0	0	0	0	0	0	0	0	0	0	0	0	0	0	0	0	0	0	0	9.01848e-07	0	6.02802e-07	0	0	0	0	0	0	0	0	0	0	0	0	0	0	0	0	0	0	0
AC005772.1	0	0	0	0	0	0	0	0	0	0	0	0	0	0	0	0.000106712	0	0	0	0	0	0	0	0	0	0	1.93513e-05	0	0	0	0	0	0	0	0	0	0	0	0	0	0	0	0	0	0	0	0	0	0
AC005776.2	0	0	0	0	0	0	0	0	0	0	0	0	0	0	0	0	0	0	0	0	0	0	0	0	0	0	1.93513e-05	0	0	0	0	6.43476e-06	0	0	0	0	0	0	0	0	0	0	0	0	0	0	0	0	0
AC005786.2	0	0	0	0	0	0	0	0	0	1.26512e-06	0	0	0	0	0	0	0	0	0	0	1.82439e-06	0	0	0	0	0	0	0	0	0	0	0	0	0	0	8.65413e-07	0	0	0	0	0	0	0	0	0	0	0	0	0
AC005808.1	0	0	0	0	0	0	0	0	0	0	0	0	0	0	0	0	0	0	0	0	0	0	0	0	0	0	0	0	0	0	0	0	0	0	0	0	0	0	0	0	0	0	0	0	0	0	0	0	0
AC005823.1	0	7.2948e-06	0	0	0	0	0	0	0	0	0	0	0	0	0	0	0	0	0	0	0	0	0	0	0	0	0	0	0	0	0	0	0	0	0	0	0	0	0	0	0	0	0	0	0	0	0	0	0
AC005823.2	0	0	0	0	0	0	0	0	0	0	0	0	0	0	0	0	0	0	0	0	0	0	0	0	0	0	0	0	0	0	0	0	0	0	0	0	0	0	0	0	0	0	0	0	0	0	0	0	0
AC005828.4	0	0	0	0	0	0	0	0	0	0	0	0	0	0	0	0	0	0	0	0	0	0	0	0	0	0	0	0	0	0	0	0	0	0	0	0	0	0	0	0	0	0	0	0	0	0	0	0	0
AC005828.5	0	0	0	0	0	0	0	0	0	0	0	0	0	0	0	0	0	0	0	0	0	0	0	0	0	0	0	0	0	0	0	0	0	0	0	0	0	0	0	0	0	0	0	0	0	0	0	0	0
AC005832.4	3.11178e-06	0.00016778	0	0	0	0	0	0	5.82683e-05	1.26512e-06	1.80457e-05	0	1.69995e-06	0	0	0	0.000100438	0	0	3.02608e-05	0	0	0	0	0	0	0	0	2.60551e-05	2.07967e-05	0	0	0	0	4.34584e-05	1.73083e-06	0	0	0	0	0	0	0	0	0	0	4.76238e-05	0	5.33931e-06
AC005833.1	6.22357e-05	5.10636e-05	1.69473e-06	0	0	0	0	0	6.62139e-05	1.26512e-06	1.80457e-05	0	1.69995e-06	0	0	0	0.000100438	0	0	3.02608e-05	0	1.00663e-05	0	0	2.12298e-05	0	7.74054e-05	0	2.08441e-05	3.22499e-05	3.81279e-05	0	0	0	4.34584e-05	1.73083e-06	0	0	4.82952e-05	0	0	0	2.09615e-06	0	0	0	0.000168127	0	5.33931e-06
AC005833.2	0	1.45896e-05	0	0	0	0	0	0	0	0	0	0	0	0	0	0	0	0	9.34317e-05	0	0	0	0	0	0	0	0	0	0	0	0	0	0	6.03974e-05	0	0	0	0	0	0	0	0	0	0	3.46053e-06	0	0	0	0
AC005837.2	0	7.2948e-06	0	3.14347e-06	0	0	0	0	2.64856e-06	2.53023e-06	9.02283e-06	0	5.09986e-06	0	0	0	0	2.75503e-06	0	0	5.47318e-06	0	0	0	0	0	0	3.06628e-05	7.81653e-06	7.23362e-06	0	0	0	0	0	1.73083e-06	0	0	0	0	0	0	0	0	0	0	0	0	0
AC005838.2	0	0	0	0	0	0	0	0	0	0	0	0	0	0	0	0	0	0	0	0	0	0	0	0	0	0	0	0	0	0	0	0	0	0	0	0	0	0	0.000144886	0	0	0	0	0	0	0	0	0	0
AC005840.3	0	0	0	0	0	0	0	0	0	0	0	0	0	0	0	0	0	0	0	0	0	0	0	0	0	0	0	0	0	0	0	0	0	0	0	8.65413e-07	0	5.16863e-06	0	0	0	0	1.04807e-06	0	0	0	0	5.81051e-06	0
AC005845.1	0	0	0	0	0	0	0	0	0	0	0	0	0	0	0	0	0	0	0	0	0	0	0	0	0	0	0	0	0	0	0	0	0	0	0	0	0	0	0	0	0	0	0	0	0	0	0	0	0
AC005858.1	0	0	0	0	0	0	0	0	0	0	0	0	0	0	0	0	0	0	0	0	0	0	0	0	0	0	0	0	0	0	0	0	0	0	0	0	0	0	0	0	0	0	0	0	0	0	0	0	0
AC005863.1	0	0	0	0	0	0	0	0	0	0	0	0	0	0	0	0	0	0	0	0	0	0	0	0	0	0	0	0	0	0	3.46617e-06	0	0	0	0	0	0	0	0	0	0	0	0	0	0	0	0	0	0
AC005865.1	0	0	0	0	0	0	0	0	0	0	0	0	0	0	0	0	0	0	0	0	0	0	0	0	0	0	0	0	2.60551e-06	0	0	0	0	6.03974e-05	0	0	0	0	0.000193181	0	0	0	0	0	0	0	0	0	0
AC005871.1	0	0	0	0	0	0	0	0	0	0	0	0	0	0	0	0	0	0	0	0	0	0	0	0	0	0	0	0	0	0	0	0	0	0	0	0	0	0	0	0	0	0	0	0	0	0	0	0	0
AC005871.2	0	7.2948e-06	0	0	0	0	0	0	0	0	0	0	0	0	0	0	0	0	0	0	0	0	0	0	0	0	0	0	0	0	0	0	0	0	0	0	0	0	0	0	0	0	0	0	0	0	0	0	0
AC005899.1	0	0	0	0	0	0	0	0	0	0	0	0	0	0	0	0	0	0	0	0	0	0	0	0	0	0	0	0	0	0	0	0	0	0	0	0	0	0	0	0	0	0	0	0	0	0	0	0	0
AC005899.3	0	0	0	0	0	0	0	0	0	0	0	0	0	0	0	0	0	0	0	0	0	0	0	0	0	0	0	0	0	0	0	0	0	0	0	0	0	0	0	0	0	0	0	0	0	0	0	0	0
AC005899.5	0.000248943	0	2.37262e-05	3.14347e-05	0.000178164	0.000433351	0	0	0.000190696	5.44e-05	6.31598e-05	1.26059e-06	0.000147896	7.92749e-05	9.92851e-05	0	2.86965e-05	1.65302e-05	0.000186863	0.000162308	0.000180615	1.00663e-05	0	0	0.000314054	0.000507026	0	0.000561851	2.08441e-05	2.95373e-05	6.93234e-05	0	4.41677e-05	6.03974e-05	0	1.0385e-05	0	7.23608e-05	0	6.84392e-06	2.14961e-05	0	2.09615e-06	0	0.00084437	0	5.70043e-05	5.81051e-06	7.74199e-05
AC005899.6	0	0	0	0	3.56328e-05	0	0	0	5.29712e-06	2.53023e-06	0	0	0	0	0	0	0	0	0	5.50197e-06	0	0	0	0	1.46412e-06	0	0	1.8037e-06	0	3.31541e-06	0	0	0	6.03974e-05	0	1.73083e-06	0	0	0	6.84392e-06	0	0	0	0	6.92106e-06	0	0	0	0
AC005899.7	0	0	0	6.28694e-06	0	0	0	0	5.29712e-06	7.5907e-06	9.02283e-06	0	0	0	0	0	0	0	0	2.75099e-06	0	0	0	0	7.32061e-07	0	0	0	0	6.02802e-06	0	0	0	0	0	1.73083e-06	0	0	0	0	0	0	2.09615e-06	1.51948e-05	3.46053e-06	0	2.88629e-06	0	1.33483e-06
AC005909.1	0	0	0	0	0	0	0	0	0	0	0	0	0	0	0	0	0	0	0	0	0	0	0	0	0	0	0	0	0	0	0	0	0	0	0	0	0	0	0	0	0	0	0	0	0	0	0	0	0
AC005920.1	0	7.2948e-06	1.69473e-06	0	0	0	0	0	0	1.26512e-06	0	0	0	0	0	0	0	0	0	0	0	0	0	0	0	0	0	9.01848e-07	0	6.02802e-07	0	0	0	0	0	0	0	0	9.65904e-05	0	0	0	0	0	0	0	2.16472e-06	0	0
AC005920.3	0	0	0	0	0	0	0	0	0	0	0	0	0	0	9.92851e-05	0	0	0	0	0	0	0	0	0	0	0	0	0	0	0	0	0	0	0	0	0	0	0	0	0	0	0	0	0	0	0	3.60787e-06	0	0
AC005920.4	0	0	0	0	0	0	0	0	0	0	0	0	0	0	0	0	0	0	0	0	0	0	0	0	0	0	0	0	0	0	0	0	0	0	0	0	0	0	0	0	0	0	0	0	0	0	0	0	0
AC005943.1	0.00216891	0.00525955	0.000918541	0.000232617	3.56328e-05	0	0.0016049	0	7.94567e-05	7.33768e-05	0.000397004	3.78177e-06	0.00035529	0.000422799	9.92851e-05	0	0.000674367	6.06107e-05	0	0.00022283	0.000651309	0.0019126	0.000194069	0.000323799	0.000942894	0.000434594	0.000270919	0.00108492	0.0039265	0.000356557	0.00305023	0.000649911	4.41677e-05	6.03974e-05	0.000173834	5.88481e-05	0.000250459	0.000982039	0	0.000451699	0.000171969	0	0.00222506	6.07792e-05	0.00294145	0.00498826	0.000303782	1.1621e-05	0.000106786
AC005972.1	0	0	0	0	0	0	0	0	0	0	0	0	0	0	0	0	0	0	0	0	0	0	0	0	0	0	0	0	0	0	3.46617e-06	0	0	0	0	0	0	0	0	0	0	0	0	0	0	0	0	0	0
AC005993.1	0	0	0	0	0	0	0	0	0	0	0	0	0	0	0	0	0	0	0	0	0	0	0	0	0	0	0	0	0	0	0	0	0	0	0	0	0	0	0	0	0	0	0	0	0	0	0	0	0
AC005999.1	0	0	0	0	0	0	0	0	0	0	0	0	0	0	0	0	0	0	0	0	0	0	0	0	0	0	0	0	0	0	0	0	0	0	0	0	0	0	0	0	0	0	0	0	0	0	0	0	0
AC006007.1	0	0	0	0	0	0	0	0	0	0	0	0	0	0	0	0	0	0	0	0	0	0	0	0	0	0	0	0	0	0	0	0	0	0	0	0	0	0	0	0	0	0	0	0	0	0	0	0	0
AC006013.1	0	0	0	0	0	0	0	0	0	0	0	0	0	0	0	0	0	0	0	0	0	0	0	0	0	0	0	0	0	0	0	0	0	0	0	0	0	0	0	0	0	0	0	0	0	0	0	0	0
AC006030.1	3.11178e-06	0	0	0	0	0	0	0	0	1.26512e-06	9.02283e-06	0	0	0	0	0	0	0	0	2.75099e-06	0	0	0	0	0	0	1.93513e-05	0	5.99267e-05	9.04202e-07	0	0	0	0	0	0	0.000166973	0	0	6.84392e-06	0	0.000125707	0	0	0	0	7.21573e-07	0	0
AC006033.2	0	0	0	0	0	0	0	0	2.64856e-06	1.26512e-06	0	0	0	0	0	0	0	0	0	5.50197e-06	0	0	0	0	0	0	0	2.70554e-06	2.60551e-06	9.04202e-07	0	0	0.000132503	0	0	0	0	0	0	0	0	0	0	0	0	0	0	0	0
AC006037.1	0	0	0	0	0	0	0	0	0	0	0	0	0	0	0	0	0	0	0	0	0	0	0	0	0	0	0	0	0	0	0	0	0	0	0	0	0	0	0	0	0	0	0	0	0	0	0	0	0
AC006041.1	0	0	0	0	0	0	0	0	0	0	0	0	0	0	0	0	0	0	0	0	0	0	0	0	0	0	0	0	0	0	0	0	0	0	0	0	0	0	0	0	0	0	0	0	0	0	0	0	0
AC006055.1	0	7.2948e-06	0	0	0	0	0	0	0	0	0	0	0	0	0	0	0	0	0	0	0	0	0	0	0	0	0	0	0	0	0	0	0	0	0	0	0	0	0	0	0	0	0	0	0	0	0	0	0
AC006058.1	0	0	1.69473e-06	0	0	0	0	0	0	0	0	0	0	0	0	0	0	0	0	0	0	0	0	0	0	0	0	9.01848e-07	0	0	0	0	0	0	0	0	0	0	0	0	0	0	0	0	0	0	1.44315e-06	0	0
AC006058.2	0	0	0	0	0	0	0	0	0	0	0	0	0	0	0	0	0	0	0	0	0	0	0	0	0	0	0	9.01848e-07	0	0	0	0	0	0	0	0	0	0	0	0	0	0	0	0	0	0	0	0	0
AC006058.3	0	0	0	0	0	0	0	0	0	0	0	0	0	0	0	0	0	0	0	0	0	0	6.46897e-06	0	0	0	0	0	0	0	0	0	0	0	0	0	0	0	0	0	0	0	0	0	0	0	0	0	0
AC006063.2	0	0	0	0	0	0	0	0	0	0	0	0	0	0	0	0	0	0	0	0	0	0	0	0	0	0	0	0	0	0	0	0	0.000176671	0	0	0	0	0	0	0	0	0	0	0	0	0	0	0	0
AC006065.3	0	0	0	0	0	0	0	0	0	0	0	0	0	0	0	0	0	0	0	0	0	0	0	0	0	0	0	0	0	0	0	0	0	0	0	0	0	0	0	0	0	0	0	0	0	0	0	0	0
AC006065.4	0	0	0	0	0	0	0	0	0	0	0	0	0	0	0	0	0	0	0	0	0	0	0	0	0	0	0	0	0	0	0	0	0	0	0	0	0	0	0	0	0	0	0	0	0	0	0	0	0
AC006076.1	0	0	0	0	0	0	0	0	0	0	0	0	0	0	0	0	0	0	0	0	0	0	0	0	0	0	0	0	0	0	0	0	0	0	0	0	0	0	0	0	0	0	0	0	0	0	0	0	0
AC006111.1	0	0	0	0	0	0	0	0	0	0	0	0	0	0	0	0	0	0	0	0	0	0	0	0	0	0	0	0	0	3.01401e-07	0	0	0	0	0	0	0	0	0	0	0	0	0	0	0	0	0	0	0
AC006115.1	0	0	0	0	0	0	0	0	0	0	0	0	0	0	0	0	0	0	0	0	0	0	0	0	0	0	0	0	0	0	0	0	0	0	0	0	0	0	0	0	0	0	0	0	0	0	0	0	0
AC006116.9	0	0	0	0	0	0	0	0	0	0	0	0	0	0	0	0	0	0	0	0	0	0	0	0	0	0	0	0	0	3.01401e-07	0	0	4.41677e-05	0	0	0	0	0	0	0	0	0	0	0	0	0	0	0	0
AC006148.2	0	0	0	0	0	0	0	0	0	0	0	0	0	0	0	0	0	0	0	0	0	0	0	0	0	0	0	0	0	0	0	0	0	0	0	0	0	0	0	0	0	0	0	0	0	0	0	0	0
AC006157.1	0	0	5.08418e-06	0	0	0	0	0	0	0	0	0	0	0	0	0	0	0	0	0	0	0	0	0	0	0	0	9.01848e-07	0	0	0	0	0	0	0	0	0	0	0	0	0	0	0	0	0	0	0	0	0
AC006206.1	0	0	1.69473e-06	0	0	0	0	0	0	2.53023e-06	0	0	0	0	0	0	0	0	0	0	0	0	0	0	0	0	0	0	0	6.02802e-07	0	0	0	0	0	0	0	0	0	0	0	0	0	0	0	0	7.21573e-07	0	0
AC006206.2	0	0	0	0	0	0	0	0	5.29712e-06	0	0	0	0	0	0	0	0	0	0	0	0	0	0	0	0	0	0	0	0	0	3.46617e-06	0	0	0	0	0	0	0	0	0	0	0	0	0	3.46053e-06	0	0	0	0
AC006213.2	0	7.2948e-06	6.60943e-05	0	0	0	0	0	0	0	0	0	0	0	0	0	0	0	0	5.50197e-06	0	0.000382521	0	0	2.92824e-06	0	0	0.000159627	0	5.42521e-06	3.46617e-06	0	4.41677e-05	0	0	2.59624e-06	0	5.16863e-06	0	0	0	0	9.43266e-06	0	8.30527e-05	0	5.05101e-06	0	0
AC006238.1	0	0	0	0	0	0	0	0	0	0	0	0	0	0	0	0	0	0	0	0	0	0	0	0	0	0	0	0	5.21102e-06	0	0	0	0	0	0	0	0	0	0	0	0	0	0	0	0	0	0	0	0
AC006254.1	0	2.18844e-05	3.38945e-06	0	3.56328e-05	0	0	0	0.000190696	1.26512e-06	0	0	0	0	0	0	0	0	0	8.25296e-06	0	1.00663e-05	1.94069e-05	0.000215866	5.85649e-06	0	0	0	0	1.77826e-05	0	0	0	6.03974e-05	0	2.59624e-06	0.000250459	0	0	0	0	0	0	0	0	0	1.22667e-05	5.81051e-06	0
AC006262.2	0	7.2948e-06	0	0	0	0	0	0	0	0	0	0	0	0	0	0	0	0	0	0	0	0	0	0	0	0	0	0	0	0	0	0	0	0	0	0	0	0	0	0	0	0	0	0	0	0	0	0	0
AC006272.1	0	0	0	0	0	0	0	0	0	0	0	0	0	0	0	0	0	0	0	0	0	0	0	0	0	0	0	0	0	0	0	0	0	0	0	0	0	0	0	0	0	0	0	0	0	0	0	0	0
AC006273.1	0	7.2948e-06	0	0	0	0	0	0	0	0	9.02283e-06	0	0	0	0	0	0	0	0	0	0	0	0	0	0	0	0	0	0	0	0	0	0	0	0	0	0	0	0	0	0	0	0	0	0	0	0	0	0
AC006288.1	0	0	0	0	0	0	0	0	0	0	0	0	0	0	0	0	0	0	0	0	0	0	0	0	0	0	0	0	0	0	0	0	0	0	0	0	0	0	0	0	0	0	0	0	0	0	0	0	0
AC006296.1	0	0	0	0	0	0	0	0	0	0	0	0	0	0	0	0	0	0	0	0	0	0	0	0	0	0	0	0	0	0	0	0	0	0	0	0	0	0	0	0	0	0	1.04807e-06	1.51948e-05	0	0	0	0	0
AC006296.2	0	7.2948e-06	0	0	0	0	0	0	0	0	0	0	0	0	0	0	0	0	0	0	0	0	0	0	0	0	0	0	0	0	0	0	0	0	0	0	0	0	4.82952e-05	0	0	0	0	0	0	0	0	0	0
AC006305.1	0	0	0	0	0	0	0	0	0	0	0	0	0	0	0	0	0	0	0	0	0	0	0	0	0	0	0	0	0	0	6.93234e-06	0	4.41677e-05	0	0	0	0	5.16863e-06	0	0	0	0	0	0	0	0	0	0	0
AC006305.2	0	7.2948e-06	0	0	0	0	0	0	0	0	0	0	0	0	0	0	0	0	0	0	0	0	0	0	0	0	1.93513e-05	0	2.60551e-06	6.02802e-07	0	0	0	0	0	0	0	0	0	0	0	0	0	0	0	0	0	0	0
AC006305.3	0	0	0	0	0	0	0	0	0	0	0	0	0	0	0	0	0	0	0	0	0	0	0	0	0	0	0	0	0	0	0	0	0	0	0	0	0	0	0	0	0	0	0	0	0	0	0	0	0
AC006357.1	0	0	0	0	0	0	0	0	0	0	0	0	0	0	0	0	0	0	0	0	0	0	0	0	0	0	0	0	0	0	0	0	0	0	0	0	0	0	0	0	0	0	0	0	0	0	0	0	0
AC006369.2	0	0	0	0	0	0	0	0	0	0	0	0	0	0	0	0	0	0	0	0	0	0	0	0	0	0	0	0	0	0	0	0	0	0	0	0	0	0	0	0	0	0	0	0	0	0	0	0	0
AC006372.1	0	7.2948e-06	0	0	0	0	0	0	0	0	0	0	0	0	0	0	0	0	0	0	0	0	0	0	0	0	0	0	0	0	0	0	0	0	0	0	0	0	0	0	0	0	0	0	0	0	0	0	0
AC006372.3	0	0	0	6.28694e-06	0	0	0	0	0	1.26512e-06	0	0	0	0	0	0	0	0	0	0	0	0	0	0	0	0	0	0	5.21102e-06	0	0	0	0	0	0	0	0	0	0	0	0	0	1.04807e-06	0	0	0	0	0	0
AC006441.4	0	0	0	0	0	0	0	0	0	0	0	0	0	0	0	0	0	0	0	0	0	0	0	0	0	0	0	0	0	0	0	0	0	0	0	0	0	0	0.000289771	0	0	0	0	0	0	0	0	0	0
AC006449.9	0	0	0	0	0	0	0	0	2.64856e-06	0	0	0	0	0	0	0	0	0	0	0	0	0	0	0	0	0	0	0	0	3.01401e-07	0	0	0	0	0	0	0	0	0	0	0	0	0	0	0	0	2.88629e-06	0	0
AC006453.2	0	0	1.69473e-06	0	0	0	0	0	0	0	0	0	0	0	0	0	0	0	0	0	0	0	0	0	0	0	0	0	0	0	0	0	0	0	0	0	0	0	0	0	0	0	0	0	0	0	0	0	0
AC006455.1	0	0	0	0	0	0	0	0	0	0	0	0	0	0	0	0	0	0	0	0	0	0	0	0	0	0	0	0	0	0	0	0	0	0	0	0	0	0	0	0	0	0	0	0	0	0	0	0	0
AC006455.4	0	0	0	0	0	0	0	0	0	0	0	0	0	0	0	0	0	0	0	0	0	0	0	0	0	0	0	0	0	0	0	0	0	0	0	0	0	0	0	0	0	0	0	0	0	0	0	0	0
AC006458.1	0	0	0	0	0	0	0	0	0	0	0	0	0	0	0	0	0	0	0	0	0	0	0	0	0	0	0	0	0	0	0	0	0	0	0	0	0	0	0	0	0	0	0	0	0	0	0	0	0
AC006480.2	0	1.45896e-05	1.69473e-06	0	0	0	0	0	0	0	0	0	0	0	0	0	0	0	0	0	0	0	0	0	0	0	0	0	0	6.02802e-07	3.46617e-06	0	0	0	0	0	0	0	0	0	0	0.000125707	0	0	0	0	0	0	0
AC006482.1	0	0	0	0	0	0	0	0	0	0	0	0	0	0	0	0	0	0	0	0	0	0	0	0	0	0	0	0	0	0	0	0	0	0	0	0	0	0	0	0	0	0	0	0	0	0	0	0	0
AC006486.1	0	0	0	0	0	0	0	0.000310142	2.64856e-06	0	0	0	1.69995e-06	8.80832e-06	0	0	0	0	0	0	7.29758e-06	0	0	0	0	0	0	0	0	0	0	0	0	0	0	0	0	0	0	0	0	0	0	0	0	0	7.21573e-07	0	0
AC006504.1	0	1.45896e-05	0	0	0	0	0	0	0	0	0	0	0	0	0	0	0	0	0	0	0	0	0	0	0	0	0	0	0	6.02802e-07	0	0	0	0	0	8.65413e-07	0	0	0	0	0	0.000125707	0	0	0	0	0	0	0
AC006504.2	0	0	0	0	0	0	0	0	0	0	0	0	0	0	0	0	0	0	0	0	0	0	0	0	0	0	0	0	0	0	0	0	0	0	0	0	0	0	0	0	0	0	0	0	0	0	0	0	0
AC006504.5	3.11178e-06	2.91792e-05	6.7789e-06	0	0	0	0	0	0	0	9.02283e-06	0	3.3999e-06	8.80832e-06	0	0	0	0	9.34317e-05	5.50197e-06	0	0	0	0	0	0	1.93513e-05	0	0	3.61681e-06	6.93234e-06	6.43476e-06	0	0	0	5.19248e-06	0	0	0.000193181	0	0	0	1.04807e-06	0	0	5.86854e-05	7.21573e-07	0	4.00448e-06
AC006511.4	3.11178e-06	7.2948e-06	3.38945e-06	3.14347e-06	0	6.93361e-05	3.73232e-05	0	1.05942e-05	2.53023e-06	0	2.01694e-05	6.79981e-06	0	0	0	7.17412e-06	2.75503e-06	0	5.50197e-06	9.12197e-06	0	6.46897e-06	0	9.51679e-06	0	0	9.92033e-06	1.56331e-05	8.13782e-06	1.03985e-05	6.43476e-06	0	0	0	8.65413e-07	0	0	0	6.84392e-06	0	0	2.20095e-05	0	1.03816e-05	0	1.08236e-05	0	1.33483e-06
AC006538.2	0	0	0	0	0	0	0	0	0	0	0	0	3.3999e-06	0	0	0	0	0	0	0	0	0	0	0	0	0	0	0	0	0	0	0	0	0	0	0	0	0	0	0	0	0	0	0	0	5.86854e-05	0	0	0
AC006946.2	0	0	1.69473e-06	0	0	0	0	0	0	0	0	0	0	0	0	0	0	0	0	0	0	0	0	0	0	0	0	0	0	0	0	0	0	0	0	0	0	0	0	0	0	0	0	0	0	0	0	0	0
AC006946.3	0	0	0	0	0	0	0	0	0	0	0	0	0	0	0	0	0	0	0	0	0	0	0	0	0	0	0	0	2.60551e-06	0	0	0	0	0	0	0	0	0	0	0	0	0	0	0	0	0	0	0	0
AC006967.2	0	0	0	0	0	0	0	0	0	0	0	0	0	0	0	0	0	0	0	0	0	0	0	0	0	0	0	0	0	0	0	0	0	0	0	0	0	0	0	0	0	0	0	0	0	0	0	0	0
AC006967.3	0	0	0	0	0	0	0	0	0	0	0	0	0	0	0	0	0	0	0	0	0	0	0	0	0	0	0	0	0	0	0	0	0	0	0	0	0	0	0	0	0	0	0	0	0	0	0	0	0
AC006974.1	0	0	0	0	0	0	0	0	0	0	0	0	0	0	0	0	0	0	9.34317e-05	0	0	0	0	0	0	0	0	0	0	6.02802e-07	0	0	0	0	0	0	0	0	0	0	0	0	0	0	0	0	0	0	0
AC006974.2	0	0	0	0	0	0	0	0	0	0	0	0	0	0	0	0	0	0	0	0	0	0	0	0	0	0	0	0	0	0	0	0	0	0	0	0	0	0	0	0	0	0	0	0	0	0	0	0	0
AC006978.2	9.02418e-05	0	0	0	7.12657e-05	0	0	0	0	1.26512e-06	0	0	6.79981e-06	0	0	0	0	2.75503e-06	0	0	0	0	0	0	5.85649e-06	0	0	2.25462e-05	0	3.01401e-06	3.46617e-06	0	0	0	0	1.73083e-06	0	0	4.82952e-05	0	0	0	0	0	0	0	4.32944e-06	0	1.46831e-05
AC007001.1	0	0	0	0	0	0	0	0	0	0	0	0	0	0	0	0	0	0	0	0	0	0	0	0	0	0	0	0	0	0	0	0	0	0	0	0	0	0	0	0	0	0	0	0	0	0	0	0	0
AC007029.1	0	0	0	0	0	0	0	0	0	0	0	0	0	0	0	0	0	0	0	0	0	0	0	0	0	0	0	0	0	0	0	0	0	0	0	0	0	0	0	0	0	0	0	0	0	0	0	0	0
AC007036.1	0	0	0	0	0	0	0	0	0	0	0	0	0	0	0	0	0	0	0	0	0	0	0	0	0	0	0	0	0	0	0	0	0	0	0	0	0	0	0	0	0	0	0	0	0	0	2.16472e-06	5.81051e-06	0
AC007040.2	0	7.2948e-06	0	6.28694e-06	3.56328e-05	0	0	0	2.64856e-06	0	0	0	0	0	0	0	0	0	0	0	0	0	0	0	0	0	0	0	0	0	0	0	0	0	0	0	0	0	0	0	0	0	0	0	0	0	0	0	0
AC007064.2	0	0	0	0	0	0	0	0	0	0	0	0	0	0	0	0	0	0	0	0	0	0	0	0	0	0	0	0	0	0	0	0	0	0	0	0	0	0	0	0	0	0	0	0	0	0	0	0	0
AC007091.1	0	0	0	0	0	0	0	0	0	0	0	0	0	0	0	0	0	0	0	0	0	0	0	0	0	0	0	0	0	0	3.46617e-06	0	0	0	0	0	0	0	0	0	0	0	0	0	0	0	0	0	0
AC007100.1	0	0	0	0	0	0	0	0	0	0	0	0	0	0	0	0	0	0	0	0	0	0	0	0	0	0	0	0	0	0	0	0	0	0	0	0	0	0	0	0	0	0	0	0	0	0	0	0	0
AC007106.1	3.11178e-06	0	0	0	0	1.7334e-05	0	0	0	0	0	0	0	8.80832e-06	0	0	0	0	0	0	0	0	0	0	0	0	0	0	0	0	0	0	0	0	0	0	0	0	0	0	0	0	0	0	0	0	0	0	0
AC007114.1	0	7.2948e-06	8.47363e-06	3.14347e-06	0	0	0	0	2.64856e-06	8.85582e-06	9.02283e-06	0	1.69995e-06	1.76166e-05	0	0	2.86965e-05	0	0	1.10039e-05	1.82439e-06	2.01327e-05	6.46897e-06	5.39665e-05	2.92824e-06	0	1.93513e-05	4.50924e-06	2.60551e-06	4.52101e-06	1.38647e-05	3.21738e-05	0	0	0	6.92331e-06	0	0	0	0	0	0	2.09615e-06	0	1.03816e-05	0	2.88629e-06	0	4.00448e-06
AC007126.1	0	7.2948e-06	0	0	0	0	0	0	0	0	0	0	0	0	0	0	0	0	9.34317e-05	0	0	0	0	0	0	0	0	0	0	0	0	0	0	0	0	0	0	0	4.82952e-05	0	0	0	0	0	0	0	0	0	0
AC007128.2	0	0	0	0	0	0	0	0	0	0	0	0	0	0	0	0	0	0	0	0	0	0	0	0	0	0	0	9.01848e-07	0	0	0	0	0	0	0	0	0	0	9.65904e-05	0	0	0	0	0	0	0	0	0	0
AC007159.1	0	7.2948e-06	0	0	0	0	0	0	0	0	0	0	0	0	0	0	0	0	0	0	0	0	0	0	0	0	0	0	0	0	0	0	0	0	0	0	0	0	0	0	0	0	0	0	0	0	0	0	0
AC007179.1	0	0	0	0	0	0	0	0	0	0	0	0	0	0	0	0	0	0	0	0	0	0	0	0	0	0	0	0	0	0	0	0	0	0	0	0	0	0	0	0	0	0	0	0	0	0	0	0	0
AC007179.2	0	0	0	0	0	0	0	0	2.64856e-06	0	0	0	0	0	0	0	0	0	0	0	0	0	0	0	0	0	0	0	0	0	0	0	0	0	0	0	0	0	4.82952e-05	0	0	0	0	0	0	0	0	0	0
AC007192.1	0.000538339	0.0040705	0.000606712	0.000606689	3.56328e-05	0.000884035	0.000895756	5.16903e-05	0.000601223	0.000412428	9.92511e-05	0.00594494	0.00112877	0.000202591	9.92851e-05	0	5.73929e-05	9.64262e-05	0.000186863	0.000536442	0.000545494	0.000362388	0.000219945	0.000323799	0.00379793	0.000108648	0.000270919	0.00748714	0.000794681	0.00029266	7.62557e-05	0.00348764	0.000220838	0.000120795	0.00130375	0.000450015	0.000417432	0.00151958	4.82952e-05	0.000417479	0.000214961	0	0.00145368	0.000121558	0.000799383	0.000176056	0.00074755	0.000156884	0.000166853
AC007218.1	0	0	0	0	0	0	0	0	0	0	0	0	0	0	0	0	0	0	0	0	0	0	0	0	0	0	0	0	0	3.01401e-07	0	0	0	0	0	0	0	0	0	0	0	0	0	1.51948e-05	0	0	0	0	0
AC007220.1	0	0	0	0	0	0	0	0	0	0	0	0	0	0	0	0	0	0	0	0	0	0	0	0	0	0	0	0	0	0	0	0	0	0	0	0	0	0	0	0	0	0	0	0	0	0	0	0	0
AC007221.1	0	0	0	0	0	0	0	0	0	0	0	0	0	0	0	0	0	0	0	0	0	0	0	0	0	0	0	0	0	0	0	0	0	0	0	0	0	0	0	0	0	0	0	0	0	0	0	0	0
AC007240.1	0	7.2948e-06	0	0	0	0	0	0	0	0	0	0	0	0	0	0	0	0	0	0	0	0	0	0	0	0	0	0	0	0	0	0	0	0	0	0	0	0	0	0	0	0	0	0	0	0	0	0	0
AC007272.1	0	0	0	0	0	0	0	0	0	0	0	0	0	0	0	0	0	0	0	0	0	0	0	0	0	0	0	0	0	0	3.46617e-06	0	0	0	0	0	0	0	0	0	0	0	0	0	0	0	0	0	0
AC007326.2	0	1.45896e-05	0	0	0	0	0	0	0	0	0	0	0	0	0	0	0	0	0	0	0	0	0	0	0	0	0	0	0	0	0	0	0	0	0	0	0	0	0	0	0	0	0	0	0	0	0	0	0
AC007326.4	0	0	0	0	0	0	0	0	0	0	0	0	0	0	0	0	0	0	0	0	0	0	0	0	0	0	0	0	0	0	0	0	0	0	0	0	0	0	0	0	0	0	0	0	0	0	0	0	0
AC007333.1	0	0	0	0	0	0	0	0	2.64856e-06	0	0	0	0	0	0	0	0	0	0	0	0	0	0	0	0	0	0	0	0	0	0	0	0	0	0	0	0	0	0	0	0	0	0	0	0	0	0	0	0
AC007333.2	0	0	0	0	0	0	0	0	0	0	0	0	0	0	0	0	0	0	0.000186863	0	0	0	0	0	0	0	0	0	0	0	0	0	0	0	0	0	0	0	0	0	0	0.000502828	0	0	0	0	0	0	0
AC007336.1	3.11178e-06	0	0	0	0	0	0	0	0	3.79535e-06	0	0	1.35996e-05	0	0	0	7.17412e-06	0	0	0	0	0	0	0	1.39092e-05	0	0	0	2.60551e-06	4.52101e-06	0	0	0	0	0	8.65413e-07	0	0	0	0	0	0	0	0	0	0	7.21573e-07	0	1.46831e-05
AC007336.2	0	0	0	0	0	0	0	0	0	0	0	0	0	0	0	0	0	0	0	0	0	0	0	0	0	0	0	0	0	0	0	2.5739e-05	0	0	0	0	0	0	0	0	0	0	0	0	0	0	0	0	0
AC007342.4	0	3.6474e-05	0	0	0	0	0	0	2.64856e-06	1.26512e-06	0	0	0	0	0	0	0	0	0	0	0	0	0	0	0	0	0	0	2.60551e-06	3.01401e-07	6.93234e-06	0	0	0	0	0	0	0	0	0	0	0.000125707	0	0	0	0	0	0	0
AC007342.5	0	0	1.69473e-06	0	0	0	0	0	0	5.06047e-06	0	0	0	0	0	0	0	2.75503e-06	0	2.75099e-06	0	0	0	0	1.46412e-06	0	0	9.01848e-07	1.0422e-05	1.8084e-06	0	2.5739e-05	0	0	0	0	0	5.16863e-06	0	6.84392e-06	0	0	0	0	0	5.86854e-05	1.44315e-06	0	0
AC007349.1	0	0	0	0	0	0	0	0	0	0	0	0	0	0	0	0	0	0	0	2.75099e-06	0	0	0	0	0	0	0	0	0	0	0	0	0	0	0	0	0	0	0	0	0	0	0	0	0	0	0	0	0
AC007349.3	0	0	0	0	0	0	0	0	0	0	0	0	0	0	0	0	0	0	0	0	0	0	0	0	0	0	0	0	0	0	0	0	0	0	0	0	0	0	0	0	0	0	0	0	0	0	0	0	0
AC007349.4	0	0	0	0	0	0	0	0	0	0	0	0	0	0	0	0	0	0	0	0	0	0	0	0	0	0	0	0	0	0	0	0	0	0	0	0	0	0	4.82952e-05	0	0	0	0	0	0	0	0	0	0
AC007359.1	0	0	0	0	0	0	0	0	0	0	0	0	0	0	0	0	0	0	0	0	0	0	0	0	0	0	0	0	0	0	0	0	0	0	0	0	0	0	0	0	0	0	0	0	0	0	0	0	0
AC007365.1	3.11178e-06	2.18844e-05	0	0	0	0	0	0	0	1.26512e-06	0	0	1.69995e-06	0	0	0	0	0	0	0	0	0	0	0	0	0	0	9.01848e-07	5.21102e-06	1.2056e-06	0	0	0	0	0	0	0	0	0	0	0	0	0	0	0	0	0	0	0
AC007368.1	0	0	0	0	0	0	0	0	0	0	0	0	0	0	0	0	0	0	0	0	0	0	0	0	0	0	0	0	0	0	0	0	0	0	0	0	0	0	0	0	0	0	0	0	0	0	0	0	0
AC007370.1	0	0	1.69473e-06	0	0	0	0	0	0	0	0	0	0	0	0	0	0	0	0	0	0	0	0	0	0	0	0	0	0	0	0	0	0	0	0	0	0	0	0	0	0	0	0	0	0	0	0	0	0
AC007370.2	0	0	0	0	0	0	0	0	0	0	0	0	0	0	0	0	0	0	0	0	0	1.00663e-05	1.94069e-05	0	0	0	0	0	0	9.04202e-07	0	0	0	0	0	0	0	0	0	0	0	0	0	0	0	0	0	0	0
AC007375.2	6.22357e-06	0	0	0	0	0	0	0	0	0	0	0	1.69995e-06	0	0	0	7.17412e-06	0	0	0	7.29758e-06	0	0	0	0	0	0	0	7.81653e-06	3.01401e-07	0	3.21738e-05	0	0	0	0	0	1.03373e-05	0	0	0	0	0	0	0	0	0	0	0
AC007376.2	0	0	0	0	0	0	0	0	0	0	0	0	0	0	0	0	0	0	0	0	0	0	0	0	0	0	0	0	0	0	0	0	0	0	0	0	0	0	0	0	0	0	0	0	0	0	0	0	0
AC007381.1	0	7.2948e-06	0	0	0	0	0	0	0	0	0	0	0	0	0	0	0	0	0	0	0	0	0	0	0	0	0	0	0	0	0	0	0	0	0	0	0	0	0	0	0	0	0	0	0	0	0	0	0
AC007383.2	0	0	0	0	0	0	0	0	0	0	0	1.26059e-06	0	0	0	0	0	0	0	0	0	0	0	0	0	0	0	0	0	0	0	0	0	0	0	0	0	0	0	0	0	0	0	0	0	0	7.21573e-07	0	0
AC007383.4	0	0	0	0	0	0	0	0	0	0	0	0	0	0	0	0	0	0	0	0	0	0	0	0	7.32061e-07	0	0	0	0	0	0	0	0	0	0	0	0	0	0	0	0	0	0	0	0	0	0	0	0
AC007384.1	3.11178e-06	1.45896e-05	0	1.88608e-05	0	0	3.73232e-05	0	0.000185399	1.51814e-05	0	0	3.3999e-06	0	0	0	0	0	0	0	0	0	0	0	0	0	0	6.31294e-06	2.60551e-06	1.507e-06	0	1.93043e-05	8.83353e-05	0	0	0	0	5.16863e-06	9.65904e-05	0	0	0	0	0	0	0	0	0	1.33483e-06
AC007389.3	0	0	0	0	0	0	0	0	0	0	0	0	0	0	0	0	0	0	0	0	0	0	0	0	0	0	1.93513e-05	9.01848e-07	0	0	0	0	0	0	0	0	0	0	4.82952e-05	0	0	0	0	0	0	0	0	5.81051e-06	0
AC007389.5	0	0	0	0	0	0	0	0	0	0	0	0	0	0	0	0	0	0	0	0	0	0	0	0	0	0	0	0	0	0	0	0	0	0	0	0	0	0	0	0	0	0	0	0	0	0	0	0	0
AC007391.1	0	0	0	0	0	0	0	0	0	0	0	0	0	0	0	0	0	0	0	0	0	0	0	0	0	0	0	0	0	0	0	0	0	0	0	0	0	0	0	0	0	0	0	0	0	0	0	0	0
AC007402.1	0	0	0	0	0	0	0	0	0	0	0	0	0	0	0	0	0	0	0	0	0	0	0	0	0	0	0	0	0	0	0	0	0	0	0	0	0	0	0	0	0	0	0	0	0	0	0	0	0
AC007403.1	0	0	0	0	0	0	0	0	0	0	0	0	0	0	0	0	0	0	0	0	0	0	0	0	0	0	0	0	0	0	0	0	0	0	0	0	0	0	0	0	0	0	0	0	0	0	0	0	0
AC007405.1	0	0	0	0	0	0	0	0	0	0	0	1.26059e-06	0	0	0	0	0	0	0	0	0	0	0	0	0	0	0	0	0	0	0	0	0	0	0	0	0	0	0	0	0	0	0	0	0	0	0	0	0
AC007405.3	0	0	0	0	0	0	0	0	0	0	0	0	0	0	0	0	0	0	0	0	0	0	0	0	0	0	0	0	0	0	3.46617e-06	0	0	0	0	0	0	0	0	0	0	0.000125707	0	0	0	0	0	0	0
AC007406.3	0	0	0	0	0	0	0	0	0	0	0	0	0	0	0	0	0	0	0	0	0	0	0	0	0	0	1.93513e-05	0	0	0	3.46617e-06	0	0	0	0	0	0	0	0	0	0	0	0	0	0	0	0	0	0
AC007422.1	0	7.2948e-06	0	0	0	0	0	0	0	0	0	0	0	0	0	0	0	0	0	0	0	0	0	0	0	0	0	0	0	0	0	0	0	0	0	0	0	0	0	0	0	0	0	0	0	0	0	0	0
AC007423.1	0	0	0	0	0	0	0	0	0	0	0	0	0	0	0	0	0	0	0	0	0	0	0	0	0	0	0	0	0	0	0	0	0	0	0	0	0	0	0	0	0	0	0	0	0	0	0	0	0
AC007450.1	0	0	0	0	0	0	0	0	0	0	0	0	0	0	0	0	0	0	0	0	0	0	0	0	0	0	0	0	0	0	0	0	0	0	0	0	0	0	0	0	0	0	0	0	0	0	0	0	0
AC007463.1	0	0	0	0	0	0	0	0	0	0	0	0	0	0	0	0	0	0	0	0	0	0	0	0	0	0	0	0	0	0	0	0	0	0	0	0	0	0	0	0	0	0	0	0	0	0	0	0	0
AC007491.1	0	0	0	0	0	0	0	0	0	0	0	0	0	0	0	0	0	0	0	2.75099e-06	0	0	0	0	0	0	0	0	0	0	0	0	0	0	0	0	0	0	4.82952e-05	0	0	0	0	0	0	0	0	0	0
AC007493.1	0	7.2948e-06	0	0	0	0	0	0	0	0	0	0	0	0	0	0	0	0	0	0	0	0	0	0	0	0	0	0	0	0	0	0	0	0	0	0	0	0	4.82952e-05	0	0	0.000125707	0	0	0	0	0	0	0
AC007495.1	0	0	0	0	0	0	0	0	0	0	0	0	0	0	0	0	0	0	0	0	0	0	0	0	0	0	0	9.01848e-07	0	0	0	0	0	0	0	0	0	0	0	0	0	0	0	0	0	0	0	0	0
AC007513.1	0	0	0	0	0	0	0	0	0	0	0	0	0	0	0	0	0	0	0	0	0	0	0	0	0	0	0	0	0	0	0	0	0	0	0	0	0	0	0	0	0	0	0	0	0	0	0	0	0
AC007527.2	0	0	0	0	0	0	0	0	0	0	0	0	0	0	0	0	0	0	0	0	0	0	0	0	0	0	0	0	0	0	0	0	0	0	0	0	0	0	4.82952e-05	0	0	0	0	0	0	0	0	0	0
AC007529.1	0	0	0	0	0	0	0	0	0	0	0	0	0	0	0	0	0	0	0	0	0	0	0	0	0	0	0	0	0	0	0	0	0	0	0	0	0	0	0	0	0	0	0	0	0	0	0	0	0
AC007529.2	0	0	0	0	0	0	0	0	0	0	0	0	0	0	0	0	0	0	0	0	0	0	0	0	0	0	0	0	0	3.01401e-07	0	0	0	0	0	0	0	0	0	0	0	0	0	0	0	0	0	0	0
AC007557.1	0	0	0	0	0	0	0	0	0	0	0	0	0	0	0	0	0	0	0	0	0	0	0	0	0	0	0	0	0	0	0	0	0	0	0	0	0	0	0	0	0	0	0	0	0	0	0	0	0
AC007557.3	0	0	0	0	0	0	0	0	0	0	0	1.26059e-06	0	0	0	0	0	0	0	0	0	0	0	0	0	0	0	0	0	0	0	0	0	0	0	0	0	0	4.82952e-05	0	0	0	0	0	0	0	0	0	0
AC007563.1	0	0	0	0	0	0	0	0	0	0	0	0	0	0	0	0	0	0	0	0	0	0	0	0	0	0	0	0	0	3.01401e-07	0	0	0	0	0	0	0	0	0	0	0	0	0	0	0	0	0	0	0
AC007603.1	0	0	0	0	0	0	0	0	0	0	0	0	0	0	0	0	0	0	0	0	0	0	0	0	0	0	0	9.01848e-07	0	0	0	0	0	0	0	0	0	0	0	0	0	0	0	0	0	0	0	0	0
AC007611.1	0	7.2948e-06	0	3.14347e-06	0	0	0	0	0	1.26512e-06	0	0	0	0	0	0	0	0	0	0	0	0	0	0	0	0	0	9.01848e-07	2.60551e-06	9.04202e-07	3.46617e-06	0	0	0	0	0	0	0	0	0	0	0	0	0	0	0	0	0	0
AC007614.1	0	0	0	0	0	0	0	0	0	0	0	0	0	0	0	0	0	0	0	0	1.82439e-06	0	0	0	7.32061e-07	0	9.67567e-05	0	0	0	0	0	0	0	0	0	8.34864e-05	0	4.82952e-05	0	0	0	0	0	0	0	0	0	2.66965e-06
AC007614.2	0	7.2948e-06	0	0	0	0	0	0	0	0	0	0	0	0	9.92851e-05	0	0	0	0	0	0	0	0	0	0	0	1.93513e-05	0	0	0	0	0	0	0	0	0	0	0	4.82952e-05	0	0	0.000125707	0	0	0	0	7.21573e-07	0	0
AC007619.1	0	0	0	0	0	0	0	0	0	0	0	0	0	0	0	0	0	0	0	0	0	0	0	0	0	0	0	9.01848e-07	0	6.02802e-07	0	0	0	0	0	0	0	0	0	0	0	0	0	0	0	0	0	0	0
AC007631.1	0	0	0	0	0	0	0	0	0	0	0	0	0	0	0	0	0	0	0	0	0	0	0	0	0	0	0	0	0	0	0	0	0	0	0	0	0	0	0	0	0	0	0	0	0	0	0	0	0
AC007638.1	0	0	0	0	0	0	0	0	0	0	0	1.26059e-06	0	0	0	0	0	0	9.34317e-05	0	1.82439e-06	0	0	0	0	0	0	0	0	0	0	0	0	0	0	0	0	0	4.82952e-05	0	0	0	0	0	0	0	0	0	0
AC007639.1	0	0	0	0	0	0	0	0	0	0	0	0	0	0	0	0	0	0	0	0	0	0	0	0	0	0	0	0	0	0	0	0	0	0	0	0	0	0	0	0	0	0	0	0	0	0	0	0	0
AC007652.1	0	0	0	0	0	0	0	0	0	0	0	0	0	0	0	0	0	0	0	0	0	0	0	0	0	0	0	0	0	0	1.03985e-05	0	0	0	0	0	0	0	0	0	0	0	0	0	0	0	0	0	0
AC007656.1	0	0	0	0	0	0	0	0	0	0	0	0	0	0	0	0	0	0	9.34317e-05	0	0	0	0	0	0	0	0	0	0	0	3.46617e-06	0	0	0	0	0	0	0	0	0	0	0	0	0	0	0	0	0	0
AC007663.3	0	0	0	0	0	0	0	0	0	0	0	0	5.09986e-06	0	0	0	0	0	0	0	0	0	0	0	0	0	0	0	0	3.01401e-07	0	0	0	0	0	0	0	0	0	0	0	0	0	0	0	0	0	0	0
AC007673.1	0	0	3.38945e-06	0	0	0	0	0	0	3.79535e-06	0	0	0	0	0	0	0	0	0	0	0	0	0	0	0	0	0	0	0	9.04202e-07	0	3.86085e-05	0.000176671	0	0	5.19248e-06	0	1.03373e-05	0	0	0	0.00087995	0	0	0	0	5.77258e-06	0	0
AC007686.2	0	0	0	0	0	0	0	0	0	0	0	0	0	0	0	0	0	0	0	0	0	0	0	0	0	0	0	0	0	0	0	0	0	0	0	0	0	0	0	0	0	0	0	0	0	0	0	0	0
AC007687.1	0	0	0	0	0	0	0	0	0	0	0	0	0	0	0	0	0	0	0	0	0	0	0	0	0	0	0	0	0	0	0	0	0	0	0	0	0	0	0	0	0	0	0	0	0	0	0	0	0
AC007731.3	0	0	0	0	0	0	0	0	0	0	0	0	0	0	0	0	0	0	0	0	0	0	0	0	0	0	0	0	0	0	0	0	0	0	0	0	0	0	0	0	0	0	0	0	0	0	0	0	0
AC007731.5	0	0	0	0	0	0	0	0	0	0	0	0	0	0	0	0	0	0	0	0	0	0	0	0	0	0	0	0	0	0	0	0	0	0	0	0	0	0	0	0	0	0	0	0	0	0	0	0	0
AC007749.1	0	7.2948e-06	0	0	0	0	0	0	0	0	0	0	0	0	0	0	0	0	0	0	0	0	0	0	0	0	0	0	0	0	0	0	0	0	0	0	0	0	0	0	0	0	0	0	0	0	0	0	0
AC007785.1	0	0	0	0	0	0	0	0	0	0	0	0	0	0	0	0	0	0	0	0	0	0	0	0	0	0	0	0	0	0	0	0	0	0	0	0	0	0	0	0	0	0	0	0	0	0	0	0	0
AC007785.3	0	7.2948e-06	0	0	0	0	0	0	0	0	0	1.26059e-06	0	0	0	0	0	0	0	0	0	0	0	0	7.32061e-07	0	1.93513e-05	0	0	0	3.46617e-06	0	0	0	0	0	0	0	0	0	0	0	0	0	0	0	0	0	1.33483e-06
AC007786.1	0	0	0	0	0	0	0	0	0	0	0	0	0	0	0	0	0	0	0	0	0	0	0	0	0	0	0	0	0	0	0	0	0	0	0	0	0	0	0	0	0	0	0	0	0	0	0	0	0
AC007786.2	0	0	0	0	0	0	0	0	0	0	0	0	0	0	0	0	0	0	0	0	0	0	0	0	0	0	0	0	0	0	0	0	0	0	0	0	0	0	0	0	0	0	0	0	0	0	0	0	0
AC007786.3	0	0	0	0	0	0	0	0	0	0	0	0	0	0	0	0	0	0	0	0	0	0	0	0	0	0	0	0	0	0	0	0	0	0	0	0	0	0	0	0	0	0	0	0	0	0	0	0	0
AC007795.1	0	0	0	0	0	0	0	0	0	0	0	0	0	0	0	0	0	0	0	0	1.82439e-06	0	0	0	0	0	0	0	0	0	0	0	0	0	0	0	0	0	0	0	0	0	0	0	0	0	0	0	0
AC007823.1	0	0	0	3.14347e-06	0	0	0	0	0	1.26512e-06	0	0	0	0	0	0	0	0	0	0	0	0	0	0	0	0	0	0	0	0	0	0	0	0	0	0	0	0	0	0	0	0	0	0	3.46053e-06	0	0	0	0
AC007834.1	0	0	0	0	0	0	0	0	0	0	0	0	0	0	0	0	0	0	0	0	0	0	0	0	0	0	0	0	0	0	0	6.43476e-06	0	0	0	0	0	0	9.65904e-05	0	0	0	0	0	0	0	0	0	0
AC007848.1	0	0	0	0	0	0	0	0	0	0	0	0	0	0	0	0	0	0	0	0	0	0	0	0	0	0	0	0	0	0	0	0	0	0	0	0	0	0	0	0	0	0	0	0	0	0	0	0	0
AC007848.2	0	0	0	0	0	0	0	0	0	0	0	0	0	0	0	0	0	0	9.34317e-05	0	0	0	0	0	0	0	0	0	0	0	0	0	0	0	0	0	0	0	4.82952e-05	0	0	0	0	0	0	0	0	0	0
AC007861.1	0	0	0	0	0	0	0	0	0	0	0	0	0	0	0	0	0	0	0	0	0	0	0	0	0	0	0	0	0	0	0	0	0	0	0	0	0	0	0	0	0	0	0	0	0	0	0	0	0
AC007861.2	0	7.2948e-06	0	0	0	0	0	0	0	0	0	0	0	0	0	0	0	0	0	0	0	0	0	0	0	0	0	0	0	0	0	0	0	0	0	0	0	0	0	0	0	0	0	0	0	0	0	0	0
AC007876.1	0	0	0	0	0	0	0	0	0	0	0	0	0	0	0	0	0	0	0	0	0	0	0	0	0	0	0	0	0	0	0	0	0	0	0	0	0	5.16863e-06	0	0	0	0	0	0	0	0	0	0	0
AC007879.1	0	0	0	0	0	0	0	0	0	0	0	0	0	0	0	0	0	0	0	0	0	0	0	0	0	0	0	0	0	0	0	0	0	0	0	0	0	0	0	0	0	0	0	0	0	0	0	0	0
AC007879.2	0	0	0	0	0	0	0	0	0	0	0	0	0	0	0	0	0	0	0	0	0	0	0	0	0	0	0	0	0	0	0	0	0	0	0	0	0	0	0	0	0	0	0	0	0	0	0	0	0
AC007879.3	0	0	1.69473e-06	0	0	0	0	0	7.94567e-06	1.26512e-06	0	0	0	0	0	0	0	2.75503e-06	0	0	1.82439e-06	0	0	0	0	0	0	0	0	1.8084e-06	0	0	0	0	0	8.65413e-07	0	0	0	0	0	0	0	0	0	5.86854e-05	7.21573e-07	0	0
AC007879.4	0	0	0	0	0	0	0	0	0	0	0	0	0	0	0	0	0	0	0	0	0	0	0	0	0	0	0	0	0	0	0	0	0	0	0	0	0	0	0	0	0	0	0	0	0	0	0	0	0
AC007881.3	0	0	0	0	0	0	0	0	0	0	0	0	0	0	0	0	0	0	0	0	0	0	0	0	0	0	0	0	0	0	0	0	0	0	0	0	0	0	0	0	0	0	0	0	0	0	0	0	0
AC007906.2	0	7.2948e-06	0	0	0	0	0	0	2.64856e-06	3.79535e-06	0	0	3.3999e-06	0	0	0	0	0	0	0	0	0	0	0	7.32061e-07	0	0	0	2.60551e-06	1.44672e-05	3.46617e-06	0	0	0	2.17292e-05	8.65413e-07	0	0	0	0	2.14961e-05	0	2.09615e-06	0	6.92106e-06	0	4.32944e-06	5.81051e-06	1.33483e-06
AC007907.1	0	7.2948e-06	0	0	0	0	0	0	0	0	0	0	0	0	0	0	0	0	0	0	0	0	0	0	0	0	0	0	0	0	0	0	0	0	0	0	0	0	0.000289771	0	0	0	0	0	0	0	0	0	0
AC007922.1	0	0	0	0	0	0	0	0	0	0	0	0	0	0	0	0	0	0	9.34317e-05	0	0	0	0	0	0	0	0	0	0	0	0	0	0	0	0	0	0	0	0	0	0	0	0	0	0	0	0	0	0
AC007922.3	0	0	0	0	0	0	0	0	0	0	0	0	0	0	0	0	0	0	0	0	0	0	0	0	0	0	0	0	0	3.01401e-07	0	0	0	0	0	0	0	0	0	0	0	0	0	0	0	0	0	0	1.33483e-06
AC007923.1	0	0	0	0	0	0	0	0	0	0	0	0	0	0	0	0	0	0	0	0	0	0	0	0	0	0	0	0	0	0	0	0	0	0	0	0	0	0	0	0	0	0	0	0	0	0	0	0	0
AC007938.1	0	0	0	0	0	0	0	0	0	0	0	0	0	0	0	0	0	0	0	0	0	0	0	0	0	0	0	0	0	3.01401e-07	3.46617e-06	0	0	0	0	0	0	0	0	0	0	0	0	0	0	0	0	0	0
AC007948.1	0	0	0	0	0	0	0	0	0	0	0	0	0	0	0	0	0	0	0	0	0	0	0	0	0	0	0	0	0	0	0	0	0	0	0	0	0	0	0	0	0	0	0	0	0	0	0	0	0
AC007950.1	0	1.45896e-05	0	0	0	0	0	0	0	0	0	0	0	0	0	0	0	0	0	0	0	0	0	0	0	0	0	0	0	0	0	0	0	0	0	0	0	0	0	0	0	0	0	0	0	0	0	0	0
AC007950.2	0	0	0	0	0	0	0	0	0	2.53023e-06	0	0	0	0	0	0	7.17412e-06	0	0	0	0	0	6.46897e-06	5.39665e-05	7.32061e-07	0	0	9.01848e-07	0	0	0	6.43476e-06	0	0	0	0	0	0	4.82952e-05	0	0	0.000251414	0	0	0	0	0	0	0
AC007952.3	0	0	0	0	0	0	0	0	0	0	0	0	0	0	0	0	0	0	0	0	0	0	0	0	0	0	0	9.01848e-07	0	0	0	0	0	0	0	0	0	0	0	0	0	0	0	0	0	0	0	0	0
AC007952.4	0	0	1.69473e-06	0	3.56328e-05	0	7.46464e-05	0	0	2.53023e-06	9.02283e-06	0	1.69995e-06	0	0	0	0	2.75503e-06	0	0	3.64879e-06	0	0	0	0	0	0	1.8037e-06	2.60551e-06	3.01401e-07	0	0	0	0	0	8.65413e-07	0	5.16863e-06	0	0	0	0	0	0	0	0	2.16472e-06	0	4.00448e-06
AC007952.5	0	0	0	0	0	0	0	0	0	0	0	0	0	0	0	0	0	0	0	0	0	0	0	0	0	0	0	0	0	0	0	0	0	0	0	0	0	0	0	0	0	0	0	0	0	0	0	0	0
AC007952.7	0	0	0	0	0	0	0	0	0	0	0	0	0	0	0	0	0	0	0	0	0	0	0	0	0	0	0	0	0	0	0	0	0	0	0	0	0	0	0	0	0	0	0	0	0	0	0	0	0
AC007952.8	0	0	0	0	0	0	0	0	0	0	0	0	0	0	0	0	0	0	0	0	0	0	0	0	0	0	0	0	0	0	0	0	0	0	0	0	0	0	0	0	0	0	0	0	0	0	0	0	0
AC007953.1	0	0	0	0	0	0	0	0	0	0	0	0	0	0	0	0	0	0	0	0	0	0	0	0	0	0	0	0	0	0	0	0	0	0	0	0	0	0	0	0	0	0	0	0	0	0	0	0	0
AC007953.2	0	7.2948e-06	0	0	0	0	0	0	0	0	0	0	0	0	0	0.000106712	0	0	0	0	0	0	6.46897e-06	0	0	0	0	9.01848e-07	0	0	6.93234e-06	0	0	0	0	0	0	0	9.65904e-05	0	0	0	0	0	0	0	0	0	0
AC007993.2	0	0	0	0	0	0	0	0	0	0	0	0	0	0	0	0	0	0	0	0	0	0	0	0	0	0	0	0	0	0	0	0	0	0	0	0	0	0	0	0	0	0	0	0	0	0	0	0	0
AC007998.2	0	0	0	9.4304e-06	0	0	0	0	0	1.51814e-05	3.60913e-05	0	1.35996e-05	3.52333e-05	0	0	0	8.2651e-06	0	1.10039e-05	4.19611e-05	0	0	0	5.12442e-06	0	0	1.08222e-05	3.12661e-05	3.01401e-06	0.000100519	7.07823e-05	0	0	0	8.65413e-07	0	0	0	6.84392e-05	2.14961e-05	0	0	0	2.42237e-05	0	3.10276e-05	0	2.80314e-05
AC007998.3	0	0	0	0	0	0	0	0	0	1.26512e-06	0	0	0	0	0	0	0	2.75503e-06	0	0	0	0	0	0	7.32061e-07	0	0	0	0	9.04202e-07	0	0	0	0	0	0	0	0	0	0	0	0	0	0	0	0	0	0	1.33483e-06
AC007998.4	0	0	0	0	0	0	0	0	0	0	0	0	0	0	0	0	0	0	0	0	0	0	0	0	0	0	0	0	0	0	0	0	0	6.03974e-05	0	0	0	0	0	0	0	0	0	0	0	0	0	0	0
AC008014.1	0	7.2948e-06	0	0	0	0	0	0	0	2.53023e-06	0	0	0	0	0	0	0	0	9.34317e-05	0	0	2.01327e-05	0	0	0	0	0	9.01848e-06	0	1.2056e-06	0	1.28695e-05	0	0	0	6.05789e-06	0	0	0	0	0	0.000125707	0	0	7.26711e-05	5.86854e-05	2.16472e-06	1.1621e-05	1.33483e-06
AC008033.3	0	0	0	0	0	0	0	0	2.64856e-06	1.26512e-06	0	0	0	0	0	0	0	0	0	0	0	0	0	0	0	0	0	0	0	0	0	0	0	0	0	0	0	0	0	0	0	0	0	0	0	0	0	0	1.33483e-06
AC008035.1	0	0	1.69473e-06	3.14347e-06	0	0	0	0	0	2.53023e-06	0	0	3.3999e-06	8.80832e-06	0	0	0	0	0	0	1.82439e-06	1.00663e-05	0	0	7.32061e-07	0	0	9.01848e-07	0	3.31541e-06	0	0	0	0	0	3.46165e-06	0	0	0	6.84392e-06	0	0	0	0	8.30527e-05	0	2.88629e-06	0	0
AC008050.1	0	0	0	0	0	0	0	0	0	0	0	0	0	0	0	0	0	0	0	0	0	0	0	0	0	0	0	0	0	0	0	0	0	0	0	0	0	0	0	0	0	0	0	0	0	0	0	0	0
AC008060.1	0	6.56532e-05	0	0	0	0	0	0	0	0	0	0	0	0	0	0	0	0	0	0	0	0	0	0	0	0	0	0	0	0	6.93234e-06	0	0	0	0	0	0	0	0	0	0	0	0	1.51948e-05	0	0	0	0	0
AC008060.3	0	0	0	0	0	0	0	0	0	0	0	0	0	0	0	0	0	0	0	2.75099e-06	0	0	0	0	0	0	0	0	0	0	0	0	0	0	0	0	0	0	4.82952e-05	0	0	0	0	0	0	0	0	0	0
AC008073.3	0	0	2.71156e-05	0	0	0	0	0	5.29712e-06	0	0	0	2.88992e-05	8.80832e-06	0	0	0	0	0	1.92569e-05	0	0	0	0	1.46412e-06	0	0	3.60739e-05	0	0	0	5.14781e-05	0	0	0	0	0	0	0.00125567	0	0	0	0	0	0	0	0	0	0
AC008080.1	0	0	0	0	0	0	0	0	0	0	0	0	0	0	0	0	0	0	0	0	0	0	0	0	0	0	0	0	0	0	0	0	0	0	0	0	0	0	0	0	0	0	0	0	0	0	0	0	0
AC008080.3	0	0	0	0	0	0	0	0	0	0	0	0	0	0	0	0	0	0	0	0	0	0	0	0	0	0	0	0	0	0	0	0	0	0	0	0	0	0	0	0	0	0	0	0	0	0	0	0	0
AC008080.4	0	0	0	0	0	0	0	0	0	0	0	0	0	0	0	0	0	0	0	0	0	0	0	0	0	0	0	0	0	0	0	0	0	0	0	0	0	0	0	0	0	0	0	0	0	0	0	0	0
AC008083.2	0	0	0	0	0	0	0	0	0	0	0	0	0	0	0	0	0	0	0	0	0	0	0	0	0	0	0	0	0	0	0	0	0	0	0	0	0	0	0	0	0	0	0	0	0	0	0	0	0
AC008083.3	0	0	0	0	3.56328e-05	0	0	0	0	1.26512e-06	0	0	0	0	0	0	0	0	0	0	0	0	0	0	0	0	0	0	0	0	0	0	0	0	0	0	0	0	0	0	0	0.000125707	0	0	0	0	0	0	0
AC008115.2	0	0	0	0	0	0	0	0	0	0	0	0	0	0	0	0	0	0	0	0	0	0	0	0	0	0	0	0	0	0	0	0	0	0	0	0	0	0	0	0	0	0	0	0	0	0	0	0	0
AC008115.4	0	0	0	0	0	0	0	0	0	0	0	0	0	0	0	0	0	0	0	0	0	0	0	0	0	0	0	0	0	0	0	0	0	0	0	0	0	0	0	0	0	0	0	0	0	0	0	0	0
AC008121.2	0	0	0	0	0	0	0	0	0	0	0	0	0	0	0	0	0	0	0	0	0	0	0	0	0	0	0	0	0	0	0	0	0	0	0	0	0	0	0	0	0	0	0	0	0	0	0	0	0
AC008124.1	0	0	0	0	0	0	0	0	0	1.26512e-06	0	0	1.69995e-06	0	0	0	0	0	0	2.75099e-06	0	0	0	0	0	0	0	0	0	6.02802e-07	0	0	0	0	2.17292e-05	0	0	0	0	0	0	0	0	0	0	0	3.60787e-06	0	0
AC008125.1	0	0	0	0	0	0	0	0	0	0	0	0	0	0	0	0	0	0	0	0	0	0	0	0	0	0	0	0	0	0	0	0	0	0	0	0	0	0	0	0	0	0	0	0	0	0	0	0	0
AC008154.1	0	0	3.38945e-06	0	0	0	0	0	0	0	0	0	0	0	0	0	0	0	0	0	0	0	0	0	0	0	0	0	0	0	0	0	0	0	0	0	0	0	0	0	0	0	0	0	0	0	2.88629e-06	0	0
AC008162.2	0	0	0	0	0	0	0	0	0	0	0	0	0	0	0	0	0	0	0	0	0	0	0	0	0	0	0	0	0	0	0	0	0	0	0	0	0	0	0	0	0	0	0	0	0	0	0	0	0
AC008164.1	0	0	0	0	0	0	0	0	0	0	0	0	0	0	0	0	0	0	0	0	0	0	0	0	0	0	0	0	0	0	0	0	0	0	0	0	0	0	0	0	0	0	0	0	0	0	0	0	0
AC008175.1	0	0	0	0	0	0	0	0	0	0	0	0	0	0	0	0	0	0	0	0	0	0	0	0	0	0	0	9.01848e-07	0	0	0	0	0	0	0	0	0	0	0	0	0	0	0	0	0	0	0	0	0
AC008268.1	0	0	0	0	0	0	0	0	0	1.26512e-06	0	0	0	0	0	0	0	0	0	0	0	0	0	0	0	0	0	0	1.0422e-05	0	0	0	0	0	0	0	0	5.16863e-06	4.82952e-05	0	0	0	0	0	0	0	0	0	0
AC008269.1	0	7.2948e-06	0	0	0	0	0	0	0	1.26512e-06	9.02283e-06	0	3.3999e-06	0	0	0	0	0	0	0	0	0	0	0	0	0	0	0	0	0	0	0	0	0	0	0	0	0	0	0	0	0.000125707	0	0	0	0	7.21573e-07	5.81051e-06	0
AC008269.2	0	0	0	0	0	0	0	0	0	0	0	0	0	0	0	0	0	0	0	0	0	0	0	0	0	0	0	0	0	0	0	0	0	0	0	0	0	0	0	0	0	0	0	0	0	0	0	0	0
AC008393.1	0	0	0	0	0	0	0	0	0	0	0	0	1.69995e-06	0	0	0	0	0	0	0	0	0	0	0	7.32061e-07	0	0	0	0	3.31541e-06	0	0	0	0	0	8.65413e-07	0	0	0	0	0	0	0	0	0	0	7.21573e-07	0	0
AC008393.2	0	7.2948e-06	0	0	0	0	0	0	0	0	0	0	0	0	0	0	0	0	0	0	0	0	0	0	0	0	0	0	0	0	0	0	0	0	0	0	0	0	0	0	0	0	0	0	0	0	0	0	0
AC008403.1	2.17825e-05	0	0	9.4304e-06	0	0	0	0	2.64856e-06	6.32558e-06	7.21826e-05	0	1.86995e-05	0	0	0	1.43482e-05	0	0	0	0	0	0	0	0	0	0	0	0	1.8084e-06	3.46617e-06	0	0	0	0.0028248	8.65413e-07	0	0	0	0	0	0	0	0	0	0	2.16472e-06	0	0
AC008403.3	0	7.2948e-06	0	0	0	0	0	0	0	0	0	0	0	0	0	0	0	0	0	0	1.82439e-06	0	0	0	0	0	0	0	0	3.01401e-07	3.46617e-06	0	0	0	0	0	0	0	0	0	0	0	0	0	0	0	0	0	0
AC008406.1	0	0	0	0	0	0	0	0	0	0	0	0	0	0	0	0	0	0	0	0	0	0	0	0	0	0	0	0	0	0	0	0	0	0	0	0	0	0	0	0	0	0	0	0	0	0	0	0	0
AC008406.2	0	0	0	0	0	0	0	0	0	0	0	0	0	0	0	0	0	0	0	0	0	0	0	0	0	0	0	0	0	0	0	0	0	0	0	0	0	0	0	0	0	0	0	0	0	0	0	0	0
AC008413.2	0	0	0	0	0	0	0	0	0	0	0	0	0	0	0	0	0	0	0	0	0	0	0	0	0	0	0	0	0	0	0	0	0	0	0	0	0	0	0	0	0	0	0	0	0	0	0	0	0
AC008415.1	0	0	0	0	0	0	0	0	0	0	0	0	0	0	0	0	0	0	0	0	0	0	0	0	0	0	0	0	0	0	0	0	0	0	0	0	0	0	0	0	0	0	0	0	0	0	0	0	0
AC008429.3	0	0	0	0	0	0	0	0	0	0	0	0	0	0	0	0	0	0	0	2.75099e-06	0	0	0	0	0	0	0	0	5.21102e-06	3.01401e-07	0	0	0	0	0	0	0	0	0	0	0	0	0	0	0	0	0	0	0
AC008443.3	0	0	0	0	0	0	0	0	0	0	0	0	0	0	0	0	0	0	0	0	0	0	0	0	0	0	0	0	0	0	0	0	0	0	0	0	0	0	0	0	0	0	0	0	0	0	0	0	0
AC008467.1	0	0	0	0	0	0	0	0	0	1.26512e-06	0	4.28601e-05	8.49976e-06	2.6425e-05	9.92851e-05	0	0	0	0	0	0	0	0	0	0	0	0	0	0	9.04202e-07	0	0	0	0	0	0	0	0	0	0	0	0	0	0	0	0	0	0	0
AC008481.3	0	0	0	0	0	0	0.000298585	0	0	0	0	0	0	0	0	0	0	0	0	0	0	0	0	0	0	0	0	0	0	0	0	0	0	0	0	0	0	0	0	0	0	0	0	0	0	0	0	0	0
AC008507.2	0	7.2948e-06	0	0	0	0	0	0	0	0	0	0	0	0	0	0	0	0	0	0	0	0	0	0	0	0	0	9.01848e-07	0	0	0	0	0	0	0	0	0	0	0	0	0	0	0	0	0	0	0	0	0
AC008517.1	0	0	0	0	0	0	0	0	0	0	0	0	0	0	0	0	0	0	0	0	0	0	0	0	0	0	0	0	0	0	0	0	0	0	0	0	0	0	0	0	0	0	0	0	0	0	0	0	0
AC008525.1	0	0	0	0	0	0	0	0	0	0	0	0	0	0	0	0	0	0	0	0	0	0	0	0	0	0	0	0	0	3.01401e-07	0	0	0	0	0	0	0	0	4.82952e-05	0	0	0	0	0	0	0	0	0	0
AC008537.1	0	0	0	3.14347e-06	0	0	0	0	0	0	0	0	0	1.76166e-05	9.92851e-05	0	0	0	0	2.47589e-05	0	0	0	0	0	0	0	0	0	0	0	0	0	0	0	0	0	0	0	0	0	0	0	0	0	0	0	0	0
AC008537.2	0	0	0	0	0	0	0	0	0	0	0	0	0	0	0	0	0	0	0	0	0	0	0	0	0	0	0	0	0	0	0	0	0	0	0	0	0	0	0	0	0	0	0	0	0	0	0	0	0
AC008539.1	0	0	0	0	0	0	0	0	0	0	0	0	0	0	0	0	0	0	0	0	0	0	0	0	0	0	0	0	0	0	0	0	0	0	0	0	0	0	0	0	0	0	0	0	0	0	0	0	0
AC008543.1	0	0	0	0	0	0	0	0	2.64856e-06	0	0	1.13453e-05	0	0	0	0	0	0	0	0	0	0	0	0	0	0	0	9.01848e-07	0	1.2056e-06	0	0	0	0	0	0	0	0	0.000144886	0	0	0	0	0	0	0	0	0	0
AC008543.4	0	7.2948e-06	0	0	0	0	0	0	0	0	0	0	0	0	0	0	0	0	0	0	0	0	0	0	0	0	0	0	0	0	0	0	0	0	0	0	0	0	0	0	0	0	0	0	0	0	0	0	0
AC008549.1	0	2.91792e-05	0	0	0	0	0	0	0	0	0	0	0	0	0	0	0	0	0	0	0	0	0	0	0	0	0	0	0	0	0	0	0	0	0	0	0	0	0	0	0	0	0	0	0	0	0	0	0
AC008549.2	0	0	0	0	0	0	0	0	0	0	0	0	0	0	0	0	0	0	0	0	0	0	0	0	0	0	0	0	0	0	0	0	0	0	0	0	0	0	0	0	0	0	0	0	0	0	0	0	0
AC008554.1	0	0	0	0	0	0	0	0	0	0	0	0	0	0	0	0	0	0	0	0	0	0	0	0	0	0	0	0	0	0	0	0	0	0	0	0	0	0	4.82952e-05	0	0	0	0	0	0	0	0	0	0
AC008555.1	0	0	1.69473e-06	0	0	0	0	0	2.64856e-06	0	0	0	0	0	0	0	0	0	0	0	0	0	0	0	0	0	0	0	0	0	0	0	0	0	0	8.65413e-07	0	0	0	0	0	0	0	0	0	0	0	0	0
AC008555.2	0	0	0	0	0	0	0	0	0	0	0	0	0	0	0	0	0	0	0	0	0	0	0	0	0	0	0	9.01848e-07	0	3.01401e-07	0	0	0	0	0	0	0	0	0	0	0	0	0	0	0	0	0	0	0
AC008555.3	0	0	0	0	0	0	0	0	0	0	0	0	0	0	0	0	0	0	0	0	0	0	0	0	0	0	0	0	0	0	0	0	0	0	0	0	0	0	0	0	0	0	0	0	0	0	0	0	0
AC008555.5	0	0	0	0	0	0	0	0	0	0	0	0	0	0	0	0	0	0	0	0	0	0	0	0	0	0	0	0	0	0	0	0	0	0	0	0	0	0	0	0	0	0	0	0	0	0	0	0	0
AC008555.6	0	0	0	0	0	0	0	0	0	0	0	0	0	0	0	0	0	0	0	0	0	0	0	0	0	0	0	0	0	0	3.46617e-06	0	0	0	0	0	0	0	0	0	0	0	0	0	0	0	0	0	0
AC008556.1	3.11178e-06	0	0	0	0	0	0	0	0	0	0	0	0	0	0	0	0	2.75503e-06	0	2.75099e-06	0	0	0	0	0	0	0	0	0	3.01401e-07	6.93234e-06	0	0	6.03974e-05	0	0	0	0	0	0	0	0	0	0	0	0	0	5.81051e-06	0
AC008567.2	0	0	0	0	0	0	0	0	0	0	0	0	0	0	0	0	0	0	0	0	0	0	0	0	0	0	0	0	0	0	0	0	0	0	0	0	0	0	0	0	0	0	0	0	0	0	0	0	0
AC008567.3	0	0	0	0	0	0	0	0	0	0	0	0	1.69995e-06	8.80832e-06	0	0	0	0	0	0	0	0	0	0	0	0	0	0	0	9.04202e-07	0	0	0	0	0	0	0	0	0	0	0	0	0	0	0	0	2.16472e-06	0	0
AC008568.1	0	0	0	0	0	0	0	0	0	0	0	0	0	0	0	0	0	0	0	0	0	0	0	0	0	0	1.93513e-05	0	0	0	3.46617e-06	0	0	0	0	0	0	0	4.82952e-05	0	0	0	0	0	0	0	0	0	0
AC008574.1	0	0	0	0	0	0	0	0	0	0	0	0	0	0	0	0	0	0	0	0	0	0	0	0	0	0	0	0	0	0	0	0	0	0	0	0	0	0	0	0	0	0	0	0	0	0	0	0	0
AC008575.1	0.000336073	2.18844e-05	8.47363e-06	3.14347e-05	7.12657e-05	0	0	0	1.05942e-05	4.04837e-05	0.000108274	0	5.60984e-05	3.52333e-05	0	0	0	0	0	8.25296e-05	0.000242644	0	1.94069e-05	0	4.8316e-05	0	0	0.000147001	0.000164147	6.60068e-05	0.000419406	0.000154434	0	0	4.34584e-05	2.16353e-05	0	9.30353e-05	0	0.000150566	0.000107481	0	0.000161403	0	2.42237e-05	0	0.000126275	0.000104589	0.00015751
AC008592.2	0	0	0	0	0	0	0	0	0	0	0	0	0	0	0	0	0	0	0	0	0	0	0	0	0	0	0	0	0	0	0	0	0	0	0	0	0	0	0	0	0	0	0	0	0	0	0	0	0
AC008592.4	0	0	0	0	0	0	0	0	0	0	0	0	0	0	0	0	0	0	0	0	0	0	0	0	0	0	0	0	0	0	0	0	0	0	0	0	0	0	0	0	0	0	0	0	0	0	0	0	0
AC008608.2	0	7.2948e-06	5.08418e-06	0	0	0	0	0	0	1.26512e-06	0	0	0	0	0	0	0	0	0	0	0	0	0	0	0	0	0	0	0	1.507e-06	3.46617e-06	0	0	0	0	3.46165e-06	0	0	0	0	0	0	0	0	0	0	2.88629e-06	0	0
AC008632.1	0	0	0	0	0	0	0	0	0	0	0	0	0	0	0	0	0	0	0	0	0	0	0	0	0	0	0	0	0	0	0	0	0	0	0	0	0	0	0	0	0	0	0	0	0	0	0	0	0
AC008641.1	0	0	0	0	0	0	0	0	0	0	0	0	0	0	0	0	0	0	0	0	0	0	0	0	0	0	0	0	0	0	0	0	0	0	0	0	0	0	0	0	0	0	0	0	0	0	0	0	0
AC008662.1	0	0	0	0	0	0	0	0	0	0	0	0	0	0	0	0	0	0	0	0	0	0	0	0	0	0	0	0	0	0	0	0	0	0	0	0	0	0	0	0	0	0	0	1.51948e-05	0	0	0	0	0
AC008662.2	0	0	0	0	0	0	0	0	0	0	0	0	0	0	0	0	0	0	0	0	0	0	0	0	0	0	0	0	0	0	0	0	0	0	0	0	0	0	0	0	0	0	0	0	0	0	0	0	0
AC008663.1	0	0	0	0	0	0	0	0	0	0	0	0	0	0	0	0	0	0	0	0	0	0	0	0	0	0	0	0	0	0	0	0	0	0	0	0	8.34864e-05	0	0	0	0	0	0	0	0	0	0	0	0
AC008663.3	0	0	0	0	0	0	0	0	0	0	0	0	0	0	0	0	0	0	0	0	0	0	0	0	0	0	0	0	0	0	0	0	0	0	0	0	0	0	0	0	0	0	0	0	0	0	0	0	0
AC008667.1	0	0	0	0	0	0	0	0	0	0	0	0	0	0	0	0	0	0	0	0	0	0	0	0	0	0	0	0	0	0	0	0	0	0	0	0	0	0	0	0	0	0	0	0	0	0	0	0	0
AC008667.3	0	0	0	0	0	0	0	0	0	0	0	0	0	0	0	0	0	0	0	0	0	0	0	0	0	0	0	0	0	0	0	0	0	0	0	0	0	0	0	0	0	0	0	0	0	0	0	0	0
AC008667.4	0	0	0	0	0	0	0	0	0	0	0	0	0	0	0	0	0	0	0	0	0	0	0	0	0	0	0	0	0	0	0	0	0	0	0	0	0	0	0	0	0	0	0	0	0	0	0	0	0
AC008687.1	0	0	0	0	0	0	0	0	0	0	0	0	0	0	0	0	0	0	0	0	0	0	0	0	0	0	0	0	0	0	0	0	0	0	0	0	0	0	0	0	0	0	0	0	0	0	0	0	0
AC008687.3	0	0	0	0	0	0	0	0	0	0	0	0	0	0	0	0	0	0	0	0	0	0	0	0	0	0	0	0	0	0	0	0	0	0	0	0	0	0	0	0	0	0	0	0	0	0	0	0	0
AC008687.4	0	0	0	0	0	0	0	0	0	0	1.80457e-05	0	0	0	0	0	0	0	0	0	0	0	0	0	0	0	0	0	0	6.02802e-07	0	0	0	0	0	0	0	0	0	0	0	0	0	3.03896e-05	0	0	0	0	0
AC008687.8	0	0	0	0	0	0	0	0	0	0	0	0	0	0	0	0	0	0	0	0	0	0	0	0	0	0	0	0	0	0	0	0	0	0.000120795	0	0	0	0	0	0	0	0.000251414	0	0	0	0	0	0	0
AC008695.1	0	0	3.05051e-05	0	0	0	0	0	5.29712e-06	2.53023e-06	0	0	2.88992e-05	8.80832e-06	0	0	0	0	0	1.37549e-05	0	0	0	0	7.32061e-07	0	0	7.84608e-05	2.08441e-05	1.2056e-06	0	0.000244521	0	0	0	6.05789e-06	0	1.55059e-05	0	0	0	0.000377121	9.43266e-06	0	0	0	6.49416e-06	5.81051e-06	2.66965e-06
AC008700.1	0	0	0	0	0	0	0	0	0	0	0	0	0	0	0	0	0	0	0	0	0	0	0	0	0	0	0	0	0	0	0	0	0	0	0	0	0	0	0	0	0	0	0	0	0	0	0	0	0
AC008703.1	0	0	0	0	0	0	0	0	0	0	0	0	0	0	0	0	0	0	0	0	0	0	0	0	0	0	0	0	0	0	0	0	0	0	0	0	0	0	0	0	0	0	0	0	0	0	0	0	4.00448e-06
AC008736.1	1.86707e-05	0	0	0	0	1.7334e-05	0	0	0	0	0	0	0	0	0	0	0	5.51007e-06	0	5.50197e-06	5.47318e-06	0	0	0	0	0	0	2.70554e-06	0	2.10981e-06	0	0	0	0	0	0	0	1.03373e-05	0	0	0	0	4.19229e-06	0	0	0	0	0	0
AC008736.2	0	0	0	0	0	0	0	0	0	0	0	0	0	0	0	0	0	0	0	0	0	0	0	0	0	0	0	0	0	0	0	0	0	0	0	0	0	0	0	0	0	0	0	0	0	0	0	0	0
AC008738.2	0	0	5.08418e-06	0	0	0	0	0	0	0	0	1.26059e-06	0	1.76166e-05	9.92851e-05	0	0	0	9.34317e-05	0	0	0	0	0	0	0	0	9.01848e-07	0	2.71261e-06	0	0	0	6.03974e-05	0	5.19248e-06	0	1.55059e-05	4.82952e-05	0	0	0	0	0	3.46053e-06	0	1.5153e-05	5.81051e-06	1.33483e-06
AC008738.6	0	0	0	0	0	0	0	0	0	0	0	0	0	0	0	0	0	0	0	0	0	0	0	0	0	0	0	0	0	0	0	0	0	0	0	0	0	0	0	0	0	0	0	0	0	0	0	0	0
AC008739.1	0	0	0	0	0	0	0	0	0	1.26512e-06	0	0	0	0	0	0	0	0	0	0	0	0	0	0	0	0	1.93513e-05	0	0	0	0	0	0	0	0	0	0	0	0	0	0	0	2.09615e-06	0	0	0	0	0	0
AC008750.7	0	0	0	0	0	0	0	0	0	0	0	0	0	0	0	0	0	0	0	0	0	0	0	0	0	0	0	0	0	0	3.46617e-06	0	0	0	0	0	0	0	0	0	0	0	0	0	0	0	0	0	0
AC008750.8	7.46828e-05	7.2948e-06	0	0	3.56328e-05	0	3.73232e-05	0.000103381	0	0	0	0	6.79981e-06	1.76166e-05	9.92851e-05	0	0	0	0	2.75099e-06	2.00683e-05	0	0	0	1.09809e-05	0.000289729	0	2.16444e-05	2.34496e-05	1.2056e-05	0	0	0	0	0	8.65413e-07	0	0	0	0	0	0	0	0	0.000121119	0	0	0	0
AC008752.1	0	0	0	0	0	0	0	0	0	0	0	0	0	0	0	0	0	0	0	0	0	0	0	0	0	0	0	0	0	0	0	0	0	0	0	0	0	0	0	0	0	0	0	0	0	0	0	0	0
AC008752.2	0	0	0	0	0	0	0	0	0	0	0	0	0	0	0	0	0	0	0	0	0	0	0	0	0	0	0	0	0	0	0	0	0	0	0	0	0	0	0	0	0	0	0	0	0	0	0	0	0
AC008753.2	0	0	0	0	0	0	0	0	0	0	0	0	0	0	0	0	0	0	0	0	0	0	0	0	0	0	0	0	0	0	0	0	0	0	0	0	0	0	0	0	0	0	0	0	0	0	0	0	0
AC008753.3	0	0	0	0	0	0	0	0	0	0	0	0	0	0	0	0	0	0	0	0	0	0	0	0	0	0	0	0	0	0	0	0	0	0	0	0	0	0	0	0	0	0	2.09615e-06	1.51948e-05	0	0	0	0	0
AC008758.1	0	0	3.05051e-05	0	0	0	0	0	0	3.79535e-06	0	0	0	0	0	0	0	0	0	0	0	0	0	0	5.12442e-06	0	0	0	0	3.61681e-06	0	0	0	0	0	2.59624e-06	0	0	0	0	0	0	0	0	0	0	0	0	0
AC008758.4	0	7.2948e-06	0	0	0	0	0	0	0	1.26512e-06	0	0	0	0	0	0	0	0	0	0	0	0	0	0	0	0	0	1.8037e-06	0	3.01401e-07	0	0	0	0	0	0	0	0	0	0	0	0	0	0	0	0	7.21573e-07	0	0
AC008758.5	0	0	0	0	0	0	0	0	0	0	0	0	0	0	0	0	0	0	0	1.10039e-05	0	0	0	0	0	0	0	0	0	0	0	0	0	0	0	0	0	0	0	0	0	0	0	0	0	0	0	0	0
AC008758.6	0	0	0	0	0	0	0	0	0	0	0	0	8.49976e-06	0	0	0	0	0	0	2.75099e-06	0	0	0	0	0	0	0	9.01848e-07	0	3.01401e-07	0	0.000205912	0	0	0	0	0	0	0	0	2.14961e-05	0	0	0	0	0	0	0	0
AC008759.2	0	0	0	0	0	0	0	0	0	0	0	0	1.69995e-06	0	0	0	0	0	0	0	0	0	0	0	0	0	0	0	0	0	6.93234e-06	0	0	0	0	0	0	0	0	0	0	0	0	0	3.46053e-06	0	0	0	0
AC008759.3	0	0	0	0	0	0	0	0	0	0	0	0	0	0	0	0	0	0	0	0	0	0	0	0	7.32061e-07	0	0	0	0	3.01401e-07	3.46617e-06	0	0	6.03974e-05	0	0	0	0	0	0	0	0	0	0	0	0	0	0	0
AC008763.2	0.000236496	0.000226139	0.000394871	6.60128e-05	0	6.93361e-05	0.000223939	0	8.47538e-05	3.54233e-05	7.21826e-05	0	7.64978e-05	5.28499e-05	0	0	7.17412e-06	1.10201e-05	0	0.000176063	0.000144127	0.000130862	6.46897e-06	5.39665e-05	0.000308198	0	0	0.000799939	0.000815525	6.66096e-05	0.000318887	0.000225217	0	0	0	1.99045e-05	8.34864e-05	0.000454839	0	2.05318e-05	2.14961e-05	0	0.000849987	0.00189935	0.000159184	5.86854e-05	0.000115452	5.81051e-06	2.40269e-05
AC008763.3	0.00080284	0.00167051	0.00037284	0.000213756	0	0.000190674	0.00104505	0.000155071	0.00060652	0.000150549	0.000225571	0.0038095	0.000248193	0.000299483	9.92851e-05	0.000106712	8.60894e-05	3.85705e-05	0	0.000162308	0.000306498	0.00019126	9.05656e-05	0.00269833	0.00029136	3.62161e-05	9.67567e-05	0.000864872	0.000531524	0.000198925	0.000672437	0.000482607	4.41677e-05	0	0.00123857	6.4906e-05	8.34864e-05	0.000335961	9.65904e-05	8.8971e-05	0.00027945	0	0.000578536	0.000106364	0.000917041	5.86854e-05	0.000500772	0.000122021	9.74423e-05
AC008764.1	0	0	0	0	0	0	0	0	2.64856e-06	1.26512e-06	9.02283e-06	0	2.03994e-05	8.80832e-06	0	0	7.17412e-06	2.75503e-06	0	8.25296e-06	0	0	0	0	0	0	0	0	0	6.02802e-07	0	0	0	0	0	0	0	0	0	0	0	0.00226273	0	0	0.00019725	5.86854e-05	1.44315e-06	0	4.00448e-06
AC008764.2	0	0	0	0	0	0	0	0	0	0	0	0	0	0	0	0	0	0	0	0	0	0	0	0	0	0	0	0	0	0	0	0	0	0	0	0	0	0	0	0	0	0	1.04807e-06	0	0	0	0	0	0
AC008764.4	2.17825e-05	0	5.08418e-06	4.40086e-05	0.000106899	3.46681e-05	0.000559848	0	0	7.5907e-06	9.02283e-06	0	2.03994e-05	8.80832e-06	0	0	7.89153e-05	5.51007e-06	0	5.50197e-06	1.82439e-06	3.0199e-05	0	0	1.46412e-05	0	0	2.70554e-06	3.12661e-05	4.82241e-06	4.85264e-05	0.000128695	0	0	0.000369397	2.59624e-06	0	0	0	2.73757e-05	0	0	6.28844e-06	0	0.000301066	0	4.04081e-05	0	4.00448e-06
AC008764.6	0	7.2948e-06	0	0	7.12657e-05	0	0	0	0	2.53023e-06	9.02283e-06	0	0	0	0	0	0	0	0	0	0	0	0	0	7.32061e-07	0	0	0	0	6.02802e-07	0	0	0	0	0	1.73083e-06	0	0	0	0	0	0.000251414	0	0	0	0	7.21573e-07	0	0
AC008770.2	0.000115136	0	5.59259e-05	0	0	0	0	0	0	3.79535e-06	0.000153388	0	1.01997e-05	8.80832e-06	0	0	1.43482e-05	0	0	8.25296e-06	0	0	6.46897e-06	0	3.5871e-05	0	0	5.77183e-05	1.30276e-05	3.01401e-06	3.46617e-06	0	0	6.03974e-05	0	4.32707e-06	0	1.03373e-05	0	0	0	0	6.60286e-05	0	8.65133e-05	0	9.38045e-06	0	4.00448e-06
AC008770.3	3.11178e-06	0	1.69473e-06	0	3.56328e-05	0	0	0	0	2.53023e-06	0	1.26059e-06	1.69995e-06	0	0	0	0	0	0	0	0	0	0	0	1.46412e-06	0	0	2.70554e-06	0	1.2056e-06	0	0	0	0	0	0	0	0	0	0	0	0	2.09615e-06	0	0	0	1.44315e-06	0	1.33483e-06
AC008780.1	0	0	0	0	0	0	0	0	0	0	0	0	0	0	0	0	0	0	0	0	0	0	0	0	0	0	0	0	0	0	0	0	0	0	0	0	0	0	0	0	0	0	0	0	0	0	0	0	0
AC008780.2	0	0	0	0	0	0	0	0	0	0	0	0	0	0	0	0	0	0	0	2.75099e-06	0	0	0	0	0	0	0	0	0	0	0	0	0	0	0	0	0	0	0	0	0	0	0	0	0	0	0	0	0
AC008794.1	0	0	0	0	0	0	0	0	0	0	0	0	0	0	0	0	0	0	0	0	0	0	0	0	0	0	0	0	0	0	0	0	4.41677e-05	0	0	0	0	0	0	0	0	0	0	0	0	0	0	0	0
AC008808.1	0	0	0	0	0	0	0	0	0	0	0	0	0	0	0	0	0	0	0	0	0	0	0	0	0	0	0	0	0	0	0	0	0	0	0	0	0	0	0	0	0	0	0	0	0	0	0	0	0
AC008808.2	3.11178e-06	0	0	0	0	0	0	0	0	0	0	0	0	0	0	0	0	0	0	0	0	0	0	0	0	0	0	0	0	0	0	0	0	0	0	0	0	0	0	0	0	0	0	0	0	0	0	0	0
AC008825.1	0	0	0	0	0	0	0	0	0	0	0	0	0	0	0	0	0	0	0	0	0	0	6.46897e-06	0	0	0	0	0	0	0	0	0	0	0	0	0	0	0	0	0	0	0	0	0	0	0	0	0	0
AC008869.1	0	0	0	0	0	0	0	0	0	0	0	0	0	0	0	0	0	0	0	0	0	0	0	0	0	0	0	0	0	0	0	0	0	0	0	0	0	0	0	0	0	0	0	0	0	0	0	0	0
AC008875.1	0	0	0	0	0	0	0	0	0	0	0	0	0	0	0	0	0	0	0	0	0	0	0	0	0	0	0	0	0	0	0	0	0	0	0	0	0	0	0	0	0	0	0	0	0	0	0	0	0
AC008878.1	0	0	0	0	0	0	0	0	0	0	0	0	0	0	0	0	0	0	0	0	0	0	0	0	0	0	0	0	0	0	0	0	0	0	0	0	0	0	0	0	0	0	0	0	0	0	0	0	0
AC008878.2	0	0	0	2.20043e-05	0	0	0	0	2.64856e-06	1.26512e-06	0	0	0	8.80832e-06	0	0	0	0	0	0	0	0	0	0	0	3.62161e-05	0	0	7.81653e-06	2.10981e-06	0	0	0	0	0	8.65413e-07	0	0	0	0	0	0	0	0	3.46053e-06	0	0	0	0
AC008878.3	8.09064e-05	7.2948e-06	8.47363e-06	3.14347e-05	0	0	7.46464e-05	0.00310142	5.29712e-06	2.40372e-05	3.60913e-05	0	5.43985e-05	1.76166e-05	0	0	2.86965e-05	5.51007e-06	0	4.12648e-05	8.93953e-05	0	6.46897e-06	0	0	7.24323e-05	0	2.34481e-05	1.0422e-05	2.38107e-05	0	2.5739e-05	0	0	0	6.92331e-06	8.34864e-05	1.03373e-05	0	1.36878e-05	4.29923e-05	0	3.87787e-05	0	1.03816e-05	0	1.29883e-05	0	2.13572e-05
AC008883.2	0	0	0	0	0	0	0	0	0	0	0	0	0	0	0	0	0	0	0	0	0	0	0	0	0	0	0	0	0	0	0	0	0	0	0	0	0	0	0	0	0	0	0	0	0	0	0	0	0
AC008885.2	0	0	0	0	0	0	0	0	0	0	0	0	0	0	0	0	0	0	0	0	0	0	0	0	0	0	0	0	0	0	0	0	0	0	0	0	0	0	0	0	0	0	0	0	0	0	0	0	0
AC008892.1	0	0	0	0	0	0	0	0	0	0	0	0	0	0	0	0	0	0	0	0	0	0	0	0	0	0	0	0	0	0	0	0	0	0	0	0	0	0	0	0	0	0	0	0	0	0	0	0	0
AC008894.1	0	0	0	0	0	0	0	0	0	0	0	0	0	0	0	0	0	0	0	0	0	0	0	0	0	0	0	0	0	0	0	0	0	0	0	0	0	0	0	0	0	0	0	0	0	0	0	0	0
AC008897.3	0	0	1.69473e-06	0	0	0	0	0	2.64856e-06	0	0	0	0	0	0	0	0	0	0	0	0	1.00663e-05	0	0	1.46412e-06	0	0	0	0	0	0	0	0	0	0	0	0	0	0	0	0	0	0	0	0	0	0	0	0
AC008915.2	0	0	0	0	0	0	0	0	0	0	0	0	0	8.80832e-06	0	0	0	0	9.34317e-05	2.75099e-06	0	0	0	0	7.32061e-07	0	0	9.01848e-07	0	0	0	0	0	6.03974e-05	0	1.73083e-06	0	5.16863e-06	0	0	0	0.000125707	0	0	0	0	2.88629e-06	0	1.33483e-06
AC008938.1	0	0	0	3.14347e-06	0	0	0	0	0	0	0	0	0	0	0	0	0	0	0	0	0	0	9.05656e-05	0	7.32061e-07	0	1.93513e-05	0	0	0	0	0	4.41677e-05	0	0	0	0	0	0	0	0	0.000251414	0	0	0	0	7.21573e-07	0	0
AC008940.1	0	0	0	0	0	0	0	0	0	0	0	0	0	0	0	0	0	0	0	0	0	0	0	0	0	0	0	0	0	0	0	0	0	0	0	0	0	0	0	0	0	0	0	0	0	0	0	0	0
AC008946.1	0	0	1.69473e-06	0	0	0	0	0	0	0	0	0	0	0	0	0	0	0	0	0	0	0	0	0	0	0	0	0	0	6.02802e-07	0	0	0	0	0	0	0	0	0	0	0	0	0	0	0	0	7.21573e-07	0	0
AC008948.1	0	0	0	0	0	0	0	0	0	0	0	0	0	0	0	0	0	0	0	0	0	0	0	0	0	0	0	0	0	0	0	0	0	0	0	0	0	0	4.82952e-05	0	0	0	0	0	0	0	0	0	0
AC008972.1	3.11178e-06	0	0	3.14347e-06	0	0	0	0	2.64856e-06	2.53023e-06	0	0	1.69995e-06	0	0	0	0	2.75503e-06	0	0	1.82439e-06	0	0	0	7.32061e-06	0	0	0	0	1.8084e-06	0	0	0	0	0	0	0	0	0	0	0	0	0	0	0	0	7.21573e-07	0	0
AC008972.2	0	7.2948e-06	0	0	0	1.7334e-05	0	0	0	1.26512e-06	0	0	6.79981e-06	0	0	0	0	2.75503e-06	0	5.50197e-06	3.64879e-06	0	0	0	7.32061e-07	0	0	0	0	1.507e-06	0	0	0	0	0	8.65413e-07	0	0	0	0	2.14961e-05	0	0	0	0	0	0	5.81051e-06	0
AC008982.1	6.22357e-06	0	1.8642e-05	3.14347e-06	0.000142531	0	0	0	2.64856e-06	5.06047e-06	9.02283e-06	0	2.03994e-05	1.76166e-05	0	0	3.58706e-05	2.75503e-06	9.34317e-05	2.75099e-05	0	3.0199e-05	4.52828e-05	0	9.51679e-06	3.62161e-05	0	3.60739e-06	3.64771e-05	7.83642e-06	0	0.00012226	0	0.000181192	6.51876e-05	1.12504e-05	0	2.58431e-05	4.82952e-05	0	0	0	6.28844e-06	0	2.07632e-05	0	1.80393e-05	0	2.40269e-05
AC008991.1	0	0	0	0	0	0	0	0	0	0	0	0	0	0	0	0	0	0	0	0	0	0	0	0	0	0	0	0	0	0	0	0	0	0	0	0	0	0	0	0	0	0	0	0	0	0	0	0	0
AC008992.1	0	0	0	0	0	0	0	0	0	0	0	0	0	0	0	0	0	0	0	0	0	0	0	0	0	0	0	0	0	0	0	0	0	0	0	0	0	0	0	0	0	0	0	0	0	0	0	0	0
AC008993.3	0	0	0	0	0	0	0	0	0	0	0	0	0	0	0	0	0	0	0	0	0	0	0	0	0	0	0	0	0	0	0	0	0	0	0	0	0	0	0	0	0	0	0	0	0	0	0	0	0
AC009021.1	0	0	0	0	0	0	0	0	0	0	0	0	0	0	0	0	0	0	0	0	0	0	0	0	0	0	0	0	0	0	0	0	0	0	0	0	0	0	0	0	0	0	0	0	0	0	0	0	0
AC009021.2	0	0	0	0	0	0	0	0	0	0	0	0	0	0	0	0	0	0	0	0	0	0	0	0	0	0	0	0	0	0	0	0	0	0	0	0	0	0	0	0	0	0.000251414	0	0	0	0	0	0	0
AC009035.1	0	1.45896e-05	1.69473e-06	0	0	0	0	0	0	0	0	0	0	0	0	0	0	0	0	0	0	0	0	0	0	0	1.93513e-05	0	0	0	0	0	0	0	0	0	0	0	0	0	0	0	0	0	0	0	0	0	0
AC009041.1	0	0	0	0	0	0	0	0	0	0	0	0	0	0	0	0	0	0	0	0	0	0	0	0	0	0	1.93513e-05	9.01848e-07	0	0	3.46617e-06	0	0	0	0	0	0	0	4.82952e-05	0	0	0.000125707	0	0	0	0	0	0	0
AC009041.2	0	0	0	0	0	0	0	0	0	0	0	0	0	0	0	0	0	0	0	0	0	0	0	0	0	0	0	0	0	0	0	0	0	0	0	0	0	0	0	0	0	0	0	0	0	0	0	0	0
AC009041.3	0	0	0	0	0	0	0	0	0	0	0	0	1.69995e-06	0	0	0	0	0	0	0	0	0	0	0	0	0	0	0	0	0	0	0	0	0	0	0	0	0	0	0	0	0	0	0	0	0	0	0	1.33483e-06
AC009053.2	0	1.45896e-05	0	0	0	0	0	0	0	1.26512e-06	0	0	0	0	0	0	0	0	0	0	0	0	0	0	0	0	1.93513e-05	0	0	0	0	0	0	0	0	0	0	0	0	0	0	0	1.04807e-06	0	0	0	7.21573e-07	0	6.67413e-06
AC009055.1	0	0	0	0	0	0	0	0	0	0	0	0	0	0	0	0	0	0	0	0	0	0	0	0	0	0	0	0	0	0	0	0	0	0	0	0	0	0	0	0	0	0	0	0	0	0	0	0	0
AC009055.2	0	0	0	0	0	0	0	0	0	0	0	0	0	0	0	0	0	0	0	0	0	0	0	0	0	0	1.93513e-05	0	0	0	0	0	0	0	0	0	0	0	0	0	0	0.000125707	0	0	0	0	0	0	0
AC009061.1	0	0	0	0	0	0	0	0	0	0	0	0	0	0	0	0	0	0	0	0	0	0	0	0	0	0	0	0	0	0	0	0	0	0	0	0	0	0	0	0	0	0	0	0	0	0	0	0	0
AC009065.1	0	0	0	0	0	0	0	0	0	0	0	0	0	0	0	0	0	0	0	0	0	0	0	0	0	0	0	0	0	0	0	0	0	0	0	0	0	0	0	0	0	0	0	0	0	0	0	0	0
AC009065.4	0	0	0	0	0	0	0	0	0	0	0	0	0	0	0	0	0	0	0	0	0	1.00663e-05	0	0	0	0	0	0	0	6.02802e-07	0	0	0	0	0	0	0	0	0	0	0	0	0	0	0	0	0	0	0
AC009065.7	0	0	0	0	0	0	0	0	2.64856e-06	0	0	0	0	0	0	0	0	0	0	0	0	0	0	0	0	0	0	0	0	0	0	0	0	0	0	0	0	0	0	0	0	0	0	0	0	0	0	0	0
AC009075.1	0	0	0	0	0	0	0	0	0	0	0	0	0	0	0	0	0	0	0	0	0	0	0	0	0	0	0	0	0	0	0	0	0	0	0	0	0	0	0	0	0	0	0	0	0	0	0	0	0
AC009081.1	0	0	0	0	0	0	0	0	0	0	0	0	0	0	0	0	0	0	0	0	0	0	0	0	0	0	0	0	0	0	0	0	0	0	0	0	0	0	0	0	0	0	0	0	0	0	0	0	0
AC009086.2	0	0	0	0	0	0	0	0	0	0	0	0	0	0	0	0	0	0	0	0	0	0	0	0	0	0	0	0	0	0	0	0	0	0	0	0	0	0	0	0	0	0	0	0	0	0	0	0	0
AC009093.1	0	7.2948e-06	0	0	0	0	0	0	0	0	0	0	0	0	0	0	0	0	0	0	0	0	0	0	0	0	0	0	0	0	0	0	0	0	0	0	0	0	0	0	0	0	0	0	0	0	0	0	0
AC009093.2	0	0	0	0	0	0	0	0	0	2.53023e-06	0	0	0	0	0	0	0	0	0	5.50197e-06	0	0	0	0	1.46412e-06	0	0	4.50924e-06	0	6.02802e-07	0	2.5739e-05	0	0	0	3.46165e-06	0	0	4.82952e-05	0	0	0	2.09615e-06	0	0	0	0	0	0
AC009093.4	0	0	0	0	0	0	0	0	0	0	0	0	0	0	0	0	0	0	0	0	0	0	0	0	0	0	0	0	0	0	0	0	0	0	0	0	0	0	0	0	0	0	0	0	0	0	0	0	0
AC009093.5	0	0	0	0	0	0	0	0	0	0	0	0	0	0	0	0	0	0	0	0	0	0	0	0	0	0	0	0	0	0	0	0	0	0	0	0	0	0	0	0	0	0	0	0	0	0	0	0	0
AC009093.6	0	0	3.38945e-06	0	0	0	0	0	0	0	0	0	0	0	0	0	0	0	0	0	0	0	0	0	0	0	0	0	0	3.01401e-07	0	0	0	0	0	8.65413e-07	0	0	0	0	0	0	0	0	0	0	1.44315e-06	5.81051e-06	0
AC009097.3	0	2.18844e-05	0	0	0	0	0	0	0	0	0	0	0	0	0	0	0	0	0	0	0	0	0	0	0	0	0	0	0	0	3.46617e-06	0	0	0	0	0	0	0	0	0	0	0	0	0	0	0	7.21573e-07	0	0
AC009108.2	0	0	0	0	0	0	0	0	0	0	0	0	0	0	0	0	0	0	0	0	0	0	0	0	0	0	0	0	0	0	0	0	0	0	0	0	0	0	0	0	0	0	0	0	0	0	0	0	0
AC009108.3	0	7.2948e-06	0	0	0	0	0	0	0	0	0	0	0	0	0	0	0	0	0	0	0	0	0	0	0	0	0	9.01848e-07	0	0	0	0	0	0	0	0	0	0	0	0	0	0	0	0	0	0	0	0	0
AC009110.1	0	0	0	0	0	0	0	0	0	0	0	0	0	0	0	0	0	0	9.34317e-05	0	0	0	0	0	0	0	0	0	0	0	0	0	0	0	0	0	0	0	0	0	0	0	0	0	0	0	0	0	0
AC009117.2	0	0	0	0	0	0	0	0	0	0	0	0	0	0	0	0	0	0	0	0	0	0	0	0	0	0	0	0	0	0	0	0	0	0	0	0	0	0	4.82952e-05	0	0	0.000125707	0	0	0	0	0	0	0
AC009119.2	0	0	0	0	0	0	0	0	0	0	0	0	0	0	0	0	0	0	0	0	0	0	0	0	0	0	0	0	0	0	0	0	0	0	0	0	0	0	0	0	0	0	0	0	0	0	0	0	0
AC009120.3	0	0	0	0	0	0	0	0	0	0	0	0	0	0	0	0	0	0	0	0	0	0	0	0	0	0	0	0	0	0	0	0	0	0	0	0	0	0	0	0	0	0	0	0	0	0	0	0	0
AC009120.4	0	0	0	0	0	0	0	0	0	0	0	0	0	0	0	0	0	0	0	0	0	0	0	0	0	0	0	0	0	0	0	0	0	0	0	0	0	5.16863e-06	0	0	0	0	0	0	0	0	0	5.81051e-06	0
AC009120.5	0	0	0	0	3.56328e-05	0	0	0	0	1.26512e-06	0	0	0	0	0	0	0	0	0	0	0	0	0	0	0	0	0	9.01848e-07	0	6.02802e-07	0	0	0	0	0	2.59624e-06	0	0	0	0	0	0	0	0	0	0	0	0	0
AC009133.6	1.55589e-05	4.37688e-05	3.7284e-05	3.14347e-06	3.56328e-05	6.93361e-05	3.73232e-05	0.00124057	0	2.1507e-05	9.02283e-05	0	1.01997e-05	0	0	0	0	0	0	4.67668e-05	0	0	1.29379e-05	0	2.63542e-05	0	0	0.000365249	0.000125064	3.58667e-05	3.46617e-06	0.00013513	0	0	0	4.32707e-06	0	0	0	8.21271e-05	0	0	0.000317566	0	1.38421e-05	0	3.60787e-06	5.81051e-06	3.73751e-05
AC009137.1	0	0	0	0	0	0	0	0	0	0	0	0	0	0	0	0	0	0	0	0	0	0	0	0	0	0	0	0	0	0	0	0	0	0	0	0	0	0	0	0	0	0	0	0	0	0	0	0	1.33483e-06
AC009154.1	0	0	0	0	0	0	0	0	0	0	0	0	0	0	0	0	0	0	9.34317e-05	0	0	0	0	0	0	0	0	0	0	0	0	0	0	0	0	0	0	0	4.82952e-05	0	0	0	0	0	0	0	0	0	0
AC009154.2	0	0	0	0	0	0	0	0	0	0	0	0	0	0	0	0	0	0	0	0	0	0	0	0	0	0	0	0	0	0	0	0	0	0	0	0	0	0	0	0	0	0	0	0	0	0	0	0	0
AC009158.1	0	0	0	0	0	0	0	0	0	0	0	0	0	0	0	0	0	0	0	0	0	0	0	0	0	0	0	0	0	0	0	0	0	0	0	0	0	0	4.82952e-05	0	0	0	0	0	0	0	0	0	0
AC009159.1	0	0	0	0	0	0	0	0	0	0	0	0	0	0	0	0	0	0	0	0	0	0	0	0	0	0	0	0	0	0	0	0	0	0	0	0	0	0	0	0	0	0	0	0	0	0	0	0	0
AC009159.2	0	0	0	0	0	0	0	0	0	0	0	0	0	0	0	0	0	0	0	0	0	0	0	0	0	0	0	0	0	0	0	0	4.41677e-05	0	0	0	0	0	0	0	0	0.000125707	0	0	0	0	0	0	0
AC009159.3	0	0	0	3.14347e-06	0	0	0	0	0	1.26512e-06	0	0	0	0	0	0	0	0	0	0	0	0	0	0	7.32061e-07	0	0	1.8037e-06	0	0	0	0	0	0	0	8.65413e-07	0	0	0	0	0	0	0	0	0	0	0	0	0
AC009163.2	0	0	0	0	0	0	0	0	0	0	0	0	0	0	0	0	0	0	0	0	0	0	0	0	0	0	0	0	0	9.04202e-07	0	0	0	0	2.17292e-05	0	0	0	0	0	0	0	0	0	0	0	0	0	0
AC009163.4	0	0	0	3.14347e-06	0	0	0	0	0	0	9.02283e-06	0	0	0	0	0	0	0	9.34317e-05	0	0	0	0	0	7.32061e-07	0	0	0	0	3.01401e-07	0	0	4.41677e-05	0	0	0	0	0	0	0	0	0	0	0	0	0	1.44315e-06	0	0
AC009163.6	0	0	3.38945e-06	0	0	0	0	0	0	3.79535e-06	0	0	0	0	0	0	0	0	0	0	0	0	0	0	0	0	0	9.01848e-07	0	7.53502e-06	0	0	0	0	0	0	0	0	0	0	0	0	1.04807e-06	0	0	5.86854e-05	2.16472e-06	0	0
AC009163.7	3.11178e-06	1.45896e-05	0	0	0	0	0	0	0	0	0	0	0	0	0	0	0	0	0	0	0	0	0	0	0	0	0	0	0	1.507e-06	0	0	0	0	0	0	0	0	4.82952e-05	6.84392e-06	0	0.000125707	0	0	0	0	0	0	0
AC009171.2	3.11178e-06	0	0	0	0	0	0	0	0	0	0	0	0	0	0	0	0	0	0	0	0	0	0	0	0	0	0	0	0	3.01401e-07	0	0	0	0	0	0	0	0	0	0	0	0	0	0	0	0	0	0	0
AC009227.2	0	0	0	0	0	0	0	0	0	0	0	0	0	0	0	0	0	0	0	0	0	0	0	0	0	0	0	0	0	0	0	0	0	0	0	0	0	0	0	0	0	0	0	0	0	0	0	0	0
AC009229.1	0	0	0	0	0	0	0	0	0	0	0	0	0	0	0	0	0	0	0	0	0	0	0	0	0	0	0	0	0	0	0	0	0	0	0	0	0	0	0	0	0	0	0	0	0	0	0	0	0
AC009229.2	0	0	0	0	0	0	0	0	0	0	0	0	0	0	0	0	0	0	0	0	0	0	0	0	0	0	0	0	0	0	3.46617e-06	0	0	0	0	0	0	0	0	0	0	0	0	0	0	0	0	0	0
AC009229.3	0	0	0	0	0	0	0	0	0	0	0	0	0	0	0	0	0	0	0	0	0	0	0	0	0	0	0	0	0	0	0	0	0	0	0	0	0	0	0	0	0	0	0	0	0	0	0	0	0
AC009237.14	0	0	1.69473e-06	0	0	0	0	0	0	0	0	0	1.69995e-06	0	0	0	0	0	0	0	0	0	0	0	0	0	0	0	2.60551e-06	3.01401e-07	0	0	0	0	0	1.73083e-06	0	0	0	0	0	0	0	0	0	0	7.21573e-07	0	0
AC009237.15	0	0	3.38945e-06	0	0	0	0	0	0	0	0	0	0	0	0	0	0	0	0	0	0	0	0	0	0	0	0	0	0	0	0	0	8.83353e-05	0	0	0	8.34864e-05	0	0	0	0	0	0	0	0	0	7.21573e-07	0	0
AC009242.1	0	1.45896e-05	0	0	0	0	0	0	0	0	0	0	0	0	0	0	0	0	0	0	0	0	0	0	0	0	0	0	0	0	0	0	0	0	0	0	0	0	0	0	0	0.000251414	0	0	0	0	0	0	0
AC009262.1	0	0	0	0	0	0	0	0	0	0	0	0	0	0	0	0	0	0	0	0	0	0	0	0	0	0	0	0	0	0	0	0	0	0	0	0	0	0	0	0	0	0	0	0	0	0	0	0	0
AC009269.3	0	0	0	0	0	0	0	0	0	0	0	0	0	0	0	0	0	0	0	0	0	0	0	0	0	0	0	0	0	0	0	0	0	0	0	0	0	0	0	0	0	0	0	0	0	0	0	0	0
AC009271.1	0	7.2948e-06	0	0	0	0	0	0	0	0	0	1.26059e-06	0	0	0	0	0	0	0	0	1.82439e-06	0	0	0	1.46412e-06	0	0	0	0	3.01401e-07	0	0	0	0	0	0	0	0	4.82952e-05	0	0	0	0	0	3.46053e-06	0	0	0	0
AC009275.1	1.24471e-05	0	5.08418e-06	6.28694e-06	0	0	0	0	0	8.85582e-06	9.02283e-06	0	5.09986e-06	0	0	0	0	0	0	2.75099e-06	0	0	0	0	2.19618e-06	3.62161e-05	0	0	5.21102e-06	3.31541e-06	6.93234e-06	0	0	0	0	5.19248e-06	0	0	9.65904e-05	0	0	0	0	0	2.76842e-05	0	1.08236e-05	5.81051e-06	6.67413e-06
AC009276.1	0	0	0	0	0	0	0	0	0	0	0	0	0	0	0	0	0	0	0	8.25296e-06	0	0	0	0	0	0	0	0	0	3.01401e-07	0	0	0	0	0	0	0	0	0	0	0	0	0	0	0	0	0	0	0
AC009283.1	0	0	1.69473e-06	3.14347e-06	0	0	0	0	7.94567e-06	2.53023e-06	0	0	0	0	0	0	0	0	0	0	0	0	0	0	7.32061e-07	0	3.87027e-05	0	0	1.507e-06	0	6.43476e-06	0	6.03974e-05	0	1.73083e-06	0	0	4.82952e-05	0	0	0	9.43266e-06	4.55844e-05	0	0	0	0	1.33483e-06
AC009292.1	0	0	0	0	0	0	0	0	0	0	0	0	0	0	0	0	0	0	0	0	0	0	1.29379e-05	0	0	0	0	0	0	0	0	0	0	0	0	0	0	0	4.82952e-05	0	0	0	0	0	0	0	0	0	0
AC009336.2	0	0	0	0	0	0	0	0	0	0	0	0	1.69995e-06	0	0	0	7.17412e-06	0	0	0	0	0	0	0	0	0	0	0	0	0	0	0	0	0	0	0	0	0	0	0	0	0	0	0	0	0	7.21573e-07	0	0
AC009387.1	0	0	0	0	0	0	0	0	0	0	0	0	0	0	0	0	0	0	0	0	0	0	0	0	0	0	0	0	0	0	0	0	0	0	0	0	0	0	0	0	0	0	0	0	0	0	0	0	0
AC009404.1	0	1.45896e-05	5.08418e-06	0	0	0	0	0	2.64856e-06	6.32558e-06	0	0	0	0	0	0	0	0	0	2.75099e-06	0	0	0	0	0	0	0	9.01848e-07	0	1.507e-06	0	0	0	0	2.17292e-05	8.65413e-07	0	0	0	0	0	0	0	0	0	0	2.88629e-06	0	0
AC009411.1	0	0	0	0	0	0	0	0	0	0	0	0	0	0	0	0	0	0	0	0	0	0	0	0	0	0	0	0	0	0	3.46617e-06	0	0	0	0	0	0	0	0	0	0	0	0	0	0	0	0	0	0
AC009411.2	0	0	0	0	0	0	0	0	0	0	0	0	0	0	0	0	0	0	0	0	0	0	0	0	0	0	0	0	0	0	0	0	0	0	0	0	0	0	4.82952e-05	0	0	0	0	0	0	0	0	0	0
AC009432.1	0	0	0	0	0	0	0	0	0	0	0	0	0	0	0	0	0	0	0	0	0	0	0	0	0	0	0	0	0	0	0	0	0	0	0	0	0	0	4.82952e-05	0	0	0	0	0	0	0	0	0	0
AC009435.1	0	0	0	0	0	0	0	0	0	0	0	0	0	0	0	0	0	0	0	0	0	0	0	0	0	0	0	0	0	0	0	0	0	0	0	0	0	0	0	0	0	0	0	0	0	0	0	0	0
AC009446.1	0	0	0	0	0	0	0	0	0	0	0	0	0	0	0	0	0	0	0	0	0	0	0	0	0	0	0	9.01848e-07	0	0	0	0	0	0.000120795	0	0	0	0	0	0	0	0	1.04807e-06	0	0	0	0	0	1.33483e-06
AC009468.1	0	0	0	0	0	0	0	0	0	0	0	0	0	0	0	0	0	0	0	0	0	0	0	0	0	0	0	0	0	0	0	0	0	0	0	0	0	0	0	0	0	0	0	0	0	0	0	0	0
AC009468.2	0	0	0	0	0	0	0	0	0	0	0	0	0	0	0	0	0	0	0	0	0	0	0	0	0	0	1.93513e-05	0	0	0	0	0	0	0	0	0	0	0	0.000144886	0	0	0.000125707	0	0	0	0	0	0	0
AC009478.1	0	0	0	0	0	0	0	0	0	0	0	0	0	0	0	0	0	0	0	0	0	0	0	0	0	0	0	0	0	0	0	0	0	0	0	0	0	0	0	0	0	0	0	0	0	0	0	0	0
AC009486.1	0	0	0	0	0	0	0	0	0	0	0	0	0	0	0	0	0	0	0	0	0	0	0	0	0	0	0	0	0	0	0	0	0	0	0	0	0	0	0	0	0	0	0	0	0	0	0	0	0
AC009495.1	0	0	0	0	0	0	0	0	0	1.26512e-06	0	0	0	0	0	0	0	0	0	0	0	0	0	0	0	0	0	0	2.60551e-06	3.01401e-07	0	0	0	0	0	0	0	0	0	0	0	0	0	0	0	0	0	0	0
AC009495.2	0	0	0	0	0	0	0	0	0	0	0	0	0	0	0	0	0	0	0	0	0	0	0	0	0	0	0	9.01848e-07	0	0	0	0	0	0	0	0	0	0	0	0	0	0	0	0	0	0	0	0	0
AC009495.3	3.11178e-06	0	0	0	0	0	0	0	0	1.26512e-06	9.02283e-06	0	0	0	0	0	0	0	0	8.25296e-06	0	0	0	0	7.32061e-07	3.62161e-05	0	0	2.60551e-06	0	0	0	0	0	0	0	0	0	0	0	0	0	0	0	3.46053e-06	0	2.88629e-06	0	0
AC009498.1	0	0	0	0	0	0	0	0	0	0	0	0	0	0	0	0	0	0	0	0	0	0	0	0	0	0	0	0	0	0	0	0	0	0	0	0	0	0	0	0	0	0	0	0	0	0	0	0	0
AC009502.1	0	2.18844e-05	0	0	0	0	0	0	0	0	0	0	0	0	0	0	0	0	0	0	0	0	0	0	0	0	0	0	0	3.01401e-07	0	0	0	0	0	0	0	0	0	0	0	0	0	0	0	0	0	0	0
AC009505.1	0	0	0	0	0	0	0	0	0	0	0	0	0	0	0	0	0	0	0	0	0	0	0	0	0	0	0	0	0	0	0	0	0	0	0	0	0	0	4.82952e-05	0	0	0	0	0	0	0	0	0	0
AC009509.2	0	7.2948e-06	0	6.28694e-06	0	0	0	0	2.64856e-06	2.53023e-06	0	0	0	0	0	0	0	0	9.34317e-05	2.75099e-06	1.82439e-06	0	0	0	0	0	0	9.01848e-07	2.60551e-06	0	0	0	0	0	0	0	0	0	0	0	0	0	1.04807e-06	0	3.46053e-06	0	1.44315e-06	1.1621e-05	0
AC009518.1	0	0	0	0	0	0	0	0	0	0	0	0	0	0	0	0	0	0	0	0	0	0	0	0	0	0	0	0	0	0	0	0	0	0	0	0	0	0	0	0	0	0	0	0	0	0	0	0	0
AC009531.1	0	0	0	0	0	0	0	0	0	0	0	0	0	0	0	0	0	0	0	0	0	0	0	0	0	0	0	0	0	0	0	0	0	0	0	0	0	0	0	0	0	0.000251414	0	0	0	0	0	0	0
AC009549.1	0	0	0	0	0	0	0	0	0	0	0	0	0	0	0	0	0	0	0	0	0	0	0	0	0	0	0	0	0	0	0	0	0	0	0	0	0	0	0	0	0	0	0	0	0	0	0	0	0
AC009560.1	0	7.2948e-06	0	0	0	0	0	0	0	0	0	0	0	0	0	0	0	0	0	0	0	0	0	0	2.19618e-06	0	0	0	0	3.01401e-07	0	0	0	0	0	0	0	0	0	0	0	0	0	0	0	0	0	0	0
AC009597.1	0	0	0	0	0	0	0	0	0	0	0	0	0	0	0	0	0	0	0	0	0	0	0	0	0	0	0	0	0	0	0	0	0	0	0	0	8.34864e-05	0	0	0	0	0	0	0	0	0	0	0	0
AC009623.1	0	7.2948e-06	0	0	0	0	0	0	0	0	0	0	0	0	0	0	0	0	0	0	0	0	0	0	0	0	0	0	0	0	0	0	0	0	0	0	0	0	4.82952e-05	0	0	0	0	0	0	0	0	0	0
AC009623.2	0	0	0	0	0	0	0	0	0	0	0	0	0	0	0	0	0	0	0	0	0	0	0	0	0	0	0	0	0	0	0	0	0	0	0	0	0	0	0	0	0	0	0	0	0	0	0	0	0
AC009652.1	0	0	0	0	0	0	0	0	0	0	0	0	0	0	0	0	0	0	0	0	0	0	0	0	0	0	0	0	0	6.02802e-07	0	0	0	0	0	0	0	0	0	0	0	0	0	0	0	0	0	0	0
AC009654.1	0	0	0	0	0	0	0	0	0	0	0	0	0	0	0	0	0	0	0	0	0	0	0	0	0	0	0	0	0	0	0	0	0	0	0	0	0	0	0	0	0	0	0	0	0	0	0	0	0
AC009686.2	3.11178e-06	0	8.47363e-06	3.14347e-06	0	0	0	0	0	2.53023e-06	0	0	0	1.76166e-05	0	0	0	2.75503e-06	9.34317e-05	0	0	0	0	0	5.12442e-06	0	0	0	5.21102e-06	2.71261e-06	3.46617e-06	0	0	0	0	1.73083e-06	0	0	0	1.36878e-05	0	0	0	0	0	0	2.16472e-06	0	1.33483e-06
AC009690.1	0	0	1.69473e-06	0	0	0	0	0	0	2.53023e-06	0	0	0	0	0	0	0	0	0	1.65059e-05	0	1.00663e-05	0	0	1.90336e-05	0	0	0	0	4.52101e-06	0	0	4.41677e-05	0	0	4.32707e-06	0	0	0	4.10635e-05	0	0	0	0	3.46053e-06	0	1.44315e-06	0	0
AC009690.3	0	0	0	0	0	0	0	0	0	0	0	0	0	0	0	0	0	0	0	0	0	0	0	0	0	0	0	0	0	2.71261e-06	0	0	4.41677e-05	0	0	0	0	0	0	0	0	0	0	0	0	0	7.9373e-06	0	0
AC009720.1	0	0	0	0	0	0	0	0	0	0	0	0	0	0	0	0	0	0	0	0	0	0	0	0	0	0	0	0	0	0	0	0	0	0	0	0	0	0	4.82952e-05	0	0	0	0	0	0	0	0	0	0
AC009743.1	0	0	0	0	0	0	0	0	0	0	0	0	0	0	0	0	0	0	0	0	0	0	0	0	0	0	0	0	0	0	0	0	0	0	0	0	0	0	0	0	0	0	0	0	0	0	0	0	0
AC009779.3	0	0	1.35578e-05	6.28694e-06	3.56328e-05	0	0	0	0	3.79535e-06	1.80457e-05	0	1.69995e-06	1.76166e-05	0	0	1.43482e-05	0	0	0	1.82439e-06	0	0	0	4.39236e-06	0	0	2.70554e-06	2.60551e-06	2.10981e-06	0	3.21738e-05	0	0	0	6.05789e-06	0	5.16863e-06	0	0	0	0	7.33651e-06	1.51948e-05	1.03816e-05	0	5.05101e-06	5.81051e-06	4.00448e-06
AC009803.1	0	0	0	0	0	0	0	0	0	0	0	0	0	0	0	0	0	0	0	0	0	0	0	0	0	0	0	0	0	0	0	0	0	0	0	0	0	0	0	0	0	0	0	0	0	0	0	0	0
AC009803.2	0	7.2948e-06	0	0	0	0	0	0	0	0	0	0	1.69995e-06	0	0	0	0	0	0	0	0	0	0	0	7.32061e-07	0	0	0	0	0	0	0	0	0	0	0	0	0	4.82952e-05	0	0	0	0	0	0	5.86854e-05	7.21573e-07	0	0
AC009804.2	0	0	1.69473e-06	0	0	0	0	0	0	0	0	0	0	0	0	0	0	0	0	0	0	0	0	0	0	0	0	0	0	0	0	0	0	0	0	0	0	0	4.82952e-05	0	0	0	0	0	0	0	0	0	0
AC009806.1	0	0	0	0	0	0	0	0	0	0	0	0	0	0	0	0	0	0	0	0	0	0	0	0	0	0	0	0	0	0	0	0	0	0	0	0	0	0	0	0	0	0	0	0	0	0	0	0	0
AC009812.3	0	0	0	0	0	0	0	0	0	0	0	0	0	0	0	0	0	0	0	0	0	0	0	0	0	0	0	0	0	0	0	0	0	0	0	0	0	0	0	0	0	0	0	0	0	0	0	0	0
AC009812.4	0	0	0	0	0	0	0	0	0	0	0	0	0	0	0	0	0	0	0	0	0	0	0	0	0	0	0	0	0	3.01401e-07	0	0	0	0	0	8.65413e-07	0	0	0	0	0	0	0	0	0	0	0	0	0
AC009869.1	0	0	0	0	0	0	0	0	0	0	0	0	0	0	0	0	0	0	0	0	0	0	0	0	0	0	0	0	0	0	0	0	0	0	0	0	0	0	0	0	0	0	0	0	0	0	0	0	0
AC009902.3	0	0	0	0	0	0	0	0	0	0	0	0	0	0	0	0	0	0	0	0	0	0	0	0	0	0	0	0	0	0	0	0	0	0	0	0	0	0	4.82952e-05	0	0	0.000125707	0	0	0	0	0	0	0
AC009930.1	0	0	0	0	0	0	0	0	0	0	0	0	0	0	0	0	0	0	0	0	0	0	0	0	0	0	0	0	0	0	0	0	0	0	0	0	0	0	4.82952e-05	0	0	0	0	0	0	0	0	0	0
AC009955.2	0	0	0	0	0	0	0	0	0	0	0	0	0	0	0	0	0	0	0	0	0	0	0	0	0	0	0	0	0	0	0	0	0	0	0	0	0	0	0	0	0	0	0	0	0	0	0	0	0
AC009961.1	3.11178e-06	3.6474e-05	1.69473e-06	0	0	0	0	0	0	7.5907e-06	9.02283e-06	2.64724e-05	1.69995e-06	2.6425e-05	0	0	0	0	0	0	1.82439e-06	0	0	0	7.32061e-07	0	0	9.01848e-07	2.60551e-06	3.01401e-06	0	0	0	0	0	4.32707e-06	0	0	0	6.84392e-06	0	0	0	0	6.92106e-06	0	2.88629e-06	0	0
AC009965.1	0	0	0	0	0	0	0	0	0	0	0	0	0	0	0	0	0	0	0	0	0	0	0	0	0	0	0	0	0	0	0	0	0	0	0	0	0	0	0	0	0	0	0	0	0	0	0	0	0
AC009971.1	0	0	0	0	0	0	0	0	0	0	0	0	0	0	0	0	0	0	0	0	0	0	0	0	0	0	0	0	0	0	0	0	0	0	0	0	0	0	0	0	0	0	0	0	0	0	0	0	0
AC009974.1	0	7.2948e-06	0	0	0	0	0	0	2.64856e-06	0	0	0	0	0	0	0	0	0	0	0	0	0	0	0	2.19618e-06	0	0	9.01848e-07	0	6.02802e-07	0	1.28695e-05	0	0	0	1.73083e-06	0	0	4.82952e-05	0	0	0.000251414	0	0	0	0	0	0	0
AC009975.1	0	0	0	0	0	0	0	0	0	0	0	0	0	0	0	0	0	0	0	0	0	0	0	0	0	0	0	0	0	0	0	0	0	0	0	0	0	0	9.65904e-05	0	0	0.000125707	0	0	0	0	0	0	0
AC009975.2	0	0	0	0	0	0	0	0	0	0	0	0	0	0	0	0	0	0	0	0	0	0	0	0	0	0	0	0	0	0	0	0	0	0	0	0	0	0	4.82952e-05	0	0	0	0	0	0	0	0	0	0
AC009988.1	0	0	0	0	0	0	0	0	0	0	0	0	0	0	0	0	0	0	0	0	0	0	0	0	0	0	0	0	0	0	0	0	0	0	0	0	0	0	9.65904e-05	0	0	0	0	0	0	0	0	0	0
AC010096.1	0	0	0	0	0	0	0	0	0	0	0	0	0	0	0	0	0	0	0	0	0	0	0	0	0	0	1.93513e-05	0	0	0	0	0	0	0	0	0	0	0	0	0	0	0	0	0	0	0	0	0	0
AC010105.1	0	0	0	0	0	0	0	0	0	0	0	0	0	0	0	0	0	0	0	0	0	0	0	0	0	0	0	0	0	0	0	0	0	0	0	0	0	0	0	0	0	0	0	0	0	0	0	0	0
AC010132.1	0	0	0	0	0	0	0	0	0	0	0	0	0	0	0	0	0	0	0	0	0	0	0	0	0	0	0	0	0	0	0	0	0	0	0	0	0	0	0	0	0	0	0	0	0	0	0	0	0
AC010132.3	0.000152477	0.000211549	0.000194893	6.91563e-05	7.12657e-05	0	0.000597171	0	5.82683e-05	5.18698e-05	6.31598e-05	0.000685761	0.000192095	7.04666e-05	0	0	8.60894e-05	2.75503e-05	0	0.000101786	3.10147e-05	8.05307e-05	9.70346e-05	0	0.000350657	0	0	0.000716068	0.000502863	0.000117245	2.0797e-05	9.65214e-05	4.41677e-05	0	0.0017818	4.67323e-05	0	0.000403153	0	0.000198474	0.000128977	0	0.0004077	0	0.000906659	0	0.000216472	1.1621e-05	6.1402e-05
AC010132.4	0	0	0	0	0	0	0	0	0	0	0	0	1.69995e-06	0	0	0	0	0	0	0	0	0	0	0	0	0	0	0	0	0	0	0	0	0	0	0	0	0	0	0	0	0	0	0	0	0	0	0	0
AC010139.1	0	0	0	0	0	0	0	0	0	0	0	0	0	0	0	0	0	0	0	0	0	0	0	0	0	3.62161e-05	0.000135459	0	0	0	0	0	0	0	0	0	0	0	4.82952e-05	0	0	0	0	0	0	0	0	0	0
AC010145.1	0	0	0	0	0	0	0	0	0	0	0	0	0	0	0	0	0	0	0	0	0	0	0	0	0	0	0	0	0	0	0	0	0	0	0	0	0	0	0	0	0	0	0	0	0	0	0	0	0
AC010163.1	0	0	0	0	0	0	0	0	0	0	0	0	0	0	0	0	0	0	0	0	0	3.0199e-05	0	0	0	0	0	0	0	0	0	0	0	0	0	0	0	0	0	0	0	0	0	0	0	0	0	0	0
AC010163.2	0	0	0	0	0	0	0	0	0	0	0	0	0	0	0	0	0	0	0	0	0	0	0	0	0	0	0	0	0	0	0	0	0	0	0	0	0	0	4.82952e-05	0	0	0	0	0	0	0	0	0	0
AC010175.1	0	0	0	0	0	0	0	0	0	0	0	0	0	0	0	0	0	0	0	0	0	0	0	0	0	0	0	0	7.81653e-06	3.01401e-07	0	0	0	0	0	3.46165e-06	0	5.16863e-06	0	0	0	0	0	0	0	0	0	0	0
AC010177.1	0	0	0	0	0	0	0	0	0	0	0	0	0	0	0	0	0	0	0	0	0	0	0	0	0	0	0	9.01848e-07	0	0	0	0	0	0	0	0	0	0	0	0	0	0	0	0	0	0	0	0	0
AC010183.1	0	0	0	0	0	0	0	0	0	0	0	0	0	0	0	0	0	0	0	0	0	0	0	0	0	0	0	0	0	0	0	0	0	0	0	0	0	0	0	0	0	0	0	0	0	0	0	0	0
AC010183.2	0	0	0	0	0	0	0	0	0	0	0	0	0	0	0	0	0	0	0	0	0	0	0	0	0	0	0	0	0	0	0	0	0	0	0	0	0	0	0	0	0	0	0	0	0	0	0	0	0
AC010196.1	0	0	0	0	0	0	0	0	0	0	0	0	0	0	0	0	0	0	0	0	0	0	0	0	0	0	0	0	0	0	0	0	0	0	0	0	0	0	0	0	0	0	0	0	0	0	0	0	0
AC010198.1	0	0	0	0	0	0	0	0	0	0	0	0	0	0	0	0	0	0	0	0	0	0	0	0	0	0	0	0	0	0	0	0	0	6.03974e-05	0	8.65413e-07	0	0	0	0	0	0	0	0	0	0	0	0	0
AC010201.1	0	0	0	0	0	0	0	0	5.29712e-06	0	0	0	0	0	0	0	0	0	0	0	0	0	0	0	0	0	0	0	0	3.01401e-07	0	0	0	0	0	0	0	0	0	0	0	0	0	0	1.03816e-05	0	0	0	0
AC010201.2	0	0	0	0	0	0	0	0	0	3.79535e-06	0	0	1.69995e-06	0	0	0	0	0	0	0	0	0	0	0	7.32061e-07	0	0	9.01848e-07	0	6.02802e-07	0	0	0	0	0	0	0	0	0	0	0	0	0	0	0	0	7.21573e-07	0	0
AC010205.1	0	0	1.69473e-06	0	0	0	0	0	0	0	0	0	0	0	0	0	0	0	0	0	0	0	0	0	0	0	0	0	0	3.01401e-07	0	0	0	0	0	8.65413e-07	0	0	4.82952e-05	0	0	0	0	0	0	0	0	0	0
AC010207.1	0	0	0	3.14347e-06	0	0	0	0	0	0	0	1.26059e-06	1.69995e-06	0	0	0	0	0	0	0	0	0	0	0	1.46412e-06	0	0	9.01848e-07	0	3.01401e-07	0	0	0	0	0	0	0	0	0	0	0	0	0	0	0	0	7.21573e-07	0	0
AC010240.3	0	0	0	0	0	0	0	0	0	0	0	0	0	0	0	0	0	0	0	0	0	0	0	0	0	0	0	0	0	0	0	0	0	0	0	0	0	0	0	0	0	0	0	0	0	0	0	0	0
AC010245.2	0	0	0	0	0	0	0	0	0	0	0	0	0	0	0	0	0	0	0	0	0	0	0	0	0	0	0	0	5.21102e-06	0	0	0	0	0	0	8.65413e-07	0	0	0	0	0	0	0	0	3.46053e-06	0	2.88629e-06	0	1.33483e-06
AC010255.3	0	0	0	0	0	0	0	0	0	1.26512e-06	0	0	0	0	0	0	0	0	9.34317e-05	0	0	0	0	0	0	0	0	0	0	5.12381e-06	0	0	0	0	0	0	0	0	0	0	0	0	0	0	0	0	0	0	0
AC010266.1	0	0	0	0	0	0	3.73232e-05	0	0	0	0	0	0	0	0	0	0	0	0	0	0	0	0	0	0	0	0	0	0	0	0	0	0	0	0	0	0	0	0	0	0	0	0	0	0	0	0	0	0
AC010266.2	0	0	0	0	0	0	0	0	0	0	0	0	0	0	0	0	0	0	0	0	0	0	0	0	0	0	0	0	0	0	0	0	0	0	0	0	0	0	0	0	0	0.000125707	0	0	0	0	0	0	0
AC010267.1	0	0	0	0	0	0	0	0	0	0	0	0	0	0	0	0	0	0	0	0	0	0	0	0	0	0	0	0	0	0	0	0	0	0	0	0	0	0	0	0	0	0	0	0	0	0	0	0	0
AC010271.2	0	0	0	0	0	0	0	0	0	0	0	0	0	0	0	0	0	0	0	0	0	0	0	0	0	0	0	0	0	0	0	0	0	0	0	0	0	0	0	0	0	0	0	0	0	0	0	0	0
AC010273.2	0	0	0	0	0	0	3.73232e-05	0	0	0	0	0	0	0	0	0	0	0	0	0	0	0	0	0	0	0	0	0	0	0	0	0	0	0	0	0	0	0	0	0	0	0	0	0	0	0	0	0	0
AC010280.1	0	0	0	0	0	0	0	0	0	0	0	0	0	0	0	0	0	0	0	0	0	0	0	0	0	0	0	0	0	3.01401e-07	0	0	0	0	0	0	0	0	0	0	0	0	0	0	0	0	0	0	0
AC010280.2	0	7.2948e-06	0	0	0	0	0	0	0	0	0	0	0	0	0	0	0	0	0	0	0	0	0	0	0	0	0	0	0	0	0	0	0	0	0	8.65413e-07	0	0	0	0	0	0	0	0	0	0	0	0	0
AC010280.3	0	0	0	0	0	0	0	0	0	0	0	0	0	0	0	0	0	0	0	0	0	0	0	0	0	0	1.93513e-05	0	0	0	0	0	0	0	0	0	0	0	4.82952e-05	0	0	0	0	0	0	0	0	0	0
AC010319.2	0	0	0	0	0	0	0	0	0	0	0	0	0	0	0	0	0	0	0	0	0	0	0	0	0	0	0	0	0	0	0	0	0	0	0	0	0	0	0	0	0	0	0	0	0	0	0	0	0
AC010319.5	0	0	0	0	0	0	0	0	0	0	0	0	0	0	0	0	0	0	0	0	0	0	0	0	0	0	0	0	0	0	0	0	0	0	0	0	0	0	0	0	0	0	0	0	0	0	0	0	0
AC010323.1	0.000133807	0.000313676	0.000327082	4.08651e-05	0	0.000138672	0	0	7.94567e-06	4.68093e-05	9.02283e-06	5.5466e-05	6.11983e-05	1.76166e-05	0	0	5.02188e-05	1.10201e-05	0	5.22687e-05	7.11514e-05	2.01327e-05	1.29379e-05	0.0001619	0.000191068	7.24323e-05	7.74054e-05	0.000211934	0.000250129	0.000125383	0.000350083	0.000225217	0	0	0.000434584	5.71173e-05	0	0.00128699	0	8.21271e-05	8.59845e-05	0	0.000411893	3.03896e-05	0.000460251	0	0.000158025	9.29681e-05	7.34155e-05
AC010325.1	0	0	0	0	0	0	0	0	0	0	0	0	0	0	0	0	0	0	0	0	0	0	0	0	0	0	0	0	0	0	0	0	0	0	0	0	0	0	0	0	0	0	0	0	0	0	0	0	0
AC010326.2	0	0	0	0	0	0	0	0	0	0	0	1.26059e-06	0	0	0	0	0	0	0	2.75099e-06	3.64879e-06	0	0	0	7.32061e-07	0	0	0	0	1.2056e-06	0	0	0	0	0	0	0	0	0	0	0	0.000125707	0	3.03896e-05	0	0	1.44315e-06	0	1.33483e-06
AC010327.1	0	7.2948e-06	0	0	0	0	0	0	0	0	0	0	0	0	0	0	0	0	0	0	0	0	0	0	0	0	0	0	0	0	0	0	0	0	0	0	0	0	0	0	0	0	0	0	0	0	0	0	0
AC010327.4	0	0	0	0	0	0	0	0	0	0	0	0	0	0	0	0	0	0	0	0	0	0	0	0	0	0	0	0	0	0	0	0	0	0	0	0	0	0	0	0	0	0	0	0	0	0	0	0	0
AC010328.1	0	2.18844e-05	0	0	0	0	0	0	0	1.26512e-06	0	0	0	0	0	0	0	0	0	0	1.82439e-06	0	0	0	7.32061e-07	0	0	0	2.60551e-06	3.01401e-07	0	0	0	0	0	0	0	0	0	0	0	0.000125707	0	0	0	0	0	0	0
AC010329.1	0	0	1.69473e-06	0	0	0	0	0	0	0	0	0	0	0	0	0	0	0	0	0	0	0	0	0	0	0	0	0	0	0	0	6.43476e-06	0	0	0	8.65413e-07	0	0	0	0	0	0	1.04807e-06	0	0	0	1.44315e-06	1.1621e-05	0
AC010333.3	0	0	0	0	0	0	0	0	0	0	0	0	0	0	0	0	0	0	0	0	0	0	0	0	0	0	0	0	0	0	0	0	0	0	0	0	0	0	0	0	0	0	0	0	0	0	0	0	0
AC010336.3	0	0	0	0	0	0	0	0	0	0	0	0	0	0	0	0	0	0	0	0	0	0	6.46897e-06	0	0	0	0	0	0	0	0	0	0	0	0	0	0	0	0	0	0	0	0	0	0	0	0	0	0
AC010343.3	0	0	0	0	0	0	0	0	0	0	0	0	0	0	0	0	0	0	0	0	0	0	0	0	0	0	0	0	0	0	0	0	0	0	0	0	0	0	4.82952e-05	0	0	0	0	0	0	0	0	0	0
AC010359.1	0	0	0	0	0	0	0	0	0	0	0	0	0	0	0	0	0	0	0	0	0	0	0	0	0	0	0	0	0	0	0	0	0	0	0	0	0	0	0	0	0	0	0	0	0	0	0	0	0
AC010387.1	0	0	0	0	0	0	0	0	0	0	0	0	0	0	0	0	0	0	0	0	0	0	0	0	0	0	0	0	0	0	0	0	0	0	0	0	0	0	0	0	0	0	0	0	0	0	0	0	0
AC010395.1	0	0	0	0	0	0	0	0	0	0	0	0	0	0	0	0	0	0	0	0	0	0	0	0	0	0	0	0	0	0	0	0	0	0	0	0	0	0	0	0	0	0	0	0	0	0	0	0	0
AC010406.1	0	0	0	0	0	0	0	0	0	0	0	0	0	0	0	0	0	0	0	0	0	0	0	0	0	0	0	0	0	0	0	0	0	0	0	0	0	0	0	0	0	0	0	0	0	0	0	0	0
AC010420.1	0	0	0	0	0	0	0	0	0	0	0	0	0	0	0	0	0	0	0	0	0	0	0	0	0	0	0	0	0	0	0	0	0	0	0	0	0	0	0	0	0	0	0	0	0	0	0	0	0
AC010422.1	0	0	0	0	0	0	0	0	0	1.26512e-06	0	0	0	0	0	0	0	0	0	0	0	0	0	0	0	0	0	0	0	0	0	0	0	0	0	0	0	0	0	0	0	0	0	0	0	0	0	0	0
AC010422.2	0	0	0	3.14347e-06	0	0	0	0	2.64856e-06	0	0	1.26059e-06	0	0	0	0	0	0	0	0	0	0	0	0	0	0	0	9.01848e-07	0	3.01401e-07	0	0	0	0	0	0	0	0	4.82952e-05	0	0	0.000125707	0	0	0	0	0	0	2.66965e-06
AC010422.3	0.000392085	0.00035015	5.93154e-05	0.000125739	0	0	0	0	8.47538e-05	3.79535e-05	9.92511e-05	0.000902583	0.000122397	7.92749e-05	9.92851e-05	0	7.17412e-05	2.75503e-06	0	4.67668e-05	2.55415e-05	0.00011073	2.58759e-05	5.39665e-05	0.000349193	0.000108648	0.000135459	0.000152412	0.000109431	6.26914e-05	8.3188e-05	0.00039252	0	0	0	3.72128e-05	8.34864e-05	0.000609898	0	7.52832e-05	2.14961e-05	0.000125707	0.000389883	7.5974e-05	0.000221474	0	0.000114009	5.81051e-05	2.80314e-05
AC010422.5	0	0.00019696	6.7789e-06	0	0	0	0	0	0	0	0	0	0	0	0	0	7.17412e-06	0	0	1.92569e-05	0	1.00663e-05	0	0	0	0	0	0	2.86606e-05	3.01401e-07	0	2.5739e-05	0	0	0	0	0	0	4.82952e-05	0	2.14961e-05	0	1.4673e-05	0	0	0	3.60787e-06	0	0
AC010422.6	1.24471e-05	0.000145896	0.000108462	2.51477e-05	0	0	0	0.000310142	4.50255e-05	2.65674e-05	3.60913e-05	0	3.5699e-05	5.28499e-05	0.000992851	0	7.17412e-06	2.75503e-06	0	8.80316e-05	6.9327e-05	0.000130862	0.000213476	0	6.36893e-05	0	0	0.000203818	2.08441e-05	3.19485e-05	3.11955e-05	2.5739e-05	0	0	4.34584e-05	2.16353e-05	0	4.1349e-05	0	1.36878e-05	6.44884e-05	0	7.33651e-06	0	2.42237e-05	0.000176056	0.000102463	5.81051e-06	4.53841e-05
AC010424.2	0	0	0	0	0	0	0	0	0	0	0	0	0	0	0	0	0	0	0	0	0	0	0	0	0	0	0	0	0	0	0	0	0	0	0	0	0	0	0	0	0	0	0	0	0	0	0	0	0
AC010424.3	0	0	0	0	0	0	0	0	0	0	0	0	0	0	0	0	0	0	0	0	0	0	0	0	0	0	0	0	0	0	0	0	0	0	0	0	0	0	9.65904e-05	0	0	0	0	0	0	0	0	0	0
AC010425.1	0	0	0	0	0	0	0	0	0	0	0	0	0	0	0	0	0	0	0	0	0	0	0	0	0	0	0	0	2.60551e-06	0	0	0	0	0	0	0	0	0	0	0	0	0	0	0	0	0	0	0	0
AC010445.1	0	0	0	0	0	0	0	0	0	0	0	0	0	0	0	0	0	0	0	0	0	0	0	0	0	0	0	0	0	0	0	0	0	0	0	0	0	0	0	0	0	0	0	0	0	0	0	0	0
AC010451.1	0	0	0	0	0	0	0	0	0	0	0	0	0	0	0	0	0	0	0	0	0	0	0	0	0	0	0	0	0	0	0	0	0	0	0	0	0	0	0	0	0	0	0	0	0	0	0	0	0
AC010451.2	0	0	0	0	0	0	0	0	0	0	0	0	0	0	0	0	0	0	0	0	0	0	0	0	0	0	1.93513e-05	0	0	0	0	0	0	0	0	0	0	0	0	0	0	0	0	0	0	0	0	0	0
AC010451.3	0	0	0	0	0	0	0	0	0	0	0	0	0	0	0	0	0	0	0	0	0	0	0	0	0	0	0	0	0	0	0	0	0	0	0	0	0	0	0	0	0	0	0	0	0	0	0	0	0
AC010463.1	0	7.2948e-06	3.38945e-06	0	0	0	0	5.16903e-05	0	1.26512e-05	0	0	3.3999e-06	8.80832e-06	0	0	7.17412e-06	0	0	8.25296e-06	0	0	0	0	0	0	0	0	0	3.01401e-07	0	0	0	6.03974e-05	0	8.65413e-07	0	1.03373e-05	0	0	0	0	0	0	4.84474e-05	0	0	0	2.66965e-06
AC010485.1	0	0	0	0	0	0	0	0	0	0	0	0	0	0	0	0	0	0	0	0	0	0	0	0	0	0	0	0	0	0	0	0	0	0	0	0	0	0	0	0	0	0	0	0	0	0	0	0	0
AC010486.1	0	0	0	0	0	0	0	0	0	0	0	0	0	0	0	0	0	0	0	0	0	0	0	0	0	0	0	0	0	0	0	0	0	0	0	0	0	0	0	0	0	0	0	0	0	0	0	0	0
AC010486.2	0	0	0	0	0	0	0	0	0	0	0	0	0	0	0	0	0	0	0	0	0	0	0	0	0	0	0	0	0	0	0	0	0	0	0	0	0	0	4.82952e-05	0	0	0	0	0	0	0	0	0	0
AC010486.3	0	0	0	0	0	0	0	0	0	0	0	0	0	0	0	0	0	0	0	0	0	0	0	0	0	0	0	0	0	0	0	0	0	0	0	0	0	0	0	0	0	0	0	0	0	0	0	0	0
AC010487.2	0	0	0	0	0	0	0	0	0	0	0	0	0	0	0	0	0	0	0	0	0	0	0	0	0	0	0	0	0	0	0	0	0	0	0	0	0	0	0	0	0	0	0	0	0	0	0	0	0
AC010511.1	0	0	0	0	0	0	0	0	0	0	0	0	0	0	0	0	0	0	0	0	0	0	0	0	0	0	0	0	0	0	0	0	0	0	0	0	0	0	0	0	0	0	0	0	0	0	0	0	0
AC010519.1	0	0	0	0	0	0	0	0	0	0	9.02283e-06	0	0	0	0	0	0	0	0	0	0	0	0	0	7.32061e-07	0	0	0	0	3.01401e-07	0	0	0	6.03974e-05	0	0	0	0	0	0	0	0	0	0	0	0	0	0	2.66965e-06
AC010522.1	0	0	0	0	0	0	0	5.16903e-05	0	0	0	0	0	8.80832e-06	0	0	0	0	0	0	0	0	0	0	0	0	0	9.01848e-07	0	0	0	0	0	0	0	0	0	0	0	0	0	0	0	0	0	0	0	0	0
AC010528.1	0	0	0	0	0	0	0	0	0	0	0	0	0	0	0	0	0	0	0	0	0	0	0	0	0	0	0	0	0	0	0	0	0	0	0	0	0	0	0	0	0	0	0	0	0	0	0	0	0
AC010531.1	0	0	1.18631e-05	0	0	0	0	0	3.70798e-05	0	0	0	0	0	0	0	1.43482e-05	0	0	0	0	0	0	0	8.19908e-05	0	0	0	0	3.61681e-06	0	0	0	0	0	0	0	0	0	0	0	0	0	0	0	0	3.60787e-06	0	0
AC010536.1	0	0	0	0	0	0	0	0	0	1.26512e-06	9.02283e-06	0	1.69995e-06	0	0	0	0	0	0	0	0	0	0	0	0	0	0	0	0	0	0	0	0	0	0	0	0	0	0	0	0	0	0	0	0	0	1.44315e-06	0	0
AC010542.2	0	0	0	0	0	0	0	0	0	0	0	0	0	0	0	0	0	0	0	0	0	0	0	0.000107933	0	0	0	0	0	0	0	0	0	0	0	0	0	0	0	0	0	0.000125707	0	0	0	0	0	0	0
AC010542.3	0	2.18844e-05	0	0	0	0	0	0	7.94567e-06	0	0	0	0	0	0	0	0	0	0	0	0	0	0	0	1.02488e-05	0	0	9.92033e-06	0	1.2056e-06	0	0	0	0	0	0	0	0	0	0	0	0	0	0	0	0	0	0	2.66965e-06
AC010542.4	0	0	3.38945e-06	3.14347e-06	0	0	0	0	0	0	0	0	0	0	0	0	0	0	0	0	0	0	0	0	0	0	1.93513e-05	0	0	3.01401e-07	0	0	0	0.000120795	0	0	0	0	0	0	0	0.000251414	0	0	0	0	0	0	1.33483e-06
AC010547.4	0	9.48324e-05	0	0	0	0	0	0	1.85399e-05	7.5907e-06	0	0	8.49976e-06	0	0	0	0	0	0	1.10039e-05	0	0	0	0	2.19618e-06	0	0	0	0	6.32942e-06	0	0	8.83353e-05	0	8.69168e-05	2.59624e-06	0	0	0	0	6.44884e-05	0	4.50671e-05	1.51948e-05	3.46053e-05	0	1.08236e-05	0	3.0701e-05
AC010551.1	0	0	0	0	0	0	0	0	0	0	0	0	0	0	0	0	0	0	0	0	0	0	0	0	0	0	0	0	0	0	0	0	0	0	0	0	0	0	0	0	0	0	1.04807e-06	0	0	0	0	0	0
AC010551.3	0	0	0	0	0	0	0	0	0	0	0	0	0	0	0	0	0	0	0	0	0	0	0	0	0	0	0	9.01848e-07	0	0	0	0	0	0	0	0	0	0	0	0	0	0	0	0	0	0	0	0	0
AC010595.1	0	0	0	0	0	0	0	0	0	0	0	0	0	0	0	0	0	0	0	0	0	0	0	0	0	0	0	0	0	0	0	0	0	0	0	0	0	0	0	0	0	0	0	0	0	0	0	0	0
AC010601.1	0	7.2948e-06	0	0	0	0	0	0	0	0	0	0	0	0	0	0	0	0	0	0	0	0	0	0	0	0	0	0	0	0	0	0	0	0	0	0	0	0	0	0	0	0	0	0	0	0	0	0	0
AC010615.4	0	0	1.35578e-05	0	0	1.7334e-05	0	0	5.29712e-06	1.26512e-05	0	0	1.86995e-05	0	0	0	0	0	0	5.77707e-05	5.10831e-05	0	0	0	0.000101024	0	0	4.50924e-05	0	1.59742e-05	0	0.000283129	0	0	0	6.92331e-06	0	0.000144722	0	0	0	0	1.4673e-05	0	0.000470632	0	2.95845e-05	5.81051e-06	1.33483e-06
AC010616.1	0.000171148	0.00119635	1.69473e-06	3.14347e-06	0	0	0	0	0	1.26512e-06	0.000108274	0	1.01997e-05	3.52333e-05	0	0	0	2.75503e-06	0	0	1.64196e-05	4.02653e-05	1.29379e-05	0	1.53733e-05	0.000362161	0	4.59943e-05	0.000138092	2.62219e-05	0.000100519	0	0	0	0	8.65413e-07	0	0	0	0	0	0	0	0	6.92106e-05	0	0	0	0
AC010618.3	0	2.18844e-05	1.69473e-06	3.14347e-06	3.56328e-05	0	0	0	0	0	9.02283e-06	0	0	8.80832e-06	0	0	0	0	0	2.75099e-06	0	0	0	0	0	0	0	9.01848e-07	0	2.10981e-06	3.46617e-06	0	0	0	2.17292e-05	3.46165e-06	0	0	0	6.84392e-06	0	0	0	0	0	0	2.16472e-06	5.81051e-06	0
AC010619.1	0	0	0	0	0	0	0	0	0	0	0	0	0	0	0	0	0	0	0	0	0	0	0	0	0	0	0	0	0	0	0	0	0	0	0	0	0	0	4.82952e-05	0	0	0	0	0	0	0	0	0	0
AC010624.2	0	0	0	0	0	0	0	0	0	0	0	0	0	0	0	0	0	0	0	0	0	0	0	0	0	0	0	0	0	0	0	0	0	0	0	0	0	0	0	0	0	0	0	0	0	0	0	0	0
AC010634.1	0	0	0	0	0	0	0	0	0	0	0	0	0	0	0	0	0	0	0	0	0	0	0	0	0	0	0	0	0	0	0	0	0	0	0	0	0	0	0	0	0	0	0	0	0	0	0	0	0
AC010636.1	0	0	0	0	0	0	0	0	0	0	0	0	0	0	0	0	0	0	0	0	0	0	0	0	0	0	0	0	0	0	0	0	0	0	0	0	0	0	0	0	0	0	0	0	0	0	0	0	0
AC010636.2	0	0	1.69473e-06	0	0.000106899	0	0	0	0	0	9.02283e-05	0	0	0	0	0	0	0	0	2.75099e-06	5.47318e-06	0	0	0	0	0	0	0	0	6.02802e-07	0	0	0	0	0	4.32707e-06	0	2.58431e-05	0	2.73757e-05	0	0	8.48939e-05	0	6.92106e-05	0	7.72083e-05	0	2.66965e-06
AC010641.1	0	0	0	0	0	0	0	0	0	0	0	0	0	0	0	0	0	0	0	0	0	0	0	0	0	0	0	0	0	0	0	0	0	0	0	0	0	0	0	0	0	0	0	0	0	0	0	0	0
AC010646.1	0	0	0	0	0	0	0	0	0	0	0	0	1.69995e-06	0	0	0	0	0	0	0	0	0	0	0	0	0	0	0	0	6.02802e-07	0	0	0	0	0	0	0	0	0	0	0	0	0	0	0	0	0	0	0
AC010654.1	0	0	0	0	0	0	0	0	0	0	0	0	0	0	0	0	0	0	0	0	0	0	0	0	0	0	0	9.01848e-07	0	0	0	6.43476e-06	0	0	0	0	0	0	0	0	0	0	0	0	3.46053e-06	0	0	0	1.33483e-06
AC010680.4	0	0	0	0	0	0	0	0	0	0	0	0	3.3999e-06	0	0	0	0	0	0	0	0	0	0	0	0	0	0	0	0	0	0	0	0	0	0	0	0	0	0	0	0	0	0	0	0	0	0	0	0
AC010680.5	0	0	0	0	0	0	0	0	0	0	0	0	0	0	0	0	0	0	0	0	0	0	0	0	0	0	0	0	0	0	0	0	0	0	0	0	0	0	0	0	0	0	0	0	0	0	0	0	0
AC010719.1	0	0	0	0	0	0	0	0	0	0	0	0	0	0	0	0	0	0	0	0	0	0	0	0	0	0	0	0	0	3.01401e-07	3.46617e-06	0	0	0	0	0	0	0	0.000144886	0	0	0	0	0	0	0	0	0	1.33483e-06
AC010722.1	0	0	0	0	0	0	0	0	0	0	0	0	0	0	0	0	0	0	0	0	0	0	0	0	0	0	0	0	0	0	0	0	0	0	0	0	0	0	0	0	0	0	0	0	0	0	0	0	0
AC010723.1	0	0	0	0	0	0	0	0	0	0	0	0	0	0	0	0	0	0	0	0	0	0	0	0	0	0	0	0	0	0	0	0	0	0	0	0	0	0	0	0	0	0	0	0	0	0	0	0	0
AC010729.1	0	0	0	0	0	0	0	0	0	0	0	0	0	0	0	0	0	0	0	0	0	0	0	0	0	0	0	0	0	0	0	0	0	0	0	0	0	0	0	0	0	0	0	0	0	0	0	0	0
AC010735.2	0	0	0	0	0	0	0	0	0	0	0	0	0	0	0	0	0	0	0	0	1.82439e-06	0	0	5.39665e-05	0	0	0	0	0	0	0	0	0	0	0	0	0	0	0	0	0	0	0	0	0	0	0	0	0
AC010737.1	0	0	0	0	0	0	0	0	0	0	0	0	0	0	0	0	0	0	0	0	0	0	0	0	0	0	0	0	0	0	0	0	0	0	0	0	0	0	0	0	0	0	0	0	0	0	0	0	0
AC010745.1	0	0	0	0	0	0	0	0	0	0	0	0	0	0	0	0	0	0	0	0	0	0	0	0	0	0	0	0	0	3.01401e-07	0	0	0	0	0	0	0	0	0	0	0	0	0	0	0	0	0	0	0
AC010745.2	0	7.2948e-06	0	0	0	0	0	0	0	0	0	0	0	0	0	0	0	0	0	0	0	0	0	0	0	0	0	0	0	0	0	0	0	0	0	0	0	0	0	0	0	0.000125707	0	0	0	0	0	0	0
AC010745.3	0	0	0	0	0	0	0	0	0	0	0	0	0	0	0	0	0	0	0	0	0	0	0	0	0	0	0	0	0	0	0	0	0	0	0	0	0	0	0	0	0	0	0	0	0	0	7.21573e-07	0	0
AC010745.4	0	0	0	0	0	0	0	0	0	0	0	0	0	0	0	0	0	0	0	0	0	0	0	0	0	0	0	0	0	0	0	0	0	0	0	0	0	0	0	0	0	0	0	0	0	0	0	0	0
AC010754.1	0	1.45896e-05	1.69473e-06	0	0	0	0	0	2.64856e-06	0	0	0	0	0	0	0	0	0	0	0	0	0	0	0	0	0	0	0	2.60551e-06	3.31541e-06	0	0	0	0	0	0	0	0	0	6.84392e-06	0	0	0	0	0	0	0	0	0
AC010760.1	0	0	0	0	0	0	0	0	0	0	0	0	0	0	0	0	0	0	0	0	0	0	0	0	0	0	0	0	0	0	0	0	0	0	0	0	0	0	0	0	0	0	0	0	0	0	0	0	0
AC010768.4	0	0	0	0	0	0	0	0	0	0	0	0	0	0	0	0	0	0	0	0	0	0	0	0	0	0	0	0	0	0	0	0	0	0	0	0	0	0	0	0	0	0	0	0	0	0	0	0	0
AC010776.3	0	7.2948e-06	0	0	0	0	0	0	0	0	0	0	0	0	0	0	0	0	0	0	0	0	0	0	0	0	0	0	0	0	0	0	0	0	0	0	0	0	9.65904e-05	0	0	0	0	0	0	0	0	0	0
AC010789.1	0	0	3.38945e-06	0	0	0	0	0	0	0	0	0	0	0	0	0	0	0	0	0	0	0	0	0	0	0	0	0	0	0	0	0	0	0	0	0	0	0	0	0	0	0	0	0	0	0	0	0	0
AC010857.1	0	7.2948e-06	0	0	0	0	0	0	0	0	0	0	0	0	0	0	0	0	0	0	0	0	0	0	0	0	0	0	0	0	0	0	0	0	0	0	0	0	0	0	0	0	0	0	0	0	0	0	0
AC010864.1	0	0	0	0	0	0	0	0	0	0	0	0	0	0	0	0	0	0	0	0	0	0	0	0	0	0	0	0	0	6.02802e-07	0	0	0	0	0	0	0	0	0	0	0	0	0	0	0	0	0	0	0
AC010880.1	0	0	0	0	0	0	0	0	0	0	0	0	0	0	0	0	0	0	0	0	0	0	0	0	0	0	0	0	0	0	0	0	0	0	0	0	0	0	0	0	0	0	0	0	0	0	0	0	0
AC010889.1	0	0	0	0	0	0	0	0	0	0	0	0	0	0	0	0	0	0	0	0	0	0	0	0	0	0	0	0	0	3.01401e-07	0	0	0	0	0	0	0	0	0	0	0	0	0	0	3.46053e-06	0	0	0	0
AC010891.1	0	0	0	0	0	0	0	0	0	0	0	0	0	0	0	0	0	0	0	0	0	0	0	0	0	0	0	0	0	0	0	0	0	0	0	0	0	0	0	0	0	0	0	0	0	0	0	0	0
AC010894.2	0	0	1.69473e-06	0	0	3.46681e-05	0	0	0	0	0	0	0	0	0	0	0	0	0	0	0	0	0	0	1.46412e-06	0	0	0	0	6.02802e-07	0	0	0	0	0	8.65413e-07	0	0	0	0	0	0	0	0	0	0	0	0	2.66965e-06
AC010904.2	0	0	0	0	0	0	0	0	0	0	0	0	0	0	0	0	0	0	0	0	0	0	0	0	0	0	0	0	0	6.02802e-07	0	0	0	0	0	0	0	0	0	0	0	0	0	0	0	0	0	0	0
AC010931.2	0	0	0	0	0	0	0	0	0	0	0	0	0	0	0	0	0	0	0	0	0	0	0	0	0	0	0	0	0	0	0	0	0	0	0	0	0	0	0	0	0	0.000251414	0	0	0	0	0	0	0
AC010967.1	0	0	0	0	0	0	0	0	0	0	0	0	0	0	0	0	0	0	0	0	0	0	0	0	0	3.62161e-05	0	0	0	0	0	0	0	0	0	0	0	0	0	0	0	0	0	0	0	0	0	0	0
AC010967.2	0	0	0	0	0	0	0	0	0	0	0	0	0	0	0	0	0	0	0	0	0	0	0	0	0	0	0	0	0	0	0	0	0	0	0	0	0	0	4.82952e-05	0	0	0	0	0	0	0	0	0	0
AC010969.2	0	0	8.47363e-06	6.28694e-06	0	0	0	0	0	1.26512e-06	9.02283e-06	0	0	0	0	0	0	0	9.34317e-05	5.50197e-06	0	0	0	0	2.19618e-06	0	1.93513e-05	0	0	1.2056e-06	0	0	0	0	0	2.59624e-06	0	5.16863e-06	4.82952e-05	0	2.14961e-05	0.000377121	0	0	0	0	0	0	1.33483e-06
AC010980.2	0	7.2948e-06	0	0	0	0	0	0	0	1.26512e-06	0	0	0	0	0	0	0	0	0	0	0	0	0	0	0	0	0	0	0	0	0	0	0	0	0	0	0	0	0	0	0	0	0	0	0	0	0	0	0
AC010982.1	0	7.2948e-06	0	6.28694e-06	0	0	0	0	0	0	0	0	0	0	0	0	0	0	0	0	0	0	0	0	0	0	0	0	2.60551e-06	0	0	0	0	0	0	0	0	0	4.82952e-05	0	0	0	0	0	0	0	0	0	0
AC010983.1	0	0	0	0	0	0	0	0	0	0	0	0	0	0	0	0	0	0	0	0	0	0	0	0	0	0	1.93513e-05	0	0	0	0	0	0	0	0	0	0	0	0	0	0	0	0	0	0	0	0	0	0
AC010997.3	0	0	0	0	0	0	0	0	0	0	0	0	0	0	0	0	0	0	0	0	0	0	0	0	0	0	0	0	0	0	0	0	0	0	0	0	0	0	0	0	0	0	0	0	0	0	0	0	0
AC010997.4	0	1.45896e-05	0	0	0	0	0	0	0	0	0	0	0	0	0	0	0	0	0	0	0	0	0	0	0	0	0	0	0	3.01401e-07	0	0	4.41677e-05	0	0	0	0	0	0	0	0	0	0	0	0	0	0	0	0
AC010997.5	0	0	0	3.14347e-06	0	0	0	0	0	0	0	0	1.69995e-06	0	0	0	0	0	0	0	0	0	0	0	0	0	0	0	0	3.01401e-07	0	0	0	0	0	0	0	0	0	0	0	0	0	0	0	0	0	0	0
AC010998.1	0	0	0	0	0	0	0	0	0	0	0	0	0	0	0	0	0	0	0	0	0	0	0	0	0	0	0	0	0	0	0	0	0	0	0	0	0	0	0	0	0	0	0	0	0	0	0	0	0
AC010998.3	0	0	0	0	0	0	0	0	2.64856e-06	1.26512e-05	1.80457e-05	0	1.69995e-06	0	0	0	0	0	0	5.50197e-06	0	0	0	0	5.12442e-06	0	0	4.50924e-06	0	5.12381e-06	0	0	0	0	0	5.19248e-06	0	0	0	2.05318e-05	0	0.000251414	0	0	6.92106e-06	0	7.21573e-06	5.81051e-06	0
AC010999.2	0	0	0	3.14347e-06	0	0	0	0	0	0	0	0	0	0	0	0	0	0	0	0	0	0	0	0	0	0	0	0	0	0	0	0	0	0	0	0	0	0	0	0	0	0	0	0	0	0	0	0	0
AC011005.1	0	1.45896e-05	0	0	0	0	0	0	0	0	0	0	3.3999e-06	0	0	0	0	0	0	2.75099e-06	0	0	0	0	0	0	0	0	0	3.01401e-07	0	0	0	0	0	0	0	0	0	0	0	0	0	0	0	0	0	0	0
AC011124.1	0	0	0	0	0	0	0	0	0	0	0	0	0	0	0	0	0	0	0	0	0	0	0	0	0	0	0	0	0	0	0	0	0	0	0	0	0	0	4.82952e-05	0	0	0	0	0	0	0	0	0	0
AC011124.2	0	0	0	0	0	0	0	0	0	0	0	0	0	8.80832e-06	0	0	7.17412e-06	0	0	0	1.82439e-06	0	0	0	0	0	0	0	0	0	0	0	0	0	0	0	0	0	4.82952e-05	0	0	0	0	0	0	0	7.21573e-07	0	0
AC011131.1	0	0	0	0	0	0	0	0	0	0	0	0	0	0	0	0	0	0	0	0	0	0	0	0	0	0	0	0	0	0	0	0	0	0	0	0	0	0	0	0	0	0	0	0	0	0	0	0	0
AC011139.1	3.11178e-06	1.45896e-05	1.69473e-06	0	3.56328e-05	0	0	0	0	0	9.02283e-06	0	0	0	0	0	0	0	0	0	0	1.00663e-05	0	0	0	0	0	0	2.60551e-06	0	0	0	0	0	0	0	0	0	0	0	0	0	2.09615e-06	0	0	0	7.21573e-07	0	5.33931e-06
AC011193.1	0	0	0	0	0	0	0	0	0	0	0	0	0	0	0	0	0	0	0	0	0	0	0	0	0	0	0	0	0	0	0	0	0	0	0	0	0	0	4.82952e-05	0	0	0	0	0	0	0	7.21573e-07	0	0
AC011195.2	0	0	0	0	0	0	0	0	0	0	0	0	0	0	0	0	0	0	0	0	0	0	0	0	0	0	0	0	0	0	0	0	0	0	0	0	0	0	0	0	0	0	0	0	0	0	0	0	0
AC011196.1	0	0	0	0	0	0	0	0	0	0	0	0	0	0	0	0	0	0	0	0	0	0	0	0	0	0	0	0	0	0	0	0	0	0	0	0	0	0	0	0	0	0	0	0	0	0	0	0	0
AC011228.1	0	0	0	0	0	0	0	0	0	0	0	0	0	0	0	0	0	0	0	0	0	0	0	0	0	0	0	0	0	0	0	6.43476e-06	0	0	0	0	0	0	0	0	0	0	0	0	0	0	0	0	0
AC011243.1	0	0	0	0	0	0	0	0	0	0	0	0	0	0	0	0	0	0	0	0	0	0	0	0	0	0	0	0	0	0	0	0	0	0	0	0	0	0	0	0	0	0	0	0	0	0	0	0	0
AC011247.1	0	0	0	0	0	0	0	0	0	0	0	0	0	0	0	0	0	0	0	0	0	0	0	0	0	0	0	0	0	0	0	0	0	0	0	0	0	0	0	0	0	0	0	0	0	0	0	0	0
AC011257.1	0	0	0	0	0	0	0	0	0	0	0	0	0	0	0	0	0	0	0	0	0	0	0	0	0	0	0	0	0	0	0	0	0	0	0	0	0	0	0	0	0	0	0	0	0	0	0	0	0
AC011287.1	0	0	1.69473e-06	3.14347e-06	0	0	0	0	0	1.26512e-06	0	0	0	0	0	0	0	0	0	0	0	0	0	0	0	0	0	9.01848e-07	5.21102e-06	0	0	0	0	0	0	0	0	0	4.82952e-05	6.84392e-06	0	0	1.04807e-06	0	0	0	0	0	0
AC011287.2	0	0	0	0	0	0	0	0	0	0	0	0	0	0	0	0	0	0	0	0	0	0	0	0	0	0	0	0	0	0	0	0	0	0	0	0	0	0	0	0	0	0	0	0	0	0	0	0	0
AC011294.1	0	0	0	0	0	0	0	0	0	0	0	0	0	0	0	0	0	0	0	0	0	0	0	0	0	0	0	0	0	0	0	0	0	0	0	0	0	0	0	0	0	0	0	0	0	0	0	0	0
AC011298.1	0	0	0	0	0	0	0	0.0326166	0	1.26512e-06	0	0	0	0	0	0	0	0	0	0	0	0	0	0	0	0	0	0	0	1.507e-06	0	0	0	0	0	0	0	0	0	0	0	0	0	0	0	0	0	0	0
AC011306.1	0	0	0	0	0	0	0	0	0	0	0	0	0	0	0	0	0	0	0	0	0	0	0	0	0	0	5.8054e-05	0	0	0	0	0	0	0	0	0	0	0	0	0	0	0	0	0	0	0	0	0	0
AC011374.2	0	0	0	0	0	0	0	0	2.64856e-06	1.26512e-06	0	0	0	0	0	0	0	0	0	2.75099e-06	0	0	0	0	0	0	0	0	0	1.2056e-06	0	0	0	0	0	0	0	0	0	0	0	0	0	0	0	0	0	0	0
AC011396.1	0	0	0	0	0	0	0	0	0	0	0	0	0	0	0	0	0	0	0	0	0	0	0	0	0	0	0	0	0	0	0	0	0	0	0	0	0	0	0	0	0	0	0	0	0	0	0	0	0
AC011410.1	0	0	0	0	0	0	0	0	0	0	0	0	0	0	0	0	0	0	0	0	0	0	0	0	0	0	0	0	0	0	0	0	0	0	0	0	0	0	0	0	0	0	0	0	0	0	0	0	0
AC011416.3	0	7.2948e-06	0	0	0	0	3.73232e-05	0	0	0	0	1.26059e-06	0	0	0	0	0	0	0	0	1.82439e-06	0	0	0	7.32061e-07	0	0	0	2.60551e-06	3.01401e-07	0	0	0	0	0	0	0	0	0	0	0	0	1.04807e-06	1.51948e-05	0	0	7.21573e-07	0	0
AC011445.2	9.33535e-06	2.91792e-05	5.08418e-06	1.57173e-05	0	5.20021e-05	0	0	5.29712e-06	7.5907e-06	0	0	6.79981e-06	8.80832e-06	0	0	1.43482e-05	5.51007e-06	0	0	3.64879e-06	0	6.46897e-06	0	8.05267e-06	0	0	5.41109e-06	2.60551e-05	6.02802e-06	3.46617e-06	1.93043e-05	4.41677e-05	0	0	1.73083e-06	0.000166973	3.10118e-05	0	0	0	0	6.28844e-06	1.51948e-05	1.73027e-05	0	7.21573e-07	5.81051e-06	1.33483e-06
AC011448.1	0.00207556	0.00137872	0.000538923	0.000169747	0.000106899	6.93361e-05	7.46464e-05	0	0.000270153	0.000132837	0.000216548	0.0015896	0.000283892	0.000783941	0.000297855	0	1.43482e-05	2.75503e-05	9.34317e-05	0.000253091	0.000474343	0.000744909	9.70346e-05	0.000215866	0.000520495	0.000760539	7.74054e-05	0.00121299	0.00147211	0.000453307	0.00101559	0.000630606	4.41677e-05	0	4.34584e-05	4.67323e-05	0	0.000460008	0	0.000390104	0.000236457	0	0.00179325	9.11688e-05	0.00216283	0.000176056	0.000209256	8.71576e-05	0.000110791
AC011450.1	0	0	0	0	0	0	0	0	0	1.26512e-06	0	0	0	0	0	0	0	0	0	0	0	0	0	0	0	0	0	0	2.60551e-06	0	0	0	0	0	0	0	0	0	0	0	0	0	0	0	0	0	0	0	0
AC011452.1	3.11178e-06	5.10636e-05	0	0	0	0	0	0	0	0	0	0	1.69995e-06	0	0	0	0	0	0	0	0	0	0	0	0	0	0	5.41109e-06	0	0	3.46617e-06	0	0	0	0	0	0	0	0	0	0	0	0	0	0	0	0	0	0
AC011453.1	0	0	0	0	0	0	0	0	0	0	0	0	0	0	0	0	0	0	0	0	0	0	0	0	0	0	0	0	0	0	0	0	0	0	0	0	0	0	0	0	0	0	0	0	0	0	0	0	0
AC011455.2	0	0	0	1.25739e-05	0	0	0	0	2.3837e-05	0	0	0	3.3999e-06	0	0	0	0	0	0	2.75099e-06	0	1.00663e-05	0	0	0	0	0	0	2.08441e-05	9.04202e-07	0	0	0	0	0	0	0	0	0	0	0	0	0	0	0	5.86854e-05	3.75218e-05	0	0
AC011462.1	2.80061e-05	0.000124012	4.57576e-05	0.000128882	0.000106899	0	0	5.16903e-05	6.62139e-05	2.53023e-05	3.60913e-05	0.000378177	2.71992e-05	3.52333e-05	9.92851e-05	0	4.30447e-05	4.13255e-05	9.34317e-05	4.67668e-05	0.000446977	0.000241592	5.17518e-05	0	7.97946e-05	3.62161e-05	3.87027e-05	0.000340899	0.000145909	3.91821e-05	3.46617e-05	7.07823e-05	0	0	0.000673606	2.5097e-05	8.34864e-05	2.06745e-05	0	4.10635e-05	2.14961e-05	0	0.000410845	4.55844e-05	7.61317e-05	0	7.64867e-05	0.0001104	9.07682e-05
AC011468.3	0	0	0	0	0	0	0	0	0	0	0	0	0	0	0	0	0	0	0	0	0	1.00663e-05	0	0	0	0	0	0	0	0	0	0	0	0	0	0	0	0	0	0	0	0	0	0	0	0	0	0	0
AC011473.1	0	0	0	0	0	0	0	0	0	0	0	0	0	0	0	0	0	0	0	0	0	0	0	0	0	0	0	0	0	0	0	0	0	0	0	0	0	0	0	0	0	0	0	0	0	0	0	0	0
AC011473.4	0.000572568	2.91792e-05	1.69473e-05	0.000732428	0	1.7334e-05	0	0	1.58913e-05	5.18698e-05	0.000189479	0.00533104	0.000202294	1.76166e-05	0	0	0	0.000223158	0	0.000360379	0.000651309	0	0	0	0.000212298	0.000108648	1.93513e-05	0.000280475	5.21102e-05	0.000101873	7.97219e-05	6.43476e-06	0	0	0	5.19248e-06	8.34864e-05	0.000304949	0	0	0.000257954	0	0.000801776	3.03896e-05	2.42237e-05	0	2.95845e-05	1.1621e-05	9.34379e-06
AC011474.3	0	0	0	0	0	0	0	0	0	0	0	0	0	0	0	0	0	0	0	0	0	0	0	0	0	0	0	0	0	0	0	0	0	0	0	0	0	0	0	0	0	0	0	0	0	0	0	0	0
AC011477.4	0	0	0	0	0	0	0	0	0	0	0	0	0	0	0	0	0	0	0	0	0	0	0	0	0	0	0	0	0	0	0	6.43476e-06	0	0	0	0	0	0	0	0	0	0	0	0	0	0	0	0	0
AC011478.1	0	0	0	0	0	0	0	0	0	0	0	0	0	0	0	0	0	0	0	0	0	0	0	0	0	0	0	0	0	0	0	0	0	0	0	0	0	0	0	0	0	0	0	0	0	0	0	0	0
AC011479.1	0	7.2948e-06	0	0	0	0	0	0	0	0	0	0	0	0	0	0	0	0	0	0	0	0	0	0	0	0	0	0	0	0	0	0	0	0	0	0	0	0	0	0	0	0	0	0	0	0	0	0	0
AC011481.1	0	0	0	0	0	0	0	0	0	0	0	0	0	0	0	0	0	0	0	0	0	0	0	0	0	0	0	0	0	3.01401e-07	3.46617e-06	0	0	0	0	0	0	0	0	0	0	0	0	0	0	0	0	0	0
AC011498.1	0	0	0	0	0	0	0	0	0	0	0	0	0	0	0	0	0	0	0	0	0	0	0	0	0	0	0	0	0	0	0	0	0	0	0	0	0	0	0	0	0	0	0	0	0	0	0	0	0
AC011498.4	3.11178e-06	3.6474e-05	6.7789e-06	1.57173e-05	3.56328e-05	0	0	0	6.62139e-05	1.01209e-05	1.80457e-05	0	1.35996e-05	8.80832e-06	0	0	7.17412e-06	2.75503e-06	0	1.65059e-05	2.00683e-05	0	6.46897e-06	0	0	0	0	2.16444e-05	2.08441e-05	3.31541e-06	3.46617e-06	7.07823e-05	8.83353e-05	6.03974e-05	0	8.65413e-07	0	3.61804e-05	0	0	0	0.000125707	1.04807e-06	0	0	0	7.21573e-07	1.1621e-05	1.33483e-06
AC011499.1	2.17825e-05	0	0	6.28694e-06	0	0	0	0	0	0	0	0	0	0	0	0	0	0	0	0	9.12197e-06	0	0	5.39665e-05	0	0	0	0	7.81653e-06	2.71261e-06	4.1594e-05	0	0	0	0	0	0	0	0	0	0	0	5.55479e-05	0	0	0	0	0	0
AC011507.1	0	0	0	0	0	0	0	0	0	0	0	0	0	0	0	0	0	0	0	0	0	0	0	0	0	0	0	0	0	0	0	0	0	0	0	0	0	0	0	0	0	0	0	0	0	0	0	0	0
AC011509.1	0	0	0	0	0	0	0	0	0	0	0	0	0	0	0	0	0	0	0	0	0	0	0	0	0	0	0	0	0	0	0	0	4.41677e-05	0	0	0	0	0	0	0	0	0	0	0	0	0	0	0	0
AC011509.2	0	7.2948e-06	0	0	0	0	0	0	0	0	0	0	0	0	0	0	0	0	0	0	0	0	0	0	0	0	0	0	0	0	0	0	0	0	0	0	0	0	0	0	0	0	0	0	0	0	0	0	0
AC011511.1	1.24471e-05	0.000204254	8.30416e-05	0	0	3.46681e-05	0	0	5.29712e-06	5.06047e-06	0	0	1.01997e-05	8.80832e-06	0	0	0	0	0	0	0	0	6.46897e-06	0	3.22107e-05	0	5.8054e-05	9.01848e-06	4.95047e-05	6.93222e-06	6.93234e-06	0	4.41677e-05	0	0	3.46165e-06	0	0	0	0	0	0	4.61152e-05	0.000151948	0	0	4.32944e-06	5.81051e-06	0
AC011511.4	0	0.000145896	1.52525e-05	0	0	0	7.46464e-05	0	0	1.01209e-05	0	0	6.79981e-06	8.80832e-06	0	0	0	0	0	0	0	2.01327e-05	0	0	4.39236e-06	0	0	2.16444e-05	1.0422e-05	1.29602e-05	3.46617e-06	3.86085e-05	0	0	0	5.19248e-06	0	1.55059e-05	0	0	0	0	9.11824e-05	0	1.38421e-05	5.86854e-05	2.59766e-05	5.81051e-06	1.06786e-05
AC011516.1	0	0	0	0	0	0	0	0	0	0	0	0	0	0	0	0	0	0	0	0	0	0	0	0	0	0	0	0	0	0	0	0	0	0	0	0	0	0	0	0	0	0	0	0	0	0	0	0	0
AC011518.1	0	0	0	0	0	0	0	5.16903e-05	0	0	0	0	0	0	0	0	0	0	0	0	0	0	0	0	0	0	0	0	2.60551e-06	0	0	0	0	0	0	0	0	0	0	0	0	0	0	0	0	0	0	0	0
AC011524.1	0	0	0	0	0	0	0	0	0	0	0	0	0	0	0	0	0	0	0	0	0	0	0	0	0	0	0	0	0	0	0	0	0	0	0	0	0	0	0	0	0	0	0	0	0	0	0	0	0
AC011524.2	0	0	0	0	0	0	0	0	0	0	0	0	0	0	0	0	0	0	0	0	0	0	0	0	0	0	0	0	0	0	0	0	0	0	0	0	0	0	0	0	0	0	0	0	0	0	0	0	0
AC011525.1	0	0	0	0	0	0	0	0	0	0	0	0	0	0	0	0	0	0	0	0	0	0	0	0	0	0	0	0	0	0	0	0	0	0	0	0	0	0	0	0	0	0	0	0	0	0	0	0	0
AC011525.2	0	7.2948e-06	0	0	0	0	0	0	0	0	0	0	0	0	0	0	0	0	0	0	0	0	0	0	0	0	0	0	0	0	0	0	0	0	0	0	0	0	0	0	0	0	0	0	0	0	0	0	0
AC011530.1	0	0	0	0	0	0	0	0	2.64856e-06	0	0	0	0	0	0	0	0	0	0	0	0	0	0	0	0	0	0	0	0	0	0	0	0	0	0	0	0	0	0	0	0	0	0	0	0	5.86854e-05	0	0	0
AC011586.1	0	0	0	0	0	0	0	0	0	0	0	0	0	0	0	0	0	0	0	0	0	0	0	0	0	0	0	0	0	0	0	0	0	0	0	0	0	0	4.82952e-05	0	0	0	0	0	0	0	0	0	0
AC011591.1	0	0	0	0	0	0	0	0	0	0	0	0	0	0	0	0	0	0	0	0	0	0	0	0	0	0	0	0	0	0	0	0	0	0	0	0	0	0	0	0	0	0	0	0	0	0	0	0	0
AC011601.1	0	0	0	0	0	0	0	0	0	0	0	0	0	0	0	0	0	0	0	0	0	0	0	0	0	0	0	0	0	0	0	0	0	0	0	0	0	0	0	0	0	0	0	0	0	0	0	0	0
AC011611.2	0	0	0	0	0	0	0	0	0	1.26512e-06	9.02283e-06	0	1.69995e-06	0	0	0	0	0	0	0	7.29758e-06	1.00663e-05	6.46897e-06	0	1.46412e-06	0	0	9.01848e-07	0	9.04202e-07	0	0	0	0	0	0	0	0	0	0	0	0	0	0	0	0	0	0	0
AC011632.2	0	0	0	0	0	0	0	0	0	0	0	0	0	0	0	0	0	0	0	0	0	0	0	0	0	0	0	0	0	0	0	0	0	0	0	0	0	0	0	0	0	0	0	0	0	0	0	0	0
AC011676.3	0	0	0	0	0	0	0	0	0	0	0	0	0	0	0	0	0	0	0	0	0	0	0	0	0	0	0	0	0	0	0	0	0	0	0	0	0	0	0	0	0	0	0	0	0	0	0	0	0
AC011718.1	0	0	0	0	0	0	0	0	0	0	0	0	0	0	0	0	0	0	0	0	0	0	0	0	0	0	0	0	0	0	0	0	0	0	0	0	0	0	0	0	0	0	0	0	0	0	0	0	0
AC011747.1	0	0	0	0	0	0	0	0	0	0	0	0	0	0	0	0	0	0	0	0	0	0	0	0	0	0	0	0	0	0	0	0	0	0	0	0	0	0	0	0	0	0	0	0	0	0	0	0	0
AC011752.1	0	2.18844e-05	0	0	0	1.7334e-05	0	0	0	0	0	0	3.3999e-06	0	0	0	0	0	0	2.75099e-06	0	0	0	0	0	0	0	0	0	0	0	0	0	0	0	0	0	0	4.82952e-05	6.84392e-06	2.14961e-05	0	0	0	0	0	0	0	1.33483e-06
AC011815.1	0	0	1.18631e-05	3.14347e-06	0	0	0	0	0	5.06047e-06	9.02283e-06	0	6.79981e-06	0	0	0	1.43482e-05	0	0	2.75099e-06	1.82439e-06	0	6.46897e-06	0	2.92824e-06	0	0	0	2.60551e-06	1.507e-06	0	0	4.41677e-05	0	0	1.12504e-05	0	5.16863e-06	0	1.36878e-05	0	0	0	0	3.46053e-06	0	6.49416e-06	0	2.66965e-06
AC011815.2	0	1.45896e-05	1.69473e-06	0	0	0	0	0	2.64856e-06	2.53023e-06	0	0	0	0	0	0	0	0	0	2.75099e-06	0	0	7.76277e-05	0	0	3.62161e-05	0	4.50924e-06	2.60551e-06	6.02802e-07	3.46617e-06	0	0	0	0	0	0	0	4.82952e-05	0	0	0	0	0	0	0	0	0	1.33483e-06
AC011816.2	0	0	0	0	0	0	0	0	0	1.26512e-06	0	0	0	0	0	0	0	0	0	0	0	0	0	0	0	0	0	0	0	0	0	0	0	0	0	0	0	0	0	0	0	0	0	0	0	0	5.05101e-06	5.81051e-06	0
AC011840.2	0	0	0	0	0	0	0	0	0	0	0	0	0	0	0	0	0	0	0	0	0	0	0	0	0	0	0.000174162	0	0	3.01401e-07	0	0	0	0	0	0	0	0	4.82952e-05	0	0	0	0	0	0	0	0	0	0
AC011840.3	0	0	0	0	0	0	0	0	0	0	0	0	0	0	0	0	0	0	0	0	0	0	0	0	0	0	0	0	0	0	0	0	0	0	0	0	0	0	0	0	0	0	0	0	0	0	0	0	0
AC011897.1	0	0	0	0	0	0	0	0	0	0	0	0	0	0	0	0	0	0	0	0	0	0	0	0	0	0	0	0	0	0	0	0	0	0	0	0	0	0	0	0	0	0	0	0	0	0	0	0	0
AC011978.2	0	0	0	0	0	0	0	0	5.29712e-06	2.53023e-06	0	0	6.79981e-06	0	0	0	0	0	0	0	0	0	0	0	7.32061e-07	0	0	9.01848e-07	2.60551e-06	2.10981e-06	0	0	0	0	0	8.65413e-07	0	0	0	0	0	0	0	0	0	0	3.60787e-06	0	0
AC011990.1	0	0	0	0	0	0	0	0	0	0	0	0	0	0	0	0	0	0	0	0	0	0	0	0	0	0	0	4.50924e-06	0	0	0	0	0	0	0	0	0	0	0	0	0	0	0	0	0	0	0	0	0
AC011995.1	0	0	0	0	0	0	0	0	0	0	0	0	0	0	0	0	0	0	0	0	0	0	0	0	0	0	0	0	0	0	0	0	0	0	0	0	0	0	0	0	0	0	0	0	0	0	0	0	0
AC011995.2	0	0	0	0	0	0	0	0	0	0	0	0	0	0	0	0	0	0	9.34317e-05	0	0	0	6.46897e-06	0	0	0	0	0	0	0	0	6.43476e-06	4.41677e-05	0	0	0	0	0	0	0	0	0	0	0	0	0	0	0	1.33483e-06
AC012038.1	0	0	0	0	0	0	0	0	0	0	0	0	0	0	0	0	0	0	0	0	0	0	6.46897e-06	0	0	0	0	0	0	0	0	0	0	0	0	0	0	0	0	0	0	0	0	0	0	0	0	0	0
AC012038.2	0	0	0	0	0	0	0	0	0	0	0	0	0	0	0	0	0	0	0	0	0	0	0	0	0	0	0	0	0	0	0	0	0	0	0	0	0	0	0	0	0	0	0	0	0	0	0	0	0
AC012055.1	0	0	0	0	0	0	0	0	0	0	0	0	0	0	0	0	0	0	0	0	0	0	0	0	0	0	0	0	0	0	0	0	0	0	0	0	0	0	0	0	0	0	0	0	0	0	0	0	0
AC012055.2	0	0	0	0	0	0	0	0	0	0	0	0	0	0	0	0	0	0	0	0	0	0	0	0	0	0	0	0	0	0	0	0	0	0	0	0	0	0	0	0	0	0	0	0	0	0	0	0	0
AC012065.1	0	0	0	0	0	0	0	0	0	0	0	0	0	0	0	0	0	0	0	0	0	0	0	0	0	0	0	0	0	0	0	0	0	0	0	0	0	0	0	0	0	0	0	0	0	0	0	0	0
AC012065.3	0	0	0	0	0	0	0	0	0	0	0	0	0	0	0	0.000106712	0	0	0	0	0	0	0	0	0	0	0	0	0	3.01401e-07	6.93234e-06	0	0	0	0	0	0	0	4.82952e-05	0	0	0.000125707	0	0	0	0	0	0	0
AC012065.4	0	0	0	0	0	0	0	0	0	0	0	0	0	0	0	0	0	0	0	0	0	0	0	0	0	0	0	0	0	0	0	0	0	0	0	8.65413e-07	0	0	0	0	0	0	0	0	0	0	0	0	0
AC012070.1	0	0	0	0	0	0	0	0	0	0	0	0	0	0	0	0	0	0	0	0	0	0	0	0	0	0	0	0	0	0	0	0	0	0	0	0	0	0	0	0	0	0	0	0	0	0	0	0	0
AC012081.1	0	0	0	0	0	0	0	0	0	0	0	0	0	0	0	0	0	0	0	0	0	0	0	0	0	0	0	0	0	0	0	0	0	0	0	0	0	0	0	0	0	0	0	0	0	0	0	0	0
AC012087.1	0	0	0	0	0	0	0	0	0	0	0	0	0	0	0	0	0	0	0	0	0	0	0	0	0	0	0	0	0	0	0	0	0	0	0	0	0	0	0	0	0	0	0	0	0	0	0	0	0
AC012103.1	0	0	0	0	0	0	0	0	0	0	0	0	0	0	0	0	0	0	0	0	0	0	0	0	0	0	0	0	0	0	0	0	0	0	0	8.65413e-07	0	0	0	0	0	0	0	0	0	0	7.21573e-07	0	0
AC012150.1	0	1.45896e-05	0	0	0	0	0	0	2.64856e-06	0	0	0	0	0	0	0	0	0	0	0	0	0	0	0	0	0	0	0	0	3.01401e-07	0	0	0	0	0	0	0	0	0	0	0	0	0	0	0	0	0	0	0
AC012184.2	3.11178e-06	0	3.38945e-06	0	0	1.7334e-05	7.46464e-05	0.000103381	2.64856e-06	1.26512e-05	3.60913e-05	0	5.26985e-05	3.52333e-05	0	0.000106712	0	0	0	3.57628e-05	3.64879e-06	0	0	0	7.32061e-06	3.62161e-05	0	4.50924e-06	7.81653e-06	1.2056e-05	3.46617e-06	6.43476e-05	0	0	0	1.73083e-06	0	5.16863e-06	0	6.84392e-06	2.14961e-05	0	0	0	3.46053e-06	0	2.0204e-05	0	6.67413e-06
AC012213.2	0	0	0	0	0	0	0	0	0	0	0	0	0	0	0	0	0	0	0	0	0	0	0	0	0	0	0	0	0	0	0	0	0	0	0	0	0	0	0	0	0	0	0	0	0	0	0	0	0
AC012213.3	0	0	0	0	0	0	0	0	0	0	0	0	0	0	0	0	0	0	0	0	0	0	0	0	0	0	0	0	0	3.01401e-07	0	0	0	0	0	0	0	0	0	0	0	0	0	0	0	0	0	0	0
AC012213.4	0	0	0	0	0	0	0	0	0	0	0	0	0	0	0	0	0	0	0	0	0	0	0	0	0	0	0	0	0	0	0	0	0	0	0	0	0	0	0	0	0	0	0	0	0	0	0	0	0
AC012236.1	0	7.2948e-06	0	0	0	0	0	0	0	0	0	0	0	0	0	0	0	0	0	0	0	0	0	0	0	3.62161e-05	0	0	0	6.02802e-07	0	0	0	0	0	8.65413e-07	0	0	0	0	0	0	0	0	0	0	0	0	0
AC012254.2	7.46828e-05	2.18844e-05	3.55892e-05	6.28694e-06	0	0	0	0	0	1.77116e-05	1.80457e-05	1.26059e-06	8.66975e-05	2.6425e-05	0.00168785	0.000106712	0	1.65302e-05	0	8.80316e-05	7.48002e-05	1.00663e-05	0	0	6.0029e-05	0	1.93513e-05	1.44296e-05	2.34496e-05	3.01401e-05	8.66542e-05	3.21738e-05	0	0	0	2.85586e-05	0	0.000372141	0.000627837	6.84392e-06	0	0	3.14422e-05	0	3.46053e-05	0	1.0102e-05	3.4863e-05	3.47055e-05
AC012306.2	3.11178e-06	0	0	0	0	0	0	0	0	0	0	0	0	0	0	0	0	0	0	8.25296e-06	0	0	0	0	7.32061e-07	0	0	0	0	3.01401e-07	0	0	0	0	0	0	0	0	0	0	0	0	0	0	0	0	0	0	0
AC012307.1	0	0	0	0	0	0	0	0	0	0	0	0	0	0	0	0	0	0	0	0	0	0	0	0	0	0	0	0	0	0	0	0	0	0	0	0	0	0	0	0	0	0	0	0	0	0	0	0	0
AC012309.1	0.00014003	0	5.76207e-05	2.82912e-05	3.56328e-05	0	0	0	5.29712e-06	1.01209e-05	8.12054e-05	0.000774003	2.20994e-05	6.16583e-05	0	0	5.73929e-05	2.75503e-05	0	2.75099e-06	0	1.00663e-05	0	0.000107933	4.46557e-05	3.62161e-05	0	0.000165038	3.12661e-05	1.68784e-05	0.000135181	0	0	0	4.34584e-05	2.16353e-05	0	0	0	7.52832e-05	0	0	0.000117384	0	6.57501e-05	0	2.52551e-05	5.81051e-06	4.67189e-05
AC012313.1	0	7.2948e-06	5.08418e-06	0	0	0	0	0	0	0	0	0	0	0	0	0	0	0	0	0	0	0	0	0	0	0	3.87027e-05	9.01848e-07	0	1.8084e-06	3.46617e-06	0	0	0	0	0	0	0	4.82952e-05	0	0	0.000125707	4.19229e-06	0	6.92106e-06	0	0	0	1.33483e-06
AC012313.5	0	0	0	0	0	0	0	0	0	1.26512e-06	0	0	0	0	0	0	0	0	0	0	1.82439e-06	0	0	0	0	0	3.87027e-05	0	0	3.01401e-07	0	0	0	0	0	1.73083e-06	0	0	0	0	0	0	8.38458e-06	1.51948e-05	0	0	2.16472e-06	0	0
AC012313.8	0	0	0	0	0	0	0	0	0	0	0	0	0	0	0	0	0	0	0	0	0	0	0	0	0	0	0	0	0	3.01401e-07	3.46617e-06	0	0	0	0	0	0	0	0	0	0	0	0	0	0	0	0	0	0
AC012314.9	0	0	0	0	0	0	0	0	0	0	0	0	0	0	0	0	0	0	0	0	0	0	0	0	0	0	0	0	0	0	0	0	0	0	0	0	0	0	0	0	0	0	0	0	0	0	0	0	0
AC012322.1	0	0	0	0	0	0	0	0	0	0	0	0	0	0	0	0	0	0	0	0	0	0	0	0	0	0	0	0	0	0	0	0	0	0	0	0	0	0	0	0	0	0	0	0	0	0	0	0	0
AC012339.1	0	0	0	0	0	0	0	0	0	0	0	0	0	0	0	0	0	0	0	0	0	0	0	0	0	0	0	0	0	0	0	0	0	0	0	0	0	0	0	0	0	0	0	0	0	0	0	0	0
AC012354.1	0	0	0	0	0	0	0	0	0	0	0	0	0	0	0	0	0	0	0	0	0	0	0	0	0	0	0	0	0	1.2056e-06	0	0	0	0	0	0	0	0	0	0	0	0	0	0	0	0	0	0	0
AC012355.1	0	0	0	0	0	0	0	0	0	0	0	0	0	0	0	0	0	0	0	0	0	3.0199e-05	6.46897e-06	0	0	0	0	0	0	0	0	0	0	0	0	0	0	0	0	0	0	0	0	0	0	0	0	0	0
AC012360.1	0	7.2948e-06	0	0	0	0	0	0	0	0	0	0	0	0	0	0	0	0	0	0	0	0	0	0	0	0	0	0	0	3.01401e-07	0	0	0	0	0	0	0	0	0	6.84392e-06	0	0	0	0	0	0	0	0	0
AC012360.2	0	0	0	0	0	0	0	0	0	0	0	0	0	0	0	0	0	0	0	0	0	0	0	0	0	0	0	0	0	0	0	0	0	0	0	8.65413e-07	0	0	0	0	0	0	0	0	0	0	0	0	0
AC012360.3	0	0	0	0	0	0	0	0	0	0	0	0	0	0	0	0	0	0	0	0	0	0	0	0	1.46412e-06	0	0	0	5.21102e-06	9.04202e-07	0	0	0	0.000120795	0	8.65413e-07	0	0	4.82952e-05	0	0	0.000502828	6.28844e-06	1.51948e-05	3.46053e-06	0	7.21573e-07	0	2.66965e-06
AC012363.2	3.11178e-06	0	0	0	0	0	0	0	0	0	0	0	1.69995e-06	0	0	0	0	0	0	0	0	0	0	0	0	0	0	0	2.60551e-06	0	0	0	0	0	0	0	0	0	0	0	0	0	0	0	0	0	0	0	0
AC012368.2	0	0	1.69473e-06	0	0	0	0	0	7.94567e-06	3.79535e-06	0	0	1.69995e-06	0	0	0	7.17412e-06	0	0	1.37549e-05	1.82439e-06	0	0	0	0	0	0	1.8037e-06	2.60551e-06	2.10981e-06	0	6.43476e-06	0	0	0	1.73083e-06	0	5.16863e-06	0	0	0	0	2.09615e-06	0	0	0	1.44315e-06	5.81051e-06	0
AC012370.2	0	0	0	0	0	0	0	0	0	0	0	0	0	0	0	0	0	0	0	0	0	0	0	0	0	0	0	0	0	0	0	0	4.41677e-05	0	0	0	0	0	0	0	0	0	0	0	0	0	0	0	0
AC012377.1	0	0	0	0	0	0	0	0	0	0	0	0	0	0	0	0	0	0	0	0	0	0	0	0	0	0	0	0	0	0	0	0	0	0	0	0	0	0	0	0	0	0	0	0	0	0	0	0	0
AC012409.1	0	0	0	0	0	0	0	0	0	0	0	0	0	0	0	0	0	0	0	0	0	0	0	0	0	0	0	0	0	1.2056e-06	0	0	0	0	0	0	0	0	4.82952e-05	0	0	0	0	0	0	0	0	0	0
AC012409.2	0	7.2948e-06	0	0	0	0	0	5.16903e-05	0	0	0	0	0	0	0	0	0	0	0	0	0	0	0	0	0	0	0	0	0	0	0	0	0	0	0	0	0	0	4.82952e-05	0	0	0	0	0	0	0	0	0	0
AC012409.3	0	0	0	0	0	0	0	0	0	0	0	0	0	0	0	0	0	0	0	0	0	0	0	0	0	0	0	0	0	3.01401e-07	0	0	0	0	0	0	0	0	0	0	0	0	0	0	0	0	0	0	0
AC012409.4	0	0	0	0	0	0	0	0	0	0	0	0	0	0	0	0	0	0	0	0	0	0	0	0	0	0	0	0	0	0	0	0	0	0	0	0	0	0	0	0	0	0	0	0	0	0	0	0	0
AC012414.3	0	0	0	0	0	0	0	0	0	0	0	0	0	0	0	0	0	0	0	0	0	0	0	0	0	0	0	0	0	0	0	0	0	0	0	0	0	0	0	0	0	0	0	0	0	0	0	0	0
AC012414.4	0	0	0	0	0	0	0	0	0	0	0	0	0	0	0	0	0	0	0	0	0	0	0	0	0	0	0	0	0	0	0	0	0	0	0	0	0	0	0	0	0	0	0	0	0	0	0	0	0
AC012414.5	0	0	0	0	0	0	0	0	0	0	0	0	0	0	0	0	0	0	0	0	0	0	0	0	0	0	0	0	0	0	0	0	0	0	0	0	0	0	0	0	0	0	0	0	0	0	0	0	0
AC012435.2	0	0	0	0	0	0	0	0	0	0	0	0	0	0	0	0	0	0	0	0	0	0	0	0	0	0	0	0	0	3.01401e-07	0	0	0	0	0	0	0	0	4.82952e-05	0	0	0	0	0	0	0	0	0	0
AC012442.1	0	0	0	0	0	0	0	0	0	0	0	0	0	0	0	0	0	0	0	0	0	0	0	0	0	0	0	0	0	0	0	0	0	0	0	0	0	0	0	0	0	0	0	0	0	0	0	0	0
AC012445.1	0	0	0	0	0	0	0	0	0	0	0	0	0	0	0	0	0	0	0	0	0	0	0	0	0	0	0	0	0	0	3.46617e-06	0	0	0	0	0	0	0	0	0	0	0	0	0	0	0	0	0	0
AC012451.1	0	0	0	0	0	0	0	0	0	0	0	0	0	0	0	0	0	0	0	0	0	0	0	0	0	0	0	0	0	0	0	0	0	0	0	0	0	0	0	0	0	0	0	0	0	0	0	0	0
AC012462.1	0	0	0	0	0	0	0	0	0	0	0	0	0	0	0	0	0	0	0	0	0	0	0	0	0	0	0	0	0	0	0	0	0	0	0	0	0	0	0	0	0	0	0	0	0	0	0	0	0
AC012462.2	0	0	0	0	0	0	0	0	0	0	0	0	0	0	0	0	0	0	0	0	0	0	0	0	0	0	0	0	0	0	0	0	0	0	0	0	0	0	0	0	0	0	0	0	0	0	0	0	0
AC012464.3	0	0	0	0	0	0	0	0	0	0	0	0	0	0	0	0	0	0	0	0	0	0	0	0	0	7.24323e-05	0	0	0	6.02802e-07	0	0	0	0	0	0	0	0	0	0	0	0	0	0	0	0	0	0	0
[truncated: 25,006 more rows]
[truncated: 5 more columns]

## Sheet: Patients_metadata
sample_name	cancer	age	bmi	sex	diagnosis	meds	pmh	psh	CA-19-9	Lymph nodes	Lymph_node_num	Pathologic stage	Anatomy
C3_Z_P	Control	70	24.7	Male	Duodenal ulcer perforation	No	No	No			NaN
C6_Z_P	Control	58	23	Male	Duodenal ulcer perforation	No	No	No			NaN
[truncated: 52 more rows]

## Sheet: Cancer_genes
gene_name	fraction	mean_PDAC	mean_controls	ratio	log2fc_PDAC_vs_controls	group
[truncated: 156 more rows]

[truncated: 1 more sheets: Control_genes]
